# Supplementary material for: SSEA3 and CD105 positivity are associated with the treatment potency of human neural crest-derived nasal turbinate stem cells for Alzheimer’s disease
Source: Transl Neurodegener. 2026 Mar 3;15:8. doi: 10.1186/s40035-026-00539-3 (PMC12955099; doi:10.1186/s40035-026-00539-3)
Supplement: Supplementary file 3 — Additional file 3. Table S1. Differentially expressed genes between AD-COs and NAC-Cos. Table S2. GSEA results of pathways enriched in AD-Cos. [file 40035_2026_539_MOESM3_ESM.xlsx]

## Sheet: Sheet2
Supplementary Table S1. Differentially expressed genes between AD-COs and NAC-COs
baseMean	log2FoldChange	lfcSE	stat	pvalue	padj	gene
12800.1	17.0097	1.57565	10.7954	3.61955e-27	2.95153e-24	ESRG
1940.15	14.2877	1.58045	9.04026	1.56293e-19	6.28003e-17	AL117378.1
1530.11	13.9452	1.60137	8.70828	3.08528e-18	1.12434e-15	ALPG
1114.32	13.4876	3.69798	3.64729	0.000265016	0.00567803	PEG3
19347.7	13.3614	0.819546	16.3034	9.33764e-60	5.17772e-56	LINC02582
424.238	12.0943	1.59734	7.5715	3.68931e-14	7.69069e-12	CSAG1
408.288	12.039	1.63917	7.34455	2.06446e-13	3.7656e-11	LNCPRESS2
17637	11.8593	0.569217	20.8345	2.10797e-96	5.84436e-92	AP002954.2
356.358	11.8429	3.39312	3.49025	0.000482561	0.00908282	LNCPRESS1
299.989	11.5942	1.62176	7.14913	8.73275e-13	1.44116e-10	AC120036.5
243.472	11.293	1.64294	6.87363	6.25891e-12	8.76405e-10	COX7A1
241.721	11.2826	1.70498	6.61741	3.65543e-11	4.58583e-09	DNMT3L
233.696	11.2338	1.61887	6.93928	3.94098e-12	5.67572e-10	AL157817.1
1852.75	11.2284	1.23981	9.05654	1.34652e-19	5.49002e-17	AC084375.1
202.685	11.0284	1.65732	6.65434	2.84569e-11	3.69245e-09	AC109439.2
199.677	11.0071	4.02332	2.73583	0.0062223	0.0650258	ZNF729
177.329	10.8356	1.59247	6.80425	1.01576e-11	1.38048e-09	LINC02474
45006.9	10.7298	0.599886	17.8863	1.50693e-71	2.08898e-67	POU5F1
139.629	10.4905	1.70071	6.16834	6.90093e-10	6.90716e-08	AC097520.2
133.82	10.4293	1.62514	6.41744	1.38584e-10	1.59429e-08	AIRE
2547.9	10.3481	2.08736	4.95752	7.14e-07	3.70012e-05	AC009055.2
125.857	10.3407	1.61551	6.40091	1.54458e-10	1.74789e-08	AL137800.1
125.155	10.3326	1.66345	6.21155	5.24661e-10	5.38749e-08	AC112178.1
122.923	10.3066	1.65109	6.24234	4.31074e-10	4.61448e-08	AL354822.1
2228.67	10.2428	0.883282	11.5963	4.3035e-31	5.42339e-28	TDGF1
114.615	10.2066	1.57084	6.49758	8.16238e-11	9.67102e-09	LINC02135
3220.06	10.2022	2.42778	4.20226	2.6426e-05	0.000845054	MT1G
111.707	10.1686	1.80188	5.64333	1.66789e-08	1.31744e-06	AC022784.2
4783.62	10.0565	2.41982	4.15587	3.24046e-05	0.00100833	AC009446.1
102.66	10.0466	1.6956	5.92513	3.12047e-09	2.77292e-07	AC087273.2
1041.75	9.97882	1.0319	9.67033	4.03088e-22	1.99564e-19	FGF4
96.7363	9.96091	1.81736	5.48099	4.22957e-08	3.05377e-06	HLA-DQA1
92.4026	9.89533	1.59203	6.21554	5.11483e-10	5.28088e-08	AL009031.1
88.1856	9.82726	1.71702	5.72345	1.04385e-08	8.46218e-07	LINC01108
2284.18	9.77369	0.731636	13.3587	1.05415e-40	2.92264e-37	AC008517.1
75.085	9.59522	1.86582	5.14264	2.70904e-07	1.56802e-05	MAFIP
1501.46	9.58381	2.14384	4.47038	7.8079e-06	0.000299826	AL392023.1
73.9124	9.57476	1.6971	5.64185	1.68236e-08	1.3251e-06	AL035258.1
72.4072	9.54273	1.79543	5.31502	1.06645e-07	6.95701e-06	LINC00485
64.1818	9.36866	1.77864	5.26732	1.3843e-07	8.66361e-06	AC012414.5
63.6991	9.3587	4.78556	1.95561	0.0505108	0.267527	HLA-DQA2
63.0404	9.34374	3.69225	2.53064	0.0113855	0.0998093	HLA-DRB5
832.862	9.30763	0.889882	10.4594	1.32689e-25	9.19698e-23	LINC01989
604.631	9.13961	0.915692	9.98109	1.84431e-23	1.00262e-20	AL353052.1
48.2758	8.95776	2.0269	4.41944	9.89571e-06	0.000368762	PI3
530.054	8.93233	1.10772	8.0637	7.40175e-16	1.93598e-13	AL353747.4
46.9601	8.92033	1.70043	5.24592	1.55501e-07	9.60191e-06	AP000350.6
10646.5	8.91622	2.73528	3.25971	0.00111528	0.017649	XIST
1491.68	8.91584	2.44425	3.64768	0.000264618	0.00567803	GDF3
46.7488	8.91379	2.20348	4.04532	5.22521e-05	0.00150402	MIR4307HG
46.69	8.90995	1.68981	5.27275	1.34396e-07	8.46846e-06	TMPRSS11E
2248.2	8.88347	0.814257	10.9099	1.03354e-27	8.95469e-25	TRIML2
1245.45	8.86529	0.712663	12.4397	1.59157e-35	2.75789e-32	AC105460.1
1225	8.86528	0.741438	11.9569	5.97699e-33	8.72169e-30	FGL1
44.6784	8.84775	1.67535	5.28114	1.2838e-07	8.14493e-06	LINC01655
43.9359	8.82426	2.24831	3.92484	8.6789e-05	0.00229164	MIMT1
558.657	8.80689	2.79738	3.14826	0.00164243	0.0239162	HYAL4
42.9488	8.78897	1.75359	5.012	5.3867e-07	2.86104e-05	AC068446.2
1162.38	8.78833	0.66798	13.1566	1.56008e-39	3.60443e-36	PRDM14
4473.92	8.77015	0.703804	12.4611	1.21723e-35	2.24985e-32	LINC00678
41.1349	8.72657	1.79513	4.86124	1.16651e-06	5.70399e-05	AC007920.1
40.8306	8.71633	1.7201	5.06733	4.03434e-07	2.21489e-05	AC026408.1
40.5542	8.70639	1.73332	5.02295	5.08848e-07	2.72879e-05	AC079896.1
924.486	8.68875	2.12803	4.08301	4.44559e-05	0.00131682	AC009081.1
37.3869	8.58862	1.83678	4.67592	2.92633e-06	0.000128578	AC026495.1
36.9122	8.57017	1.8421	4.6524	3.28101e-06	0.000141471	AC104333.4
36.225	8.54303	1.85338	4.60945	4.03744e-06	0.000169861	AL591742.2
6674.85	8.53667	0.847878	10.0683	7.63038e-24	4.40734e-21	AC007326.5
4142.96	8.53549	2.67649	3.18907	0.00142733	0.0215421	CHI3L1
294.88	8.50492	1.20833	7.03857	1.94221e-12	3.00825e-10	AC068616.3
1228.66	8.4638	2.80168	3.02098	0.0025196	0.0329044	MT1H
32.767	8.39959	4.78632	1.75492	0.0792736	0.347708	TP53TG3D
32.7676	8.3983	1.84699	4.54703	5.4409e-06	0.000219257	AC112695.1
32.4491	8.38471	1.7707	4.73525	2.18786e-06	0.000100428	LINC02782
31.2524	8.33298	1.77594	4.69215	2.70343e-06	0.000120309	RAET1L
31.0535	8.32177	1.75527	4.74103	2.12639e-06	9.77681e-05	AC093534.2
253.464	8.29341	1.1102	7.47018	8.00825e-14	1.57467e-11	MT1M
30.3024	8.28618	1.7719	4.67644	2.91894e-06	0.000128457	AC106872.12
5171.04	8.28096	0.621684	13.3202	1.76607e-40	4.4513e-37	C13orf42
29.8779	8.26811	1.78684	4.62724	3.70579e-06	0.000157824	AC004846.1
1769.68	8.26097	1.18523	6.96992	3.17127e-12	4.63401e-10	AC079062.1
1063.66	8.18499	2.24571	3.64472	0.000267678	0.00571755	AC012355.1
491.704	8.13528	2.34307	3.47207	0.000516469	0.00959082	MMP7
26.8798	8.11233	2.0722	3.91485	9.04617e-05	0.00237606	AC106799.3
26.0085	8.06471	1.98548	4.06184	4.86872e-05	0.00141707	AL121759.2
25.6825	8.04651	2.03304	3.95786	7.5624e-05	0.00205154	LINC02587
25.5772	8.04352	1.80653	4.45247	8.48868e-06	0.000322838	AL513321.2
25.4911	8.03605	2.28975	3.50958	0.000448815	0.00861195	HSPB3
25.3919	8.0303	2.22144	3.61492	0.000300446	0.00626305	Z97192.3
2167.95	8.00848	0.752351	10.6446	1.84777e-26	1.31357e-23	ARGFX
24.7901	7.99583	1.87459	4.26537	1.99575e-05	0.000675004	AP002754.2
4656.8	7.94554	0.550313	14.4382	2.97474e-47	1.03093e-43	AC004830.2
4917.19	7.91368	0.490417	16.1366	1.41058e-58	6.51806e-55	AL138701.2
22.856	7.87887	1.87092	4.21122	2.53995e-05	0.000817068	DYNAP
1741.32	7.87419	0.688143	11.4427	2.55898e-30	2.95616e-27	FOXH1
5009.11	7.87304	0.450646	17.4706	2.40121e-68	2.21911e-64	NPSR1
22.4241	7.85257	1.83209	4.28613	1.81815e-05	0.000622325	UGT1A8
2965.56	7.8316	0.451679	17.3389	2.3933e-67	1.65885e-63	SCGB3A2
21.7653	7.81049	1.84786	4.22677	2.3707e-05	0.000775228	AC020651.2
20.3407	7.70992	2.028	3.80174	0.000143682	0.00346398	AC104257.1
167.619	7.70202	1.03213	7.46229	8.50316e-14	1.66021e-11	CST6
162.712	7.69817	1.03	7.47394	7.78266e-14	1.54124e-11	IFNL1
19.5759	7.65664	1.8764	4.08049	4.49402e-05	0.00132691	HBA2
19.5257	7.65089	2.20139	3.47548	0.000509937	0.0094886	AC008753.2
19.2425	7.62987	2.0227	3.77212	0.000161869	0.00382023	LINC01908
19.2004	7.62845	1.88584	4.04513	5.22949e-05	0.00150402	CD200R1L-AS1
22905.6	7.62596	0.703944	10.8332	2.39632e-27	2.01328e-24	L1TD1
19.1006	7.61918	2.26027	3.37091	0.000749192	0.012797	AL357139.2
616.039	7.58683	0.871503	8.70545	3.16315e-18	1.12434e-15	DPPA2
429.888	7.5766	2.67942	2.8277	0.00468834	0.0527533	H3.Y
194.806	7.57145	1.31049	5.77757	7.57858e-09	6.25345e-07	XCL1
18.0453	7.53736	2	3.76867	0.000164117	0.00385932	AC091951.4
17.2731	7.47472	1.96695	3.80016	0.0001446	0.00347706	LINC02633
17.2378	7.47241	1.93613	3.85946	0.00011364	0.00284871	TNF
16.5505	7.41363	1.95475	3.79261	0.00014907	0.00356597	AC092542.1
16.4439	7.40288	2.14489	3.45141	0.000557663	0.0102054	AC011524.2
16.3944	7.39855	2.12826	3.47634	0.000508307	0.00946937	AL591030.1
15.9983	7.36795	2.07199	3.55598	0.000376568	0.00752728	LINC02746
640.151	7.35243	1.08452	6.77945	1.20633e-11	1.61573e-09	ZNF736
15.7567	7.34123	2.19112	3.35044	0.000806818	0.013516	LINC00865
15.7214	7.33819	2.09091	3.50956	0.000448847	0.00861195	DANT1
162.196	7.33645	2.78525	2.63404	0.00843761	0.0810859	LINC01446
3694.62	7.3191	0.70221	10.4229	1.94827e-25	1.28609e-22	NANOG
994.49	7.31652	0.643903	11.3628	6.40903e-30	7.10761e-27	PLAAT5
624.147	7.31504	1.02113	7.16366	7.85492e-13	1.31191e-10	AC068616.2
15.339	7.30398	1.9847	3.68015	0.000233097	0.00512499	AC117505.1
379.033	7.30043	0.68544	10.6507	1.73029e-26	1.26243e-23	LINC02257
15.3105	7.30021	2.05977	3.54419	0.000393816	0.00776569	AL646090.1
15.2752	7.29748	2.008	3.63421	0.000278835	0.0059058	AC060766.4
14.8711	7.25779	2.16352	3.35462	0.000794751	0.0133656	AC005549.1
14.6028	7.23644	2.40336	3.01097	0.00260415	0.0337541	AC106774.4
14.4317	7.21448	2.34933	3.07087	0.00213438	0.029079	LINC00189
14.4175	7.21417	3.08315	2.33987	0.0192904	0.1435	Z97192.1
598.561	7.17112	0.913403	7.85099	4.12762e-15	9.78104e-13	HLA-DRA
13.9434	7.16789	2.01568	3.55607	0.000376448	0.00752728	APOL5
13.9713	7.16763	2.23789	3.20285	0.00136073	0.0207173	AL109837.2
13.7234	7.14202	2.1478	3.32527	0.000883338	0.0145493	AC103955.1
13.4898	7.11841	2.04973	3.47285	0.000514962	0.00956925	AC024614.1
13.4687	7.11795	2.03231	3.5024	0.00046109	0.00878003	LINC01077
150.694	7.10831	1.12749	6.30454	2.89053e-10	3.18016e-08	KNG1
13.3975	7.10712	2.22521	3.19391	0.00140358	0.0212531	AC106799.1
13.3621	7.10372	2.12623	3.34099	0.000834806	0.0139176	AC007463.1
13.32	7.10248	2.05077	3.46332	0.000533561	0.00983427	LINC01633
10660.3	7.09662	0.696966	10.1822	2.38234e-24	1.43588e-21	LINC02055
13.263	7.09319	2.10457	3.37038	0.000750656	0.0128073	AC106754.1
13.0857	7.0732	2.21052	3.19979	0.00137529	0.0209275	NANOGP8
48919.8	7.07208	0.519799	13.6054	3.71888e-42	1.14562e-38	MYC
13.0436	7.07153	2.04554	3.45705	0.000546132	0.0100076	F13B
12.7034	7.03197	2.07054	3.3962	0.000683296	0.0118625	AC079799.1
12.5757	7.01629	2.14238	3.275	0.00105661	0.0168359	AC003975.1
12.1506	6.9665	2.17911	3.19694	0.00138893	0.0210656	LINC00428
1028.27	6.94454	0.782092	8.87945	6.71925e-19	2.58738e-16	AL139023.1
10235.4	6.94443	1.14106	6.08595	1.15804e-09	1.11481e-07	DPPA4
1084.11	6.92369	1.15772	5.98045	2.22519e-09	2.02273e-07	NLRP7
11.7397	6.9173	2.15164	3.21489	0.00130494	0.0200441	CSAG3
1863.28	6.89735	0.830521	8.30484	9.99539e-17	2.94811e-14	AC009081.2
11.5625	6.89459	2.26374	3.04566	0.00232167	0.0308559	ALPP
347.822	6.8783	0.832774	8.25951	1.46277e-16	4.2006e-14	AC068489.1
11.2861	6.85949	2.41457	2.84088	0.00449899	0.0512677	AC069061.2
1704.22	6.8548	0.70751	9.68863	3.37029e-22	1.69893e-19	AC003044.1
648.351	6.8536	0.921123	7.44049	1.00316e-13	1.94493e-11	LINC00906
93.0548	6.84035	1.10057	6.21527	5.12373e-10	5.28088e-08	AC108448.1
11.0952	6.83852	2.13461	3.20364	0.00135701	0.0206834	LMO7DN
1286.03	6.83844	0.617764	11.0697	1.76065e-28	1.57464e-25	FA2H
11.0103	6.8287	2.19984	3.10418	0.00190808	0.0266775	TAF11L12
10.6986	6.78756	2.2454	3.02287	0.00250387	0.0327452	AP003128.1
10.6416	6.77605	2.17756	3.11177	0.00185971	0.0261595	TRIM49
607.61	6.77122	0.541464	12.5054	6.97552e-36	1.3814e-32	SLFN12
10.5989	6.76885	2.53428	2.67091	0.00756452	0.075276	ZFP57
10.5778	6.7667	2.22341	3.04339	0.00233928	0.0310169	AC136188.1
10.408	6.74624	2.16945	3.10966	0.00187304	0.0262937	PFN3
10.3652	6.7373	2.24489	3.00117	0.00268945	0.0346331	AC005920.3
1661.6	6.73725	0.723876	9.30718	1.31273e-20	5.87024e-18	AC064802.1
135.538	6.70976	1.02084	6.5728	4.93766e-11	6.03068e-09	SPIC
1532.03	6.70912	0.966882	6.93892	3.951e-12	5.67572e-10	TRIM4
10.1248	6.70839	2.33765	2.86972	0.00410838	0.047949	AC233266.2
9.98286	6.68589	2.19017	3.05268	0.00226807	0.0303047	AC024614.2
479.068	6.66435	0.599898	11.1091	1.13248e-28	1.0466e-25	LINC00545
22344.4	6.66018	0.851552	7.82122	5.23132e-15	1.20865e-12	KLF4
432.753	6.64841	0.858953	7.74013	9.93149e-15	2.23862e-12	VENTX
422.895	6.6448	0.617498	10.7609	5.26795e-27	4.05705e-24	AL161431.1
9.67797	6.63812	2.30296	2.88243	0.00394619	0.0464775	CDH16
4970.59	6.6082	0.688304	9.6007	7.94043e-22	3.86225e-19	AL353807.5
9.30985	6.58628	2.26561	2.90707	0.00364833	0.0437689	AC078864.1
9.31668	6.58363	2.28624	2.87968	0.00398076	0.0467061	CFHR4
8207.54	6.58128	0.762461	8.63163	6.04853e-18	2.09619e-15	Z93403.1
9.2392	6.57654	2.62297	2.50729	0.0121662	0.104141	LINC01941
7131.73	6.57457	0.777705	8.45381	2.8194e-17	9.08927e-15	PCAT14
2584.61	6.57281	0.56402	11.6535	2.20255e-31	3.05329e-28	FBP1
9.23177	6.57203	2.23507	2.94042	0.00327769	0.0404064	MEPE
9.1822	6.56454	2.2366	2.93505	0.0033349	0.0409296	PSG4
9.17477	6.56171	3.35102	1.95812	0.0502155	0.266455	HLA-DQB2
9.10412	6.5502	2.31051	2.83496	0.00458318	0.0519495	IL6
9.10412	6.5502	2.31051	2.83496	0.00458318	0.0519495	AC008991.1
496.344	6.53603	0.562545	11.6187	3.31224e-31	4.37294e-28	AL121985.1
8.91263	6.51986	3.3714	1.93387	0.0531288	0.274953	AC068616.1
887.644	6.51868	0.624885	10.4318	1.7748e-25	1.20015e-22	OASL
2372.3	6.51311	0.568747	11.4517	2.30586e-30	2.77957e-27	A4GALT
435.398	6.49674	2.36781	2.74378	0.00607371	0.0639793	AC025566.1
72.6503	6.47815	1.12122	5.77777	7.56987e-09	6.25345e-07	AC060766.6
8.60835	6.47206	2.27997	2.83867	0.00453026	0.0515394	AC012363.2
8.57985	6.46475	2.33659	2.76675	0.00566179	0.0607246	AC023137.1
8.43111	6.44028	2.31077	2.78707	0.00531864	0.058032	AC087633.1
8.35304	6.42515	2.48462	2.58597	0.0097106	0.089266	AC018866.1
230.305	6.40826	0.907456	7.06178	1.64382e-12	2.63438e-10	DPPA3
8.21855	6.40327	2.3332	2.74442	0.00606176	0.0638777	AP001591.1
8.19005	6.39658	2.57523	2.48388	0.0129959	0.108987	LINC02059
8.10515	6.38255	2.37859	2.68333	0.00728921	0.0731957	AP000428.1
8.10515	6.38255	2.37859	2.68333	0.00728921	0.0731957	LINC00838
7.99174	6.36165	2.44554	2.60132	0.00928648	0.0862538	ORM2
7.82194	6.33443	2.35448	2.69037	0.0071373	0.0722072	TRIM49C
343.417	6.32789	0.758381	8.34395	7.18497e-17	2.21337e-14	AC007381.1
7.66578	6.30109	2.60419	2.4196	0.0155377	0.123859	VGLL2
7.63045	6.29538	2.42515	2.59587	0.00943522	0.0874011	FOLR2
444.495	6.28833	2.6911	2.33672	0.019454	0.144446	AC096773.1
1168.21	6.28298	0.562541	11.1689	5.78742e-29	5.53297e-26	AC019155.2
481.105	6.28035	0.805173	7.79999	6.19098e-15	1.41855e-12	LINC00989
42.1231	6.27651	1.33585	4.69853	2.62045e-06	0.000117181	AC010503.4
313.113	6.27388	0.86433	7.25867	3.90913e-13	6.69016e-11	LINC-ROR
118.164	6.25857	1.16976	5.35032	8.77972e-08	5.87965e-06	AC023781.1
396.31	6.25429	0.796289	7.85429	4.0203e-15	9.60888e-13	HHLA1
5380.98	6.24525	0.397431	15.714	1.21238e-55	4.80188e-52	NPSR1-AS1
1292.51	6.23867	0.612393	10.1874	2.25804e-24	1.3912e-21	AL691420.1
182.09	6.2365	0.85112	7.3274	2.34669e-13	4.17065e-11	ZNF280A
544.963	6.20505	0.752557	8.2453	1.6475e-16	4.66091e-14	AL121885.2
73.4382	6.15633	1.44913	4.24829	2.15412e-05	0.000721293	HIST1H4F
637.752	6.14152	3.14463	1.95302	0.0508176	0.268681	ZNF676
3331.63	6.13975	0.819062	7.49607	6.57589e-14	1.33078e-11	AC106799.2
725.947	6.13724	0.494064	12.4219	1.9866e-35	3.23991e-32	CRYBB1
114.94	6.1092	1.09793	5.56431	2.63192e-08	2.01575e-06	AL359233.1
53.5952	6.09718	1.25857	4.84454	1.26903e-06	6.15103e-05	AC087354.1
182.299	6.08849	1.08802	5.59592	2.19455e-08	1.69955e-06	AC129926.2
731.356	6.08797	0.940586	6.47253	9.6374e-11	1.12268e-08	CHI3L2
180.927	6.07022	0.746609	8.13039	4.27896e-16	1.16308e-13	LINC02748
141.715	6.06097	1.00547	6.02799	1.66015e-09	1.54975e-07	FXYD4
8844.21	6.04844	0.632798	9.55826	1.19753e-21	5.62739e-19	UTF1
408.076	6.04313	0.861834	7.01194	2.35029e-12	3.60009e-10	LINC01405
823.409	6.04206	0.815894	7.40545	1.30711e-13	2.49216e-11	SCARA5
236.686	6.00026	0.673359	8.91093	5.06051e-19	1.9761e-16	AC114284.1
143.741	5.99582	1.38236	4.33738	1.44194e-05	0.000508624	TCL1B
1509.43	5.97495	0.681723	8.76449	1.87631e-18	6.93611e-16	KLRG2
103.674	5.95261	1.19363	4.987	6.13251e-07	3.20799e-05	LINC02617
474.622	5.94239	0.704964	8.42934	3.4761e-17	1.09517e-14	AC018680.1
4420.76	5.88434	0.979044	6.0103	1.85184e-09	1.71714e-07	LIN28A
151.498	5.82823	0.831964	7.00539	2.463e-12	3.75201e-10	AL391361.2
572.49	5.82629	0.514945	11.3144	1.11386e-29	1.14377e-26	GFAP
301.252	5.82191	0.735433	7.9163	2.44677e-15	5.96668e-13	LINC01081
419.719	5.82133	1.08111	5.3846	7.26046e-08	4.99494e-06	AC114930.1
149.741	5.81044	0.765618	7.58922	3.21846e-14	6.81159e-12	LINC02523
156.504	5.79159	1.29344	4.47766	7.54663e-06	0.000290194	AL646090.2
42.6511	5.78822	1.80564	3.20564	0.00134764	0.0205745	SPAM1
289.572	5.77733	2.36515	2.44269	0.0145784	0.118529	AC003984.1
570.867	5.73881	0.867181	6.61778	3.6463e-11	4.58583e-09	ZSCAN10
5293.51	5.7258	0.509956	11.228	2.97095e-29	2.94177e-26	APELA
535.036	5.71258	0.771665	7.40292	1.33217e-13	2.49557e-11	AC012625.1
1180.18	5.67932	1.22173	4.64859	3.34208e-06	0.000143435	MTRNR2L1
56.6426	5.67381	1.19558	4.74563	2.07854e-06	9.62788e-05	VCX3A
535.69	5.62406	0.704296	7.98536	1.40115e-15	3.56392e-13	ITGAM
747.567	5.61865	1.0734	5.23443	1.65495e-07	1.01288e-05	AC106744.1
1284.86	5.61539	0.92351	6.08049	1.19819e-09	1.14551e-07	AC099499.1
41.3261	5.61181	1.92885	2.90941	0.00362109	0.0435552	ZFP42
37071.8	5.59855	0.761841	7.34871	2.00128e-13	3.67454e-11	XACT
53.1995	5.58264	1.18058	4.72871	2.25952e-06	0.000102697	AC009133.3
126.26	5.56156	0.988855	5.62425	1.8632e-08	1.45105e-06	AC099671.1
12812.9	5.56106	0.67921	8.18754	2.6661e-16	7.46643e-14	AL583808.1
5816.02	5.55925	0.535528	10.3809	3.02951e-25	1.95333e-22	AC006329.1
354.36	5.5468	1.42794	3.88447	0.000102552	0.00263331	RGPD2
235.948	5.54239	2.3978	2.31145	0.0208082	0.1513	HOXB1
38.8398	5.5359	1.47885	3.74339	0.000181552	0.00419724	AC008938.1
1556.62	5.52796	0.486931	11.3527	7.19411e-30	7.67142e-27	AL365259.1
481.656	5.52178	1.30454	4.23274	2.30861e-05	0.000761073	TSIX
273.704	5.50481	0.683316	8.05602	7.88208e-16	2.04234e-13	AC074237.1
75.8253	5.49892	1.09457	5.02382	5.06532e-07	2.72163e-05	AC091493.1
35.5642	5.4982	1.31124	4.19313	2.75134e-05	0.00087278	LINC01716
37.4305	5.49313	1.28496	4.27493	1.91196e-05	0.000648827	AC092894.1
61.3169	5.45802	1.13284	4.81802	1.44991e-06	6.92295e-05	SCGB1D2
346.455	5.4505	0.695638	7.83525	4.67896e-15	1.09012e-12	SFN
167.109	5.44854	0.843622	6.4585	1.05743e-10	1.22667e-08	PI16
330.945	5.44475	2.49285	2.18415	0.0289511	0.188623	ZNF728
1282.68	5.44418	0.667143	8.16043	3.33829e-16	9.25542e-14	AC092546.1
553.788	5.40673	0.843808	6.40753	1.47892e-10	1.68737e-08	APLNR
202.223	5.39108	0.74186	7.26698	3.67624e-13	6.33067e-11	C19orf85
636.072	5.39031	0.764016	7.05523	1.72315e-12	2.74566e-10	AC012668.3
3982.6	5.35876	1.22624	4.37007	1.24209e-05	0.000446074	C5orf17
79.7889	5.33191	1.28253	4.15734	3.21973e-05	0.001003	FOXB2
21485.7	5.31407	0.565669	9.3943	5.75982e-21	2.61788e-18	GNGT1
238.4	5.28971	2.76216	1.91506	0.0554845	0.282667	AP000547.3
21.5767	5.28256	1.51211	3.4935	0.000476733	0.00899756	MAB21L4
54.3947	5.27847	1.17078	4.5085	6.52883e-06	0.000255294	LINC01166
248.024	5.27805	0.73705	7.16104	8.00649e-13	1.32922e-10	LINC01895
567.653	5.27216	0.663773	7.94272	1.97801e-15	4.89646e-13	NLRP12
1590.33	5.25877	0.717161	7.33276	2.25457e-13	4.05661e-11	AC027288.1
337.364	5.258	0.622985	8.44001	3.17299e-17	1.01116e-14	DAZL
2373.81	5.25596	0.573169	9.17001	4.72959e-20	2.04887e-17	MIR302CHG
3126.36	5.25265	0.487679	10.7707	4.73258e-27	3.74888e-24	AC006206.2
4166.04	5.23658	2.10744	2.48481	0.012962	0.108868	MEG3
30.2103	5.15936	1.58348	3.25825	0.00112104	0.0176829	CD48
7435.04	5.14436	0.6448	7.97823	1.4845e-15	3.7079e-13	AC022140.1
133.444	5.14409	1.26537	4.0653	4.79711e-05	0.0014	ZNF492
727.032	5.14348	2.13491	2.40922	0.0159867	0.126205	CYP26C1
84.6004	5.13621	1.04521	4.91405	8.92152e-07	4.46479e-05	LINC00370
1128.91	5.12804	1.02527	5.00167	5.68361e-07	3.00149e-05	LINC02228
90.1762	5.12437	1.21685	4.21118	2.54035e-05	0.000817068	PYDC1
49.5151	5.12114	1.66812	3.07	0.00214059	0.0291301	LINC01615
1199.28	5.11682	0.71627	7.14371	9.08445e-13	1.49033e-10	AC010967.1
201.975	5.11652	0.783702	6.52865	6.63644e-11	7.96516e-09	TRIM75P
773.953	5.10694	0.948119	5.38639	7.18878e-08	4.95793e-06	AC112493.1
501.185	5.10156	1.04061	4.90245	9.465e-07	4.68602e-05	OTP
86.2763	5.07544	1.14681	4.42568	9.61368e-06	0.000360188	LINC01981
2471.44	5.07409	0.703661	7.21099	5.55466e-13	9.44803e-11	AC009055.1
127.244	5.07334	0.755074	6.719	1.82974e-11	2.40424e-09	MEDAG
1017.26	5.06651	1.28373	3.94673	7.92263e-05	0.0021305	AC093898.1
150.91	5.05544	0.82338	6.13986	8.25922e-10	8.17811e-08	LINC02126
6807.41	5.04105	0.834256	6.04257	1.51683e-09	1.42074e-07	CD70
275.528	5.04057	0.58895	8.55856	1.14287e-17	3.81759e-15	AC106864.1
11169.5	5.03566	0.738509	6.81868	9.18788e-12	1.26733e-09	SERPINB9
57.8277	5.01561	4.59766	1.0909	0.275315	0.65922	NKG7
702.136	5.00889	0.676522	7.40389	1.32248e-13	2.49427e-11	CDA
6103.43	4.99344	0.549646	9.08483	1.03863e-19	4.29793e-17	AL157944.1
161.663	4.97593	0.658768	7.55339	4.24071e-14	8.77415e-12	AL354821.1
464.578	4.97091	0.902399	5.50855	3.618e-08	2.6678e-06	LINC02797
692.958	4.966	0.611127	8.12598	4.43759e-16	1.19449e-13	AL023755.1
3550.63	4.96136	0.644418	7.69898	1.37162e-14	3.04225e-12	RNF125
165.411	4.9554	0.927707	5.34156	9.21492e-08	6.11205e-06	LINC02473
61.0006	4.93713	1.19801	4.1211	3.77074e-05	0.00114506	AC004147.5
105.43	4.9331	1.42268	3.46747	0.000525389	0.00972391	AC007218.1
33.6446	4.89084	1.39585	3.50384	0.000458603	0.00873868	AL133467.2
1127.34	4.88438	0.565551	8.63649	5.79665e-18	2.03433e-15	ESRP1
30.9579	4.88242	1.46051	3.34295	0.000828918	0.0138361	AC010595.1
3069.38	4.87783	0.880067	5.54257	2.98065e-08	2.25173e-06	LINC02211
461.298	4.8706	0.6986	6.97194	3.12608e-12	4.61014e-10	HTR1D
33.1699	4.86931	1.40257	3.4717	0.00051717	0.00959741	AC066585.1
10239.1	4.8616	1.07465	4.52388	6.07151e-06	0.00023979	AL110292.1
30.4621	4.85551	1.38672	3.50143	0.000462762	0.00879375	AC022031.1
1284.56	4.84883	0.729933	6.64285	3.07685e-11	3.9677e-09	MT1E
4090.31	4.84781	0.605977	7.99999	1.24431e-15	3.1943e-13	MT1F
823.051	4.79631	0.649539	7.38418	1.53398e-13	2.83531e-11	CYP2S1
7364.57	4.79365	0.65436	7.32571	2.37645e-13	4.19663e-11	LINC00534
43.2577	4.78907	1.42565	3.35921	0.000781666	0.0132064	GJA4
193.296	4.77874	0.766999	6.23044	4.65122e-10	4.88467e-08	DSG3
78.6699	4.77103	1.35612	3.51815	0.000434563	0.00841358	MOGAT3
982.597	4.77072	0.861768	5.53596	3.09528e-08	2.33198e-06	DRD3
39.1635	4.76997	1.74471	2.73396	0.00625773	0.0653221	LINC00440
97.1019	4.76842	0.702845	6.78445	1.16529e-11	1.57598e-09	CTXN3
23.0273	4.76082	1.52892	3.11385	0.0018466	0.026028	LINC01413
85.7097	4.75328	1.44466	3.29025	0.00100099	0.0161258	AC135178.5
61.7868	4.74765	1.41132	3.36397	0.000768287	0.013028	AP000525.1
457.399	4.73493	1.17268	4.03769	5.398e-05	0.00154448	C22orf34
6532.77	4.7263	0.579476	8.15617	3.45816e-16	9.49283e-14	C9orf135
863.48	4.72145	0.714704	6.60617	3.9439e-11	4.92543e-09	LINC01535
1545.27	4.69899	0.521517	9.01022	2.0564e-19	8.14481e-17	ACOXL
295.898	4.69528	0.619844	7.57494	3.59307e-14	7.54681e-12	POU5F1B
27.2954	4.69041	1.34632	3.48386	0.000494231	0.00926474	LINC02443
36.6829	4.68505	1.32426	3.53786	0.00040338	0.00791486	LINC00994
5871.61	4.68379	0.528796	8.85747	8.185e-19	3.10862e-16	OLFML3
29.4641	4.67989	1.7358	2.6961	0.00701571	0.0713538	DSCR8
1093.05	4.67901	0.717654	6.51986	7.03712e-11	8.40966e-09	AL512452.1
171.454	4.6696	0.95569	4.88611	1.02849e-06	5.07381e-05	AC087863.2
1076.19	4.66257	1.27922	3.64486	0.000267541	0.00571755	AC096711.2
1568.76	4.65861	0.815122	5.71523	1.09558e-08	8.85567e-07	TRPC6
246.3	4.65427	0.530102	8.77994	1.63559e-18	6.12792e-16	AC007848.1
584.43	4.65337	0.660061	7.04991	1.79028e-12	2.83632e-10	AP002954.1
9187	4.64204	0.363748	12.7617	2.68289e-37	5.72177e-34	LINC01967
64.9838	4.64157	1.46238	3.174	0.00150356	0.0223159	UNC93A
81.1458	4.63615	3.24892	1.42698	0.153585	0.502022	AL358613.1
21.2128	4.63361	1.54162	3.00567	0.00265001	0.0342046	SERPINA11
134.36	4.61805	0.64273	7.18505	6.71832e-13	1.13576e-10	AC138646.1
1455.29	4.60942	0.499107	9.23534	2.57457e-20	1.13301e-17	TRIM61
258.486	4.60381	0.551417	8.34906	6.88112e-17	2.14358e-14	CRB3
1971.28	4.60248	0.620376	7.41887	1.18126e-13	2.27434e-11	GPX2
27.4816	4.58854	1.442	3.18207	0.00146224	0.0218967	LINC02022
560.621	4.58662	1.15632	3.96657	7.29146e-05	0.00198972	AC093459.1
19.0633	4.58218	1.54623	2.96344	0.00304217	0.0381774	Z94277.1
157.227	4.58095	0.887573	5.16121	2.45359e-07	1.43866e-05	FOXD3
93.2075	4.58051	0.798734	5.73471	9.76816e-09	7.96536e-07	AC106900.1
203.434	4.57396	1.03622	4.41406	1.01448e-05	0.000377031	LINC02439
34.0683	4.57379	1.32228	3.45903	0.000542121	0.00994726	AMPD1
91.9476	4.56311	0.733463	6.22133	4.92966e-10	5.11891e-08	AC006206.1
70.6283	4.54864	0.884861	5.14052	2.73985e-07	1.58255e-05	Z73495.1
375.875	4.54421	1.16955	3.88542	0.000102152	0.00262725	IL13RA2
77.6457	4.54377	0.911959	4.98242	6.27927e-07	3.27242e-05	PHOSPHO1
314.098	4.54335	0.769432	5.90481	3.53057e-09	3.11735e-07	LINC02141
1060.01	4.53035	1.09136	4.15112	3.30854e-05	0.00102568	LINC02058
109.249	4.52015	0.732901	6.16747	6.93916e-10	6.92044e-08	CFHR3
18.2131	4.51507	1.58923	2.84105	0.00449653	0.0512608	LINC01539
26.0005	4.50654	1.38731	3.2484	0.00116054	0.0181683	LINC02560
13950.2	4.50256	0.451365	9.97542	1.95269e-23	1.04112e-20	GRM7
2499.46	4.49999	1.04503	4.30611	1.66154e-05	0.000576548	AL096854.1
56.3045	4.49886	0.874002	5.14743	2.64081e-07	1.53173e-05	AL357972.1
781.391	4.49681	0.769702	5.84227	5.14938e-09	4.43388e-07	GLDN
824.344	4.47552	1.09705	4.0796	4.51141e-05	0.00132921	AC011287.2
31.8077	4.46717	1.35986	3.28502	0.00101977	0.0163617	CD200R1L
40.6977	4.46326	1.30045	3.43208	0.000598966	0.0107001	AC025539.1
121.505	4.45939	0.844298	5.28177	1.27941e-07	8.13567e-06	AC090365.1
18.8957	4.44642	1.896	2.34515	0.0190192	0.141902	AC113145.1
17.3628	4.44477	1.64062	2.7092	0.00674463	0.0690273	AL663058.2
19894.4	4.44429	0.764014	5.81702	5.99051e-09	5.07911e-07	CRYAB
330.193	4.44343	0.534726	8.30973	9.59224e-17	2.85962e-14	BTLA
1904.89	4.43909	0.683642	6.4933	8.39774e-11	9.90755e-09	LINC01374
41.6704	4.43804	1.33792	3.31713	0.000909459	0.0148847	NCR1
105.736	4.41298	1.27171	3.47011	0.000520238	0.00964788	AC006305.3
29.4517	4.40675	1.09911	4.0094	6.08743e-05	0.0017117	HBA1
36.6586	4.40152	1.35184	3.25594	0.00113019	0.0177936	AL445072.1
15442.3	4.39322	0.462349	9.50197	2.05957e-21	9.51692e-19	MT1X
196.81	4.38686	0.776723	5.64791	1.6241e-08	1.28652e-06	CLC
249.121	4.37739	0.568518	7.69965	1.36437e-14	3.04225e-12	MOBP
1039.79	4.37674	1.02294	4.27861	1.88067e-05	0.00064055	AC107419.1
83.5362	4.37405	1.05422	4.14908	3.33821e-05	0.00103179	AL161753.1
1835.88	4.37014	0.578995	7.5478	4.42675e-14	9.09123e-12	ABHD12B
17.784	4.36967	1.53559	2.84559	0.00443296	0.0507029	LINC00668
423.329	4.36651	0.73542	5.93744	2.89508e-09	2.5976e-07	ERVW-1
968.069	4.36533	0.569644	7.66326	1.81277e-14	3.98881e-12	LINC00698
6799.66	4.36214	0.354439	12.3072	8.28868e-35	1.27669e-31	NECAB1
261.599	4.36166	1.23812	3.52281	0.000427	0.00829032	AL132718.1
307.861	4.35994	0.523017	8.33615	7.67509e-17	2.33837e-14	AP003066.1
16490.2	4.35649	0.507816	8.57888	9.57984e-18	3.23904e-15	SYN3
1727.81	4.33901	0.404676	10.7222	8.01005e-27	6.00212e-24	LINC01807
342.839	4.33752	0.610812	7.10124	1.23646e-12	2.00473e-10	AC009271.2
94.5473	4.33044	1.5903	2.72304	0.00646848	0.0668426	HIST1H1A
185.998	4.31429	0.646682	6.67142	2.53334e-11	3.31306e-09	AC073210.3
15.7832	4.29993	1.56336	2.75045	0.00595142	0.0630023	AC114798.1
7572.42	4.29514	0.811196	5.29483	1.19128e-07	7.6454e-06	MIR4713HG
28.2512	4.28744	1.37709	3.11342	0.00184934	0.0260533	CD3G
51.3527	4.28649	1.35228	3.16982	0.00152533	0.0225002	LINC02502
7323.33	4.2844	0.815737	5.25218	1.50307e-07	9.34365e-06	SYT6
875.75	4.28171	0.612844	6.98663	2.81565e-12	4.19699e-10	C6orf141
1445.43	4.27866	0.659671	6.48605	8.81179e-11	1.0352e-08	AP005230.1
1843.02	4.26598	1.08321	3.93826	8.20734e-05	0.0021775	AC093772.1
811.789	4.25163	3.0817	1.37964	0.167697	0.524858	DUXAP8
4775.71	4.24731	0.829382	5.12105	3.03833e-07	1.74045e-05	AC079160.1
25.1475	4.24419	1.57512	2.69453	0.0070489	0.0715601	AC104012.1
452.435	4.23395	0.766526	5.52356	3.32198e-08	2.48253e-06	ERVK-28
2573.69	4.23222	0.889587	4.75751	1.95998e-06	9.16367e-05	PI15
90.9953	4.22731	0.981463	4.30715	1.65374e-05	0.000576003	AC115282.2
797.139	4.22496	0.508338	8.31131	9.46528e-17	2.85244e-14	ZNF296
6094.38	4.22436	0.46311	9.12174	7.39292e-20	3.10559e-17	CRIP1
34.2645	4.20514	1.3699	3.06966	0.00214299	0.0291301	BX004987.1
587.937	4.20451	0.739001	5.68944	1.27455e-08	1.01543e-06	PYCARD
87.117	4.2025	1.299	3.23518	0.00121566	0.0188714	CLEC4D
21.5715	4.19633	2.51089	1.67125	0.0946715	0.385232	LINC01747
258.604	4.19433	0.598156	7.0121	2.34771e-12	3.60009e-10	AC115837.2
827.718	4.18243	0.687203	6.08616	1.15653e-09	1.11481e-07	TEX41
323.395	4.18108	0.982116	4.25722	2.06985e-05	0.000696436	AC020891.2
15.7222	4.17985	1.59267	2.62443	0.00867931	0.0824936	GJB1
2413.14	4.17746	0.675632	6.18304	6.28797e-10	6.36255e-08	LINC01905
14.4725	4.17061	1.60675	2.59568	0.00944046	0.0874204	MMP12
15.5307	4.15691	1.66088	2.50284	0.0123202	0.105165	AL133419.1
635.862	4.15238	0.48321	8.59332	8.44884e-18	2.8919e-15	AP005262.2
104.365	4.14817	0.660157	6.28362	3.3078e-10	3.61058e-08	TRIM72
25.8771	4.1426	1.68219	2.46262	0.0137926	0.113945	TRIM31-AS1
777.589	4.13881	0.431498	9.59173	8.66193e-22	4.14055e-19	PRR15
450.505	4.13717	0.541013	7.64708	2.05589e-14	4.4531e-12	GALNT6
3307.79	4.13604	0.587567	7.03926	1.93263e-12	3.00825e-10	AL033530.1
43.8925	4.13309	1.08491	3.80961	0.000139184	0.00338497	AC109454.3
2023.92	4.13127	0.934703	4.41988	9.87573e-06	0.000368762	CYP19A1
1873.5	4.13072	0.542284	7.61727	2.59095e-14	5.56853e-12	FERMT1
44.429	4.12758	0.91088	4.53142	5.85872e-06	0.000232976	SMYD1
3816.59	4.12734	0.755102	5.46594	4.60466e-08	3.28166e-06	AC090015.1
291.957	4.12213	0.626854	6.5759	4.83612e-11	5.95918e-09	ACSM1
59.2657	4.12052	1.06431	3.87153	0.000108154	0.00274093	AC096751.2
186.288	4.11913	0.611948	6.73118	1.68296e-11	2.24327e-09	AL139340.1
4548.03	4.1191	0.520354	7.91597	2.45339e-15	5.96668e-13	IFIT2
152.771	4.11753	0.654398	6.29209	3.13224e-10	3.43247e-08	GALNTL5
1155.06	4.11521	2.08745	1.97141	0.0486769	0.262133	ZNF208
178.758	4.11258	0.939965	4.37525	1.21294e-05	0.000436738	ABI3
324.342	4.10898	0.699016	5.87824	4.14654e-09	3.61518e-07	AC103770.1
20.0631	4.10791	1.49256	2.75226	0.00591852	0.0627739	AC018953.1
48.4236	4.10277	0.952918	4.30548	1.66622e-05	0.000577448	TMEM171
42.2509	4.08871	0.91144	4.48599	7.25768e-06	0.00028025	HOXD1
151.296	4.08871	0.778157	5.25435	1.48549e-07	9.25508e-06	HOXA1
143.788	4.08177	1.05128	3.88267	0.000103317	0.00264983	ZNF98
1908.94	4.07777	0.654866	6.22688	4.75804e-10	4.97799e-08	HPGD
3565.66	4.07748	2.18928	1.86247	0.0625364	0.302851	AL162493.1
18.0215	4.07361	1.54694	2.63334	0.00845498	0.0811811	C8B
65.4238	4.07106	0.999262	4.07406	4.61997e-05	0.00135687	CR381670.2
28.0685	4.06149	1.27899	3.17554	0.00149557	0.0222569	SLC52A3
2864.93	4.06103	0.641039	6.33507	2.37237e-10	2.62048e-08	SLC24A2
85.4098	4.05975	1.04	3.90362	9.47659e-05	0.00246703	AC108718.1
19.4465	4.05632	1.56362	2.59419	0.00948146	0.0877415	PSPC1-AS2
1480.85	4.05529	0.575668	7.0445	1.8613e-12	2.93208e-10	ZYG11A
728.279	4.04952	0.695932	5.81884	5.92568e-09	5.03956e-07	AL691520.1
536.865	4.03219	0.748421	5.38759	7.14071e-08	4.93706e-06	FOXD3-AS1
73.8979	4.02583	0.841737	4.78276	1.72904e-06	8.17834e-05	NKX1-2
49.4171	4.01983	1.09004	3.68778	0.000226216	0.00501346	ARL11
925.588	4.01891	0.632451	6.3545	2.09111e-10	2.31905e-08	CLDN7
23.8085	4.01839	1.57046	2.55873	0.0105055	0.0945665	AC093893.1
153.697	4.01797	0.852927	4.71081	2.46739e-06	0.000110693	AC004485.1
18.8937	4.00803	1.67017	2.39978	0.0164051	0.128411	LINC01668
413.384	4.00515	0.89267	4.48671	7.23315e-06	0.000279692	GRB7
3475.58	3.99933	0.400235	9.99247	1.64428e-23	9.11755e-21	AC004083.1
39.5316	3.99498	1.31423	3.03979	0.00236742	0.0312556	AL445242.1
163.89	3.98927	0.767955	5.19466	2.05091e-07	1.23882e-05	TFCP2L1
5282.65	3.98215	0.389884	10.2137	1.72202e-24	1.08507e-21	HOXB2
27.6679	3.97026	1.42907	2.77822	0.00546578	0.0591502	AL118505.1
1412.11	3.94313	0.679013	5.80716	6.35422e-09	5.37106e-07	ARSE
38.812	3.93369	0.906338	4.3402	1.42354e-05	0.000503413	AC016751.2
59899.3	3.92949	0.743593	5.28446	1.26073e-07	8.05384e-06	GRID2
27.1288	3.92864	1.88416	2.08509	0.0370611	0.222022	MEG9
83.1532	3.92291	1.11807	3.50864	0.000450406	0.0086359	AC140168.1
385.579	3.92079	0.582866	6.72674	1.73509e-11	2.29173e-09	AL512603.2
24.3257	3.91808	1.43816	2.72438	0.00644233	0.066622	AL354994.1
54.5467	3.91761	1.53929	2.54508	0.0109254	0.0970229	LINC02714
53.7556	3.91419	1.38796	2.8201	0.00480087	0.0537124	SPINK14
314.381	3.91357	0.89226	4.38614	1.15381e-05	0.000420914	LINC01201
11339.7	3.91256	0.560395	6.9818	2.91425e-12	4.32072e-10	AC009271.1
29.8798	3.90964	1.52576	2.56242	0.0103944	0.0939021	ZNF727
12.1554	3.90727	1.79751	2.17372	0.0297265	0.191979	AL109910.2
16.5602	3.90423	1.36758	2.85485	0.00430575	0.0495661	AC131094.1
119.914	3.89982	0.755611	5.16115	2.45441e-07	1.43866e-05	LINC01205
30.783	3.89376	1.42881	2.72517	0.00642684	0.0665362	LINC02108
11.9924	3.88745	1.83682	2.1164	0.0343108	0.211534	NUPR2
250.217	3.87995	0.638046	6.08099	1.1944e-09	1.14551e-07	CARD16
1762.97	3.8706	0.778318	4.97303	6.59143e-07	3.42866e-05	BCAN
32.658	3.87014	1.22736	3.15323	0.00161475	0.0235626	SLFN11
5774.35	3.85958	0.551706	6.99572	2.63892e-12	3.97631e-10	FRAT2
65.4408	3.85815	1.73935	2.21815	0.0265445	0.178238	AL359987.1
1323.01	3.85739	0.886469	4.35141	1.35262e-05	0.000480786	SHOX
366.478	3.85569	0.619268	6.22621	4.77849e-10	4.98059e-08	FOXA3
119.406	3.85379	0.704937	5.46685	4.58091e-08	3.28166e-06	SMIM36
197.394	3.85179	0.754751	5.1034	3.33614e-07	1.87615e-05	AC099517.1
40531.5	3.85152	0.491185	7.84127	4.46014e-15	1.04794e-12	LUZP2
11.5679	3.84272	2.01523	1.90684	0.0565409	0.285173	AC091965.4
923.972	3.8427	0.726062	5.29252	1.20641e-07	7.72461e-06	CCDC26
11.589	3.83768	1.76951	2.16878	0.0300992	0.19362	HTN1
18524.8	3.83123	0.474796	8.06921	7.07555e-16	1.86828e-13	GYPC
42.3544	3.831	1.43225	2.67482	0.00747701	0.0746759	AC100802.1
34.2557	3.82737	1.46417	2.61402	0.00894851	0.0843582	CYTL1
11.4545	3.82547	1.93412	1.97788	0.0479418	0.259858	ELANE
96.0555	3.81554	0.839758	4.54363	5.52946e-06	0.00022218	AC027584.1
19.6189	3.80594	1.18611	3.20876	0.00133307	0.020397	FP565260.3
157.098	3.80356	1.01546	3.74566	0.000179921	0.00416625	AC243829.2
310.356	3.80214	0.898902	4.22976	2.33943e-05	0.000766675	PCDHGA7
311.825	3.80119	0.84555	4.49552	6.93993e-06	0.000269859	AC024610.2
16.4075	3.79582	1.61352	2.3525	0.0186476	0.13992	AC023347.1
388.615	3.79131	0.862206	4.39722	1.09645e-05	0.000403171	AC092810.3
39.737	3.78821	1.00057	3.78605	0.000153063	0.00364891	AL359924.1
3722.05	3.77408	0.82926	4.55114	5.33557e-06	0.000215639	AC011632.1
4316.61	3.77203	1.06602	3.53843	0.000402512	0.00790344	VGLL3
723.209	3.76981	0.729852	5.16517	2.40226e-07	1.41407e-05	MLN
7999.66	3.7668	0.567258	6.64036	3.12913e-11	4.01644e-09	AP000829.1
1713.93	3.7667	0.676703	5.56625	2.60284e-08	1.99899e-06	CAPG
878.967	3.76446	0.548461	6.86367	6.71135e-12	9.35037e-10	LINC00470
98.3938	3.76273	0.808368	4.65472	3.24414e-06	0.000140318	AC010267.1
1568.78	3.76267	0.653892	5.75426	8.70206e-09	7.11695e-07	GRM7-AS3
18.2476	3.75964	1.66794	2.25406	0.0241925	0.168105	RPL10L
793.065	3.75737	0.901036	4.17005	3.04531e-05	0.000954025	RAB25
185.834	3.75266	0.624335	6.01066	1.84773e-09	1.71714e-07	NECTIN4
70.4483	3.75198	1.01504	3.69638	0.000218693	0.00487261	CTCFL
712.998	3.7502	2.17235	1.72634	0.0842871	0.360459	AL360015.1
101.452	3.74942	1.08286	3.46251	0.000535162	0.00985218	HSPB2
28.1611	3.7482	1.74563	2.14719	0.0317779	0.200976	UGT2B11
149.319	3.74215	0.770667	4.85573	1.19944e-06	5.84438e-05	LINC01499
3655.68	3.73872	0.836413	4.46994	7.82414e-06	0.000300034	SCUBE2
19.8058	3.73675	1.53	2.44233	0.0145928	0.118542	AC108515.1
53.4583	3.73266	1.43487	2.60139	0.00928475	0.0862538	LHX3
31.617	3.72653	1.42007	2.62418	0.00868568	0.0824984	MIR200CHG
11.7685	3.71969	1.95707	1.90064	0.0573492	0.28742	AC099482.1
266.79	3.70901	0.649835	5.70762	1.14566e-08	9.23354e-07	SCNN1A
1748.51	3.70766	0.719397	5.15385	2.55196e-07	1.48641e-05	AC006305.1
14.1099	3.70391	1.95931	1.89041	0.0587031	0.291622	PSORS1C2
56.6737	3.69863	0.951667	3.88648	0.000101709	0.00261827	LINC02460
19.3733	3.69537	1.73581	2.12891	0.033262	0.207327	C15orf54
238.078	3.69069	0.641114	5.75669	8.57817e-09	7.03638e-07	AC005355.1
258.493	3.68737	0.825442	4.46714	7.92705e-06	0.000302603	ARHGEF15
320.367	3.68192	0.743422	4.95266	7.32046e-07	3.76549e-05	LINC02328
11.4004	3.67932	1.75308	2.09877	0.0358375	0.217234	AC123912.2
42.9844	3.67526	0.87333	4.20832	2.57271e-05	0.000824743	AP001790.1
74.4899	3.67451	1.43394	2.56253	0.0103912	0.0939021	ZNF662
310.739	3.66304	0.955341	3.83428	0.000125934	0.00309841	CARD11
3205.53	3.66235	0.723518	5.06186	4.15186e-07	2.2615e-05	COMT
23.9278	3.65638	1.44689	2.52706	0.0115022	0.100313	SLFN12L
473.991	3.65471	2.98883	1.22279	0.221409	0.599939	CXCL10
160.17	3.65195	2.71486	1.34517	0.17857	0.542679	HES3
1858.96	3.65074	0.558081	6.5416	6.08622e-11	7.33654e-09	LINC00378
75.2894	3.65074	0.682108	5.35215	8.69174e-08	5.86322e-06	AL450332.1
16.9574	3.64173	1.68089	2.16655	0.0302695	0.194445	CD177
922.963	3.64161	0.594251	6.12807	8.89517e-10	8.77646e-08	LINC01162
145.836	3.64033	0.882091	4.12694	3.67629e-05	0.00111883	C9orf64
3673.47	3.63476	0.4401	8.25895	1.46964e-16	4.2006e-14	TNFSF9
74.9535	3.633	0.918053	3.95728	7.58068e-05	0.00205449	SPINK6
5976.46	3.63252	0.689258	5.27019	1.36282e-07	8.56787e-06	LINC01748
2319.64	3.63231	0.606918	5.98484	2.16597e-09	1.98847e-07	IL34
864.528	3.63165	0.645611	5.62514	1.85353e-08	1.44873e-06	GJB7
18.5305	3.63141	1.57435	2.30661	0.0210765	0.15261	AC024614.4
24.5125	3.6306	1.60902	2.25641	0.0240447	0.167245	FRMD1
10150.6	3.62812	0.545244	6.65412	2.85008e-11	3.69245e-09	ABCA1
23.4314	3.6272	1.64191	2.20913	0.0271653	0.180998	EPYC
53.9532	3.62238	0.939553	3.85543	0.000115526	0.00288816	AP003498.2
172.617	3.61966	0.832052	4.35028	1.35963e-05	0.000482661	AL355834.2
5720.97	3.61385	0.674948	5.35426	8.59069e-08	5.82339e-06	LINC01416
266.378	3.61315	0.524866	6.88395	5.82166e-12	8.19317e-10	AC002066.1
11466.8	3.6113	0.674933	5.3506	8.76628e-08	5.87965e-06	HS3ST5
75.8164	3.61094	0.769823	4.69061	2.72395e-06	0.000121028	AL109653.3
189.86	3.60705	1.17773	3.06271	0.00219344	0.029636	AADACL2-AS1
1579.47	3.59792	1.11091	3.23871	0.0012007	0.0186704	SPINK1
73.2944	3.59788	1.41674	2.53954	0.0110997	0.0981001	DDX43
869.246	3.59346	0.41278	8.70551	3.16151e-18	1.12434e-15	ELF3
39.9641	3.59114	1.40475	2.55642	0.0105755	0.0948066	PADI6
37.9021	3.58597	0.885047	4.05173	5.08403e-05	0.00147088	NTSR2
1011.36	3.58437	0.602804	5.94617	2.74486e-09	2.47082e-07	KLRB1
460.294	3.58359	0.844809	4.2419	2.21636e-05	0.000737369	AC007389.5
328.852	3.58103	0.632416	5.66245	1.49227e-08	1.18548e-06	P2RX5
19.5285	3.5797	1.59805	2.24004	0.0250882	0.171873	AL591069.1
146.478	3.57822	0.578595	6.18434	6.23647e-10	6.33356e-08	AC002076.1
10.7063	3.57802	1.97177	1.81462	0.0695822	0.322711	AL138997.1
6904.67	3.57578	0.448118	7.97955	1.46865e-15	3.70166e-13	AC022031.2
1111.7	3.57576	0.753981	4.74252	2.11081e-06	9.72129e-05	AC005537.1
136.435	3.57181	0.768146	4.64992	3.32066e-06	0.000142737	LINC00457
110.922	3.56584	0.720203	4.95116	7.37739e-07	3.78774e-05	AC093791.2
244.109	3.56507	0.965859	3.69109	0.000223295	0.00496461	LINC01206
93.7846	3.55859	0.857767	4.14866	3.34425e-05	0.00103251	HEPN1
49.8127	3.55532	1.39017	2.55746	0.0105439	0.0946904	AC084864.2
1187.44	3.55481	0.593321	5.99138	2.08064e-09	1.91647e-07	AC132807.2
154.615	3.55113	0.687215	5.16742	2.37344e-07	1.40008e-05	LINC02796
17841.2	3.55091	0.586315	6.05632	1.39274e-09	1.31339e-07	S100A10
9.63321	3.54976	1.89967	1.86862	0.0616758	0.300229	AC005019.2
34.252	3.54951	1.16814	3.0386	0.00237679	0.0313346	LGALS12
10.472	3.54016	1.87974	1.88332	0.0596574	0.294287	AL121885.1
45.6888	3.53639	0.911845	3.87828	0.000105199	0.0026832	AL359182.1
110.652	3.53334	1.10884	3.18651	0.00144	0.0216641	CDH19
77.1365	3.53028	0.934206	3.77891	0.000157518	0.00373826	VCX3B
33.3616	3.52927	0.942839	3.74324	0.000181666	0.00419724	AL139090.1
99.7924	3.52341	0.750859	4.69251	2.69872e-06	0.000120292	LINC02192
13.8493	3.52277	1.7905	1.96748	0.0491281	0.263662	LINC01518
3359.79	3.51781	0.814597	4.31846	1.57119e-05	0.00055071	RRAD
55.3893	3.51667	0.755571	4.65432	3.25053e-06	0.000140375	AC112482.2
15.5693	3.51046	1.6232	2.16268	0.0305659	0.195759	LINC00707
72.754	3.50834	1.36384	2.57239	0.0100998	0.0919593	ZNF99
10.2595	3.50716	1.90311	1.84286	0.0653497	0.310509	AC039056.2
71.252	3.50223	0.709131	4.93876	7.86206e-07	4.01428e-05	RAPSN
35.0647	3.50181	1.09742	3.19093	0.00141815	0.0214502	TMEM88B
914.416	3.50061	0.658311	5.31756	1.05171e-07	6.89328e-06	AL121761.1
5274.92	3.49875	0.824733	4.24228	2.21259e-05	0.000737309	DLGAP2
10.1746	3.49787	1.82694	1.91461	0.055542	0.28281	AC112253.1
92.8843	3.49755	0.757372	4.618	3.87454e-06	0.000163753	CALHM5
48.1513	3.49476	0.796467	4.38782	1.1449e-05	0.000418213	LINC02663
44.7381	3.49251	0.865544	4.03505	5.45915e-05	0.00155395	AC066613.1
32.3143	3.49202	0.92813	3.76243	0.000168273	0.00394591	AC034154.1
34.6836	3.49079	1.19005	2.9333	0.00335377	0.0410885	GZMB
95.5118	3.48979	0.747058	4.67139	2.99175e-06	0.000131037	AL356413.1
1374.57	3.48955	0.57695	6.04826	1.46419e-09	1.37609e-07	PIK3AP1
2062.33	3.48545	1.03942	3.35325	0.000798682	0.0134121	SLCO6A1
4201.94	3.48377	0.71059	4.90264	9.45563e-07	4.68602e-05	IGFBP6
21.3275	3.47804	1.51819	2.29091	0.0219687	0.157102	LGALS7B
329.165	3.47456	0.662681	5.24318	1.57832e-07	9.70646e-06	KCNK9
367.384	3.46452	0.732931	4.72694	2.27924e-06	0.000103424	TULP2
410.06	3.46118	0.462835	7.47821	7.53404e-14	1.50274e-11	LINC01202
94.1818	3.45463	0.668018	5.17146	2.32275e-07	1.3731e-05	AL022332.1
108.853	3.45242	0.699669	4.93437	8.04106e-07	4.07808e-05	MFAP5
115.985	3.45162	0.954652	3.61558	0.000299675	0.00626047	SFTA1P
1370.41	3.44967	0.633361	5.44661	5.13378e-08	3.62173e-06	TENT5B
28.7002	3.44788	1.01669	3.39128	0.000695674	0.0120547	AC013652.2
844.124	3.44716	0.843677	4.08588	4.39101e-05	0.00130343	PAH
693.619	3.4463	0.699845	4.92437	8.46345e-07	4.2586e-05	SLC22A3
1948.69	3.44417	0.483041	7.13018	1.00239e-12	1.63478e-10	ENPP1
353.588	3.44271	0.795895	4.32559	1.52127e-05	0.000535925	SLC6A3
36.8562	3.43735	0.973569	3.53067	0.000414513	0.00811601	XAGE2
142.913	3.43658	0.966934	3.5541	0.000379271	0.00755409	SLC25A31
1648.4	3.43279	1.08269	3.17063	0.00152111	0.0224801	SP9
3948.13	3.43222	0.661209	5.19083	2.09358e-07	1.26184e-05	MIR2052HG
11336.3	3.42965	0.441597	7.76647	8.07028e-15	1.834e-12	RYR2
92.0816	3.42676	0.762888	4.49183	7.06144e-06	0.000273817	AC092745.4
437.874	3.42496	0.683519	5.01078	5.42091e-07	2.8689e-05	AP1M2
48.7183	3.42379	0.848269	4.03621	5.43219e-05	0.00155266	OVOL1
434.241	3.42379	0.75925	4.50943	6.50012e-06	0.000254542	GGT5
68.4136	3.42135	0.847875	4.0352	5.45559e-05	0.00155395	PKP3
2218.64	3.42126	0.93947	3.64169	0.000270855	0.0057632	LINC00491
1533.34	3.41709	0.718016	4.75907	1.94483e-06	9.10818e-05	TNFAIP8L3
140.851	3.41672	0.877818	3.89229	9.9301e-05	0.00256582	LINC01492
543.543	3.41069	0.661679	5.1546	2.54175e-07	1.48358e-05	NODAL
12846	3.40953	0.738094	4.61937	3.84911e-06	0.000163175	IFI16
124.048	3.40581	0.979391	3.47747	0.000506167	0.00944379	AC068774.1
1422.57	3.40479	1.21882	2.79351	0.00521389	0.0571816	MEG8
50.3582	3.40396	1.23729	2.75115	0.00593869	0.0629156	ASPA
36.9086	3.40341	0.969637	3.50998	0.000448133	0.00861018	AC002480.1
65.7593	3.40276	0.771703	4.40941	1.03653e-05	0.00038317	LINC01992
63.6069	3.39991	1.4121	2.4077	0.0160533	0.126515	AL117190.2
22.43	3.39777	1.52465	2.22856	0.0258434	0.1754	AC005772.1
17.3751	3.39722	1.55605	2.18323	0.0290187	0.18886	AC079467.1
447.492	3.39599	3.06647	1.10746	0.268097	0.652196	HLA-DRB1
153.351	3.39535	0.742619	4.57213	4.82799e-06	0.000198305	LMOD2
1909.79	3.39442	0.592996	5.72419	1.0393e-08	8.45e-07	LINC01250
1193.34	3.38918	0.486272	6.96972	3.1757e-12	4.63401e-10	EPPK1
269.548	3.38291	0.950693	3.55836	0.000373183	0.0074866	AL158077.2
700.603	3.38247	0.614134	5.50771	3.6354e-08	2.67351e-06	DYSF
12.631	3.38207	1.71358	1.97369	0.048417	0.261312	AC009110.1
42.4808	3.38104	0.857815	3.94146	8.09868e-05	0.00215693	TMEM30B
635.817	3.37998	0.445233	7.59148	3.16263e-14	6.74492e-12	ALOX5
166.019	3.36971	0.890898	3.78237	0.00015534	0.00369048	SGCA
105.434	3.36879	0.626578	5.37648	7.59553e-08	5.17411e-06	AC103409.1
83.9286	3.36836	3.27573	1.02828	0.303819	0.685992	CARTPT
60.6772	3.36646	0.856309	3.93136	8.44662e-05	0.0022367	LINC02445
9.35284	3.36567	1.87815	1.79201	0.0731306	0.331299	Z99289.3
1536.45	3.36243	1.14981	2.92435	0.00345176	0.0420475	AL031073.2
151.448	3.36185	0.816172	4.11904	3.80448e-05	0.00115278	MSC
537.351	3.35981	0.889133	3.77875	0.000157621	0.00373826	AL157829.1
1519.26	3.35593	0.608684	5.51341	3.51944e-08	2.609e-06	TXNRD2
89.9257	3.3479	1.18243	2.83138	0.00463477	0.0523631	CCL3L1
289.881	3.34699	0.817128	4.09604	4.20271e-05	0.00125832	CTXND1
34.2039	3.34508	1.45491	2.29916	0.0214958	0.154878	FGFBP2
35.9145	3.34504	0.957582	3.49321	0.000477248	0.00900116	AC096759.1
848.002	3.34136	0.604517	5.52733	3.25142e-08	2.43637e-06	CR1L
27.8243	3.33697	1.50333	2.21972	0.0264376	0.177791	OR13A1
55.723	3.3327	0.794875	4.19273	2.75613e-05	0.000873298	ATP12A
86.9333	3.32886	3.07809	1.08147	0.279488	0.662942	IBSP
337.951	3.32802	1.06449	3.12639	0.00176968	0.0252366	ANKRD30BL
21.4874	3.32642	1.62265	2.04999	0.040365	0.234371	AC099487.1
75.9043	3.32389	0.700298	4.74639	2.07078e-06	9.6168e-05	OXT
9.14711	3.32202	2.02931	1.63702	0.101626	0.400965	AL162574.2
2776.36	3.31949	0.531109	6.25011	4.10172e-10	4.40775e-08	AC105460.2
1055.82	3.31745	0.698865	4.74692	2.06542e-06	9.60801e-05	ZNF578
76.4587	3.3135	0.942446	3.51585	0.000438354	0.00847516	AC128685.1
23.3461	3.31263	1.07953	3.06859	0.00215068	0.029172	AC018398.1
8.27295	3.31193	1.94235	1.70512	0.0881725	0.370111	AL355596.1
475.534	3.30917	0.884876	3.7397	0.000184243	0.00424617	ZNF560
188.278	3.30344	0.502407	6.57522	4.8582e-11	5.9599e-09	LINC01361
304.903	3.29997	1.03991	3.17331	0.00150711	0.02234	LINC02387
8.9773	3.29959	1.89206	1.74391	0.0811746	0.352422	FAM83C
17.2075	3.29933	1.31201	2.5147	0.0119132	0.102429	AL137001.2
8.17379	3.29318	1.92779	1.70826	0.0875879	0.369048	AC100797.5
534.726	3.29313	0.530275	6.21022	5.29098e-10	5.413e-08	FAM106A
1791.69	3.29212	0.649291	5.07033	3.97126e-07	2.19767e-05	LINC01950
1783.74	3.28695	1.07689	3.05226	0.00227124	0.0303324	LINC02466
2355.12	3.28689	0.597906	5.49733	3.85578e-08	2.80581e-06	TAC1
41.1953	3.27341	1.42822	2.29196	0.0219081	0.15683	ZNF723
33.221	3.26964	0.928594	3.52107	0.000429813	0.0083391	LINC01603
385.903	3.26882	0.881709	3.70736	0.000209427	0.00471296	AC016044.1
14.7261	3.26826	1.67578	1.9503	0.0511406	0.269701	LINC00566
721.439	3.26706	0.845432	3.86436	0.000111381	0.0028008	LINC01339
111.419	3.26645	0.897165	3.64086	0.000271726	0.00577729	LINC02293
53.4759	3.26511	1.23909	2.63508	0.00841164	0.0809486	PHETA2
39.7937	3.26294	1.04506	3.12226	0.00179467	0.0254904	AC095059.1
49.8898	3.2589	0.920689	3.53963	0.000400683	0.00788249	AC026495.2
210.903	3.2581	0.802145	4.06174	4.87093e-05	0.00141707	CARD18
102.091	3.25703	0.686409	4.74503	2.0848e-06	9.63353e-05	LINC02444
216.562	3.2565	0.863362	3.77188	0.000162024	0.00382023	C5orf63
212.103	3.25565	0.532334	6.11581	9.60677e-10	9.44495e-08	TMEM184A
97.9637	3.25555	1.16701	2.78966	0.00527639	0.0576845	ZIM2
2881.74	3.25451	2.02965	1.60348	0.108828	0.41565	AL392023.2
29.3251	3.25088	1.66392	1.95374	0.0507317	0.268372	CCDC188
10379.3	3.24758	0.794351	4.08835	4.34456e-05	0.00129241	TPM2
24.8483	3.24729	1.26354	2.56999	0.0101701	0.0924477	AC007182.1
11.6109	3.24703	1.84998	1.75517	0.0792308	0.347679	CASP5
2091.49	3.24569	0.466225	6.96166	3.36296e-12	4.88157e-10	CD44
8.66559	3.24299	1.92281	1.68659	0.0916814	0.378761	P4HA3-AS1
65.4446	3.24266	0.943339	3.43743	0.000587268	0.0105659	CES1
22.1005	3.24238	1.0704	3.02914	0.00245254	0.0321649	AL589743.4
8.70834	3.23726	2.84677	1.13717	0.255469	0.637981	LINC01661
134.08	3.23474	1.01146	3.19808	0.00138348	0.021006	AC097487.1
62.451	3.23215	1.0747	3.00748	0.00263426	0.0340647	AC020550.2
14680.9	3.23028	0.450314	7.17339	7.31639e-13	1.22938e-10	AC084198.2
8.60176	3.23011	1.91452	1.68716	0.0915723	0.378423	AC093295.1
22.1203	3.22547	1.11419	2.89491	0.00379271	0.045072	SLC6A2
446.502	3.22413	0.654707	4.92453	8.45621e-07	4.2586e-05	DND1
538.846	3.22356	0.565901	5.69633	1.22414e-08	9.83744e-07	TNFAIP2
241.367	3.22178	0.635773	5.06749	4.03085e-07	2.21489e-05	AC091563.1
66.3664	3.22172	0.798746	4.03348	5.49574e-05	0.00156276	AC132807.1
41.4426	3.21561	0.941027	3.41713	0.000632854	0.0111957	SYCE1
12.912	3.2148	1.78738	1.79861	0.0720807	0.328744	SLC49A3
1127.1	3.2146	0.474042	6.78126	1.19131e-11	1.60336e-09	DEPTOR
29.4668	3.21375	0.954209	3.36797	0.000757226	0.0129004	RTP4
12159.2	3.2132	1.07029	3.00216	0.00268067	0.0345522	AC114316.1
17.8918	3.20702	1.69801	1.88869	0.0589332	0.292176	KRT16
71.1888	3.20579	0.988889	3.24181	0.00118771	0.0185308	LINC01249
1015.97	3.20397	0.5952	5.38302	7.32446e-08	5.0265e-06	IL23A
4625.62	3.20211	0.769267	4.16255	3.14714e-05	0.000982596	AC013652.1
147.007	3.20006	0.891542	3.58936	0.000331495	0.00680288	AC044810.2
11.2918	3.1997	1.80286	1.7748	0.0759314	0.339468	GC
7.6991	3.19883	1.96564	1.62737	0.103659	0.404837	LINC01944
59.8874	3.19116	0.807207	3.95334	7.70674e-05	0.00208052	AP000553.8
6999.44	3.19115	0.453135	7.04239	1.88972e-12	2.96002e-10	SEMA3E
40.0436	3.19077	1.10707	2.88216	0.0039496	0.0464936	TCL6
66.3951	3.1904	0.728909	4.37695	1.20354e-05	0.000433915	AC046129.1
53.4963	3.18858	1.32324	2.40967	0.0159669	0.126085	AC024563.1
13899.3	3.18806	0.681637	4.67706	2.91015e-06	0.000128273	AC069277.1
349.339	3.18332	0.937615	3.39513	0.000685972	0.011894	LINC00607
20.1717	3.1827	1.65414	1.92408	0.0543447	0.27862	AP000357.2
83.8464	3.18251	0.684218	4.65131	3.29828e-06	0.000141995	Z82195.3
1049.46	3.17664	0.61415	5.17242	2.31077e-07	1.36893e-05	KCNG3
6356.24	3.17627	0.597515	5.3158	1.0619e-07	6.94368e-06	AC021231.1
22.5798	3.17588	1.6106	1.97186	0.0486257	0.262043	KRT75
351.88	3.17452	0.447651	7.09151	1.32658e-12	2.13835e-10	ATAD3C
25.1602	3.17424	1.58841	1.99838	0.0456755	0.252866	C1orf210
111.154	3.17367	0.843567	3.7622	0.000168426	0.00394591	HAGLROS
81.842	3.1708	0.952824	3.32779	0.000875375	0.0144377	BFSP2-AS1
4208.11	3.17054	0.497103	6.37803	1.7938e-10	2.00669e-08	GABRG2
20.7849	3.16887	2.05033	1.54554	0.122216	0.441837	LINC00333
54.4173	3.16783	0.947591	3.34304	0.000828666	0.0138361	GJA10
8.2758	3.1661	1.95047	1.62325	0.104536	0.406261	AC092902.2
141.708	3.1657	0.57695	5.48695	4.08934e-08	2.96023e-06	LYL1
91.3437	3.16279	0.74773	4.22986	2.33841e-05	0.000766675	MT1A
503.924	3.16053	3.10504	1.01787	0.308739	0.689925	AC010332.3
15.6985	3.15363	1.27186	2.47954	0.0131552	0.110157	AC099314.1
148.174	3.15037	0.811468	3.88231	0.000103467	0.00265122	FNDC7
2615.23	3.14866	2.56062	1.22965	0.218829	0.596007	AC097654.1
18.3321	3.14799	1.14963	2.73826	0.0061765	0.0648404	KLRF1
296.709	3.14774	0.884119	3.56032	0.00037041	0.00743636	COL17A1
330.879	3.14595	1.41518	2.223	0.0262159	0.176817	HLA-DQB1
903.793	3.14401	1.17556	2.67447	0.00748481	0.0747268	ALX1
675.653	3.14146	0.427793	7.3434	2.08228e-13	3.77329e-11	SNAI1
155.539	3.13656	0.612614	5.11996	3.05599e-07	1.74696e-05	AC025575.2
748.466	3.13109	0.802412	3.9021	9.53616e-05	0.00248021	SHISA3
1101.99	3.12943	0.613103	5.10425	3.32116e-07	1.87153e-05	LERFS
30.5419	3.12652	0.99606	3.13889	0.0016959	0.0244634	AICDA
220.334	3.12332	0.599817	5.20713	1.91781e-07	1.16349e-05	LINC02043
251	3.1203	0.60253	5.17865	2.23496e-07	1.32686e-05	OLAH
228.124	3.11877	1.06311	2.93362	0.00335029	0.0410822	ERVH48-1
151.4	3.1084	0.837819	3.71012	0.000207164	0.00467342	SSTR1
456.273	3.10574	0.629424	4.93425	8.04584e-07	4.07808e-05	SLC39A4
143.259	3.10382	1.08584	2.85845	0.00425712	0.0491526	NR0B1
781.592	3.09876	0.794433	3.90059	9.59589e-05	0.0024934	PLAAT4
29.4347	3.09791	1.84044	1.68324	0.0923284	0.379906	TRIM48
11.9415	3.08999	1.7293	1.78684	0.0739633	0.333436	AC107220.1
471.134	3.08866	0.673592	4.58535	4.53223e-06	0.000187827	AFP
63.4456	3.08324	0.816316	3.77702	0.000158719	0.00375468	LINC01094
283.065	3.08318	0.504331	6.1134	9.75285e-10	9.55469e-08	NKX6-2
25.5377	3.08236	1.19058	2.58895	0.00962691	0.0886437	AC108052.1
9.49805	3.08061	1.84819	1.66683	0.0955488	0.386867	AC096659.1
1265.58	3.079	0.807865	3.81128	0.000138248	0.00337109	RPRML
18.9038	3.07807	1.57069	1.9597	0.0500309	0.265882	KIF25-AS1
12360.6	3.07403	0.479895	6.40563	1.49751e-10	1.70157e-08	ST6GAL1
15.7014	3.07274	1.67984	1.82918	0.0673722	0.3167	AL133330.1
647.372	3.07047	0.667721	4.59844	4.25672e-06	0.000177737	KLF9
604.348	3.06885	0.830291	3.69611	0.000218929	0.00487261	IQCM
18.3486	3.06857	1.86888	1.64193	0.100605	0.398923	TACSTD2
5188.16	3.06441	0.573173	5.3464	8.97222e-08	5.99409e-06	USP44
1061.65	3.06146	0.6049	5.0611	4.16846e-07	2.26609e-05	AC011997.1
381.61	3.06119	0.875675	3.4958	0.00047264	0.00895079	AC113167.1
10.3777	3.05921	1.94792	1.5705	0.116299	0.430019	ADAMDEC1
18.1577	3.05773	1.61783	1.89002	0.0587555	0.291804	C11orf86
20698.2	3.05516	2.44049	1.25186	0.21062	0.586408	LINC02506
779.128	3.05515	0.970589	3.14773	0.00164542	0.0239471	CDH9
3835.11	3.05406	0.530096	5.76133	8.34521e-09	6.8656e-07	LINC01362
81.7332	3.05335	0.975363	3.13047	0.00174526	0.0249985	AC078980.1
312.67	3.05233	0.606372	5.03375	4.8098e-07	2.58935e-05	AQP4
9.33507	3.05228	1.84982	1.65004	0.0989338	0.394907	AC138207.4
8316.64	3.05001	0.662718	4.60228	4.17895e-06	0.000175547	LGALS3
78.6869	3.04948	0.691413	4.4105	1.03133e-05	0.000382253	AC106038.1
7.66662	3.0443	2.01649	1.5097	0.131119	0.46057	AL121917.2
9.2855	3.04424	1.85892	1.63764	0.101497	0.400519	AP000864.1
272.68	3.04186	0.893754	3.40347	0.000665362	0.0116303	LINC00492
56.2903	3.04176	0.98303	3.09427	0.00197296	0.0273912	LINC02316
30.8835	3.04174	1.01897	2.98511	0.0028348	0.0362188	AC010503.2
73.7781	3.04048	0.723278	4.20375	2.62531e-05	0.000840494	LINC01705
28.6792	3.03379	1.06942	2.83687	0.00455585	0.0517668	AC024581.1
4176.85	3.0303	0.409784	7.39485	1.41564e-13	2.63413e-11	TENM1
100.6	3.02822	0.691132	4.38153	1.17846e-05	0.000428778	CASC20
460.25	3.02649	0.681473	4.4411	8.95012e-06	0.000338068	SLC5A12
133.912	3.02479	0.989696	3.05628	0.002241	0.0300934	SLC22A2
1257.67	3.02095	0.860315	3.51144	0.000445682	0.00858093	LINC02542
740.078	3.01924	0.917899	3.28929	0.00100441	0.0161715	ERBB3
213.534	3.017	0.521897	5.78084	7.43276e-09	6.16985e-07	AC091074.3
87.242	3.01087	0.78051	3.85757	0.000114519	0.00286556	AL355773.1
15.8295	3.00631	1.71169	1.75634	0.0790301	0.347437	LINC02760
114.931	3.00565	0.577345	5.20598	1.92977e-07	1.16818e-05	AC093916.1
894.186	3.00496	0.839013	3.58154	0.000341577	0.0069634	LINC00871
5361	3.00453	0.626043	4.79924	1.59265e-06	7.57398e-05	F3
24.0232	3.00207	1.04806	2.8644	0.00417796	0.0484255	DNTT
32.9554	2.99998	1.25833	2.38409	0.0171214	0.131749	LINC01564
4211.24	2.99687	0.558494	5.36599	8.05083e-08	5.47082e-06	F11R
276.083	2.99139	0.536673	5.57396	2.49016e-08	1.92311e-06	ICOSLG
42.2798	2.9912	0.808626	3.69911	0.000216355	0.00483356	AC063938.1
8.98061	2.98878	1.98569	1.50516	0.132283	0.462489	AC009121.2
178.555	2.98698	0.664981	4.49183	7.06148e-06	0.000273817	AC099332.2
11.1483	2.98631	1.91242	1.56153	0.118398	0.433686	AC010457.1
6029.4	2.9852	0.922137	3.23726	0.00120683	0.0187448	FXYD5
88.167	2.97793	0.73161	4.07038	4.6937e-05	0.00137561	HRH4
164.284	2.97588	0.736927	4.03823	5.38563e-05	0.00154418	CGAS
13455	2.97388	0.556631	5.34264	9.16021e-08	6.09033e-06	ARMT1
174.771	2.97172	0.694598	4.27834	1.88295e-05	0.00064055	MARCOL
11.0913	2.97124	1.7818	1.66755	0.0954049	0.386485	LINC00494
284.652	2.97091	0.85106	3.49083	0.000481517	0.00906934	AC026341.2
8429.25	2.96866	0.365674	8.11833	4.7266e-16	1.26005e-13	TMEM64
922.658	2.96302	0.585759	5.05843	4.22716e-07	2.29351e-05	SPINT1
737.009	2.96043	0.440103	6.72667	1.73584e-11	2.29173e-09	GPR160
245.765	2.96005	0.756554	3.91255	9.13271e-05	0.00239324	SYK
237.259	2.95671	0.803622	3.67923	0.000233943	0.00513952	AC092100.1
142.995	2.9551	0.630333	4.68816	2.75667e-06	0.000121896	KDF1
278.152	2.95359	0.564606	5.23124	1.68379e-07	1.02826e-05	BFSP2
1900.27	2.94324	0.49212	5.98073	2.22145e-09	2.02273e-07	FAM20A
108.96	2.94272	0.839018	3.50734	0.000452614	0.00864832	LINC00462
48.9435	2.94228	0.900508	3.26736	0.00108557	0.017228	LINC02811
16.9109	2.94228	1.64598	1.78755	0.0738487	0.33319	AP001269.2
240.687	2.93467	0.744199	3.9434	8.03339e-05	0.00214365	MEOX2
238.012	2.93383	0.610667	4.80431	1.55289e-06	7.39757e-05	AC010503.1
16.0578	2.93261	1.1968	2.45038	0.0142704	0.116675	LINC01559
82.5832	2.93182	0.721114	4.06568	4.78927e-05	0.00139918	UBE2U
9.54173	2.92274	1.95293	1.49659	0.1345	0.467057	AC026950.2
53.0972	2.91964	0.846991	3.44708	0.000566681	0.0103228	AC034213.1
1302.96	2.91231	0.907461	3.20929	0.00133062	0.0203707	INSYN2B
24.1046	2.90275	1.09176	2.65878	0.00784248	0.0770492	AC079117.2
1023.15	2.90177	0.41465	6.99812	2.59423e-12	3.93033e-10	AP005203.1
1209.92	2.9005	0.725625	3.99725	6.40829e-05	0.00179284	HTATIP2
106.504	2.89443	0.640237	4.52087	6.15851e-06	0.000242191	CD38
207.672	2.89349	0.993063	2.9137	0.00357171	0.0431484	LINC02456
1626.64	2.89149	0.647107	4.46834	7.88279e-06	0.000301865	TMEM155
11823.9	2.89008	0.637701	4.53204	5.84178e-06	0.000232976	HDAC2-AS2
404.728	2.88869	0.598964	4.82281	1.41553e-06	6.81347e-05	HSPA2
30.807	2.88451	1.28622	2.24263	0.0249208	0.171234	PCDHGA2
6640.29	2.88371	0.434666	6.63432	3.26006e-11	4.14611e-09	FILIP1
330.844	2.88364	1.03178	2.7948	0.0051931	0.0570439	TIMP4
12.5568	2.88215	2.04087	1.41222	0.157885	0.509318	AP001116.1
59.2299	2.88153	0.947027	3.04271	0.00234456	0.0310425	GPR55
18.5951	2.87769	1.6616	1.73188	0.0832945	0.357982	LINC01555
101.747	2.87324	0.801767	3.58364	0.000338843	0.00692294	AC006041.2
180.156	2.8718	0.855724	3.35599	0.000790816	0.0133285	LINC01873
5511.14	2.86804	0.565727	5.06965	3.98539e-07	2.20109e-05	APOC1
39.1968	2.86466	1.07564	2.6632	0.00774014	0.076432	LINC02570
94.5744	2.863	0.649175	4.41022	1.03267e-05	0.000382253	LINC01823
415.366	2.86205	0.60311	4.74548	2.08011e-06	9.62788e-05	AL354993.2
9.18044	2.86035	1.93679	1.47685	0.139716	0.477106	AL512358.1
215.994	2.85987	0.728365	3.92643	8.62174e-05	0.00227872	AC007128.2
115.75	2.85731	0.624273	4.57702	4.71646e-06	0.000194012	TMPRSS2
197.259	2.85619	0.651952	4.38099	1.18144e-05	0.000429296	FAM83B
2053.24	2.85592	0.514217	5.55393	2.79322e-08	2.13339e-06	CLDN6
192.012	2.85539	0.579435	4.92789	8.31228e-07	4.20544e-05	AC037486.1
230.578	2.85506	1.04452	2.73338	0.00626873	0.0653631	HLA-DPA1
12.3164	2.84934	1.74105	1.63656	0.101722	0.401115	AC135782.1
148.408	2.84556	0.574192	4.95577	7.20445e-07	3.7127e-05	AC091074.2
431.42	2.83954	0.464733	6.11005	9.96009e-10	9.72336e-08	GPAT3
119.717	2.83618	0.790688	3.58698	0.00033453	0.00685501	LRRC2
12925.1	2.83387	1.02918	2.75354	0.00589549	0.0626017	AC011287.1
1396.39	2.83253	0.587701	4.81968	1.4379e-06	6.88529e-05	SLCO1B1
11.2966	2.83116	1.87829	1.50731	0.131732	0.461501	FGFBP1
14.1717	2.82653	1.69044	1.67207	0.0945105	0.384943	FRG2C
837.205	2.82529	0.408105	6.92294	4.42359e-12	6.32055e-10	GPR1
62.5276	2.8232	0.946563	2.98257	0.00285835	0.036419	AC079336.5
154.784	2.82219	0.512833	5.50315	3.73072e-08	2.73479e-06	LINC00640
513.834	2.82128	0.655179	4.30612	1.6614e-05	0.000576548	AC009831.1
13.3706	2.81105	1.75411	1.60255	0.109034	0.4157	AP000944.1
2316.04	2.81047	1.08025	2.60169	0.00927653	0.0862192	AC079760.1
596.696	2.80852	0.685776	4.09539	4.21457e-05	0.00126051	OSGIN1
4043.82	2.80835	0.514889	5.45428	4.91713e-08	3.48664e-06	LINC00937
11.1336	2.80619	1.91652	1.46421	0.143136	0.483607	AL159166.1
81.3507	2.80608	0.699864	4.00947	6.08564e-05	0.0017117	CD200R1
8490.78	2.80605	2.57834	1.08831	0.276456	0.660137	TTTY14
39.4751	2.8044	0.894606	3.13479	0.00171976	0.0246849	SERPINA5
52.3018	2.80002	0.838521	3.33924	0.000840084	0.0139843	AC010641.2
547.09	2.79442	0.783926	3.56464	0.000364353	0.00733069	F2RL1
6560.72	2.79372	0.603248	4.63114	3.63665e-06	0.000155336	AC106798.1
166.862	2.7924	0.556626	5.01666	5.25787e-07	2.80335e-05	LINC00858
84.2728	2.79036	1.15334	2.41937	0.0155474	0.123901	AC008551.1
19.1139	2.78708	1.2187	2.28693	0.0221997	0.158332	AC010677.2
22.3905	2.78611	1.12049	2.48651	0.0129003	0.108613	AC004522.3
14.6759	2.77865	1.55218	1.79016	0.0734286	0.332094	LINC01193
40.5899	2.7764	0.987373	2.8119	0.00492492	0.0547268	AP000812.1
395.647	2.77406	0.709618	3.90923	9.25926e-05	0.00242182	AL445250.1
391.669	2.77251	0.729478	3.80067	0.000144303	0.00347298	AL138720.1
1580.79	2.77141	0.820216	3.37888	0.000727814	0.0124868	IL32
360.244	2.77082	0.585579	4.73176	2.22585e-06	0.000101499	CCDC163
424.191	2.76681	0.719382	3.8461	0.000120015	0.00298156	C19orf33
232.471	2.76675	0.609908	4.53634	5.7238e-06	0.000229656	RASGEF1A
681.505	2.7638	1.32391	2.08761	0.0368331	0.221134	PMP2
40.5681	2.76262	1.30126	2.12303	0.0337513	0.209107	AC007218.3
315.265	2.76153	0.706788	3.90715	9.33898e-05	0.00243807	SUSD2
174.915	2.75894	0.60478	4.5619	5.06936e-06	0.000206385	LINC01415
51.0486	2.75633	1.40837	1.95711	0.050335	0.266782	LINC00052
1077.46	2.75627	0.581141	4.74287	2.10715e-06	9.72057e-05	TM4SF1
2112.6	2.75071	2.17996	1.26182	0.207015	0.581598	OLIG3
69.5943	2.75058	0.662139	4.15408	3.26601e-05	0.001014	AL161629.1
230.307	2.75043	0.634074	4.33771	1.43977e-05	0.000508506	B3GNT7
36.1325	2.75	0.881486	3.11973	0.00181016	0.0256447	AC013716.1
23.7389	2.74966	1.61825	1.69915	0.0892902	0.373052	SLC22A9
779.209	2.74535	0.437864	6.26987	3.61359e-10	3.92889e-08	SPON2
109.051	2.74302	1.0064	2.72557	0.00641899	0.0665047	AC092131.1
40.1281	2.74254	1.49693	1.83211	0.066935	0.315232	CASP1
23.9248	2.74047	1.60365	1.7089	0.0874696	0.368668	AC106875.1
814.434	2.73991	0.541123	5.06338	4.1189e-07	2.24796e-05	CD109
1089.57	2.73944	0.725186	3.77756	0.000158369	0.00374961	SERPINB1
32.0388	2.73831	0.920874	2.97361	0.00294323	0.0372098	LINC02765
472.758	2.73064	0.734593	3.71722	0.00020143	0.00459642	AC108721.2
58.7108	2.72688	0.767542	3.55275	0.000381226	0.00758214	AL450992.1
123.057	2.72193	0.704192	3.86532	0.000110944	0.00279629	SLC5A5
17.744	2.72048	1.14059	2.38515	0.0170723	0.131554	ADIPOQ
1077.91	2.7199	0.743654	3.65747	0.000254715	0.00550947	ARHGAP25
220.869	2.71739	0.742979	3.65743	0.000254757	0.00550947	AP005328.1
28.0077	2.71684	0.936089	2.90233	0.00370397	0.044264	LINC01050
21.4622	2.7139	1.0883	2.4937	0.0126419	0.107022	AC091891.1
1574.98	2.71272	0.661133	4.10313	4.07593e-05	0.00122432	AC009264.1
34.8126	2.71029	1.00115	2.70718	0.00678569	0.0693195	LINC01460
725.629	2.70635	0.762327	3.55012	0.00038505	0.00763627	IAPP
48.4214	2.7031	0.972966	2.77821	0.00546593	0.0591502	KCNV1
23.1967	2.70205	1.27904	2.11256	0.034638	0.212606	AC123912.4
168.89	2.70201	1.20603	2.24041	0.025064	0.171832	GIP
1599.06	2.70151	0.656169	4.11709	3.83686e-05	0.00116006	C2orf80
4792.45	2.69889	0.514025	5.25051	1.5168e-07	9.40788e-06	POLR3G
41.4033	2.69854	0.801895	3.3652	0.000764889	0.0129862	ACAN
413.866	2.69736	0.584045	4.61842	3.86672e-06	0.000163672	CDH26
143.751	2.69733	0.988272	2.72934	0.00634609	0.0660207	CCR7
38.8882	2.69693	1.45707	1.85093	0.0641802	0.307535	LINC00309
1321.01	2.69523	0.857782	3.14209	0.00167747	0.0242862	RWDD2B
584.44	2.69262	0.690515	3.89944	9.64172e-05	0.00250062	MUC4
93.3395	2.69055	0.698767	3.85042	0.000117916	0.0029395	PLSCR2
57.2906	2.68951	1.35916	1.9788	0.0478388	0.25947	AL035446.1
271.816	2.68754	1.06926	2.51346	0.0119553	0.102683	AC097518.2
22.942	2.68281	1.0912	2.4586	0.0139481	0.114887	AC114812.2
95.3761	2.67975	0.671336	3.99167	6.56097e-05	0.00182304	PNLDC1
1726.83	2.67711	0.500341	5.35057	8.76775e-08	5.87965e-06	TAF4B
7740.96	2.67412	0.747797	3.576	0.000348891	0.00709163	RPL39L
20125.9	2.67397	0.652463	4.09827	4.16242e-05	0.00124895	CALB1
10.2623	2.67341	1.86434	1.43398	0.151579	0.497813	AC106028.4
41.5784	2.67317	1.23133	2.17096	0.0299339	0.192914	PARP15
16555.8	2.67283	0.669368	3.99307	6.5224e-05	0.0018156	LINC02428
903.441	2.67275	0.522807	5.1123	3.18254e-07	1.80441e-05	CDH1
66.2189	2.67247	0.942493	2.83553	0.004575	0.0519206	LINC02325
17.7611	2.67037	1.18993	2.24415	0.0248229	0.1709	LINC02169
13.6843	2.6681	1.25487	2.1262	0.0334866	0.207978	AC093510.2
150.204	2.65831	0.512349	5.18848	2.12022e-07	1.27512e-05	LYPD5
856.468	2.65545	0.425669	6.23828	4.42399e-10	4.68149e-08	RGCC
17.6192	2.65446	1.168	2.27265	0.0230475	0.162386	AC005550.2
4511.25	2.65368	0.716935	3.70143	0.000214389	0.00479736	SALL4
53177.8	2.65361	0.454413	5.83964	5.23143e-09	4.49044e-07	LRRTM4
98.605	2.65243	0.813851	3.25911	0.00111763	0.0176761	AVP
21.0976	2.65192	1.13768	2.33099	0.0197541	0.145932	C11orf72
69.4838	2.64831	0.667313	3.96862	7.22914e-05	0.00197661	AC066614.1
877.996	2.64781	0.831693	3.18364	0.00145435	0.0218192	TMEM154
18.616	2.6471	1.2147	2.17923	0.0293148	0.190162	SALRNA2
9.09334	2.6469	1.88683	1.40283	0.160669	0.513669	LINC01795
280.256	2.64681	0.998745	2.65014	0.0080459	0.0783811	SCGB1A1
86.144	2.64418	0.744702	3.55066	0.000384273	0.00762885	HIST1H2BI
86.0455	2.64306	0.636879	4.15001	3.3246e-05	0.00102873	GPR1-AS
3569.9	2.64273	0.898078	2.94265	0.00325414	0.0401876	HOXB-AS1
1095.71	2.63903	0.68121	3.87404	0.000107045	0.00272185	NRGN
2727.59	2.63722	0.575756	4.58045	4.63977e-06	0.000191425	AC011476.3
27.8759	2.63645	1.44772	1.82111	0.0685907	0.320417	COL6A5
56.8078	2.63251	0.708889	3.71356	0.000204361	0.00462901	LINC02830
458.567	2.63238	0.643283	4.0921	4.27484e-05	0.00127578	PLAU
16.1541	2.63079	1.65956	1.58523	0.112914	0.423276	AL603783.1
19.1418	2.62832	1.09594	2.39823	0.0164744	0.12859	AP001059.2
10.7436	2.62615	1.85371	1.4167	0.156571	0.508127	LINC00266-4P
42.514	2.62441	0.997109	2.63202	0.00848798	0.08142	AC087565.2
32.3372	2.61824	0.896379	2.92091	0.00349009	0.0424026	AC010998.1
271.559	2.61608	0.523266	4.99953	5.74696e-07	3.02343e-05	POPDC3
62.3196	2.61461	0.795356	3.28734	0.00101137	0.0162741	AC002480.2
106.123	2.61107	0.616293	4.23673	2.268e-05	0.000751259	AC131009.2
1336.4	2.60875	0.640217	4.07479	4.6056e-05	0.00135552	NPPC
205.823	2.60436	0.603495	4.31547	1.59264e-05	0.000557524	HTR7
137.764	2.60419	1.30505	1.99546	0.0459923	0.253743	ASB9
275.581	2.60377	0.637471	4.08453	4.41656e-05	0.00130962	AC006525.1
36.324	2.60039	0.921798	2.821	0.00478744	0.0536073	CHST13
1071.01	2.60016	0.492947	5.27471	1.32963e-07	8.41084e-06	ANGPTL4
28.855	2.59931	1.0518	2.47129	0.0134626	0.112054	AC090578.2
286.928	2.59842	0.602958	4.30945	1.63661e-05	0.000571475	AC006230.1
26.1646	2.59435	1.02667	2.52695	0.0115056	0.100313	AC109925.2
391.527	2.59164	0.802914	3.22779	0.00124749	0.019279	AC079296.1
2424.03	2.59143	0.474077	5.46625	4.59643e-08	3.28166e-06	RGS10
23.6694	2.59073	1.1043	2.34604	0.0189743	0.141719	TBXA2R
7.78486	2.58783	2.01018	1.28736	0.197967	0.568569	LINC02848
51.6935	2.58245	0.736245	3.50759	0.000452189	0.00864832	AL358332.1
774.776	2.58042	0.898449	2.87209	0.00407772	0.0477024	MIR548XHG
2497.9	2.57818	0.639731	4.03011	5.57517e-05	0.00158049	WIPF3
164.689	2.57817	0.58583	4.40088	1.07814e-05	0.000396963	CACNA2D3-AS1
612.427	2.57746	0.681136	3.78407	0.000154287	0.00366862	AC020928.1
7.73528	2.5772	2.02542	1.27243	0.203222	0.575342	LINC00996
79.9907	2.57585	0.694862	3.70699	0.000209735	0.00471605	TRIM54
68.4872	2.57543	0.728722	3.53418	0.000409044	0.00801467	IRF4
59.7904	2.57304	0.837468	3.07241	0.00212341	0.0289722	KIF25
365.06	2.57273	0.81832	3.14391	0.00166705	0.0241731	AC115282.1
418.629	2.5683	0.597123	4.30113	1.69929e-05	0.00058671	UNC13D
9.63207	2.56675	2.15029	1.19368	0.232605	0.612321	DNM3-IT1
73.2371	2.56374	0.882186	2.90612	0.00365941	0.043807	AL391425.1
43.9896	2.56367	0.777782	3.29613	0.000980258	0.0158748	CT70
805.711	2.56069	0.702879	3.64315	0.000269323	0.00573942	LINC02694
1220.1	2.55988	0.529628	4.83335	1.34255e-06	6.47343e-05	EHBP1L1
369.733	2.55966	0.470079	5.44517	5.17554e-08	3.64193e-06	MSR1
1860.08	2.55936	0.558079	4.58602	4.51766e-06	0.000187503	NRIP3
263.149	2.55607	0.599536	4.26342	2.01319e-05	0.000679852	RTP1
751.637	2.55601	0.780844	3.27339	0.00106264	0.0169029	BEND4
339.601	2.5519	0.911755	2.79889	0.00512793	0.0564622	CD52
905.134	2.55078	0.888697	2.87025	0.00410151	0.0479201	AC006115.2
274.482	2.54979	1.22991	2.07315	0.0381584	0.226152	LINC02562
20.4597	2.54833	1.6199	1.57314	0.115687	0.429042	RNF223
3236.04	2.54824	0.698704	3.6471	0.000265214	0.00567803	S100A16
21.0258	2.5477	1.66869	1.52677	0.126818	0.452165	GLYATL3
123.848	2.54619	0.846748	3.00703	0.00263815	0.0340992	TNFRSF8
22.8941	2.54375	1.65155	1.54022	0.123506	0.444773	LINC01268
177.914	2.54275	0.740228	3.43509	0.000592354	0.0106211	C10orf90
427.884	2.54056	0.505828	5.02257	5.09836e-07	2.7288e-05	CCL5
85.8658	2.54046	1.07455	2.36421	0.0180684	0.136796	RNF39
530.846	2.53993	0.825634	3.07634	0.00209558	0.0286889	AC113143.3
14.5536	2.53899	1.22764	2.06819	0.0386224	0.228097	AC094108.1
10.1976	2.5368	2.09806	1.20912	0.226617	0.605182	AC005998.1
2121.29	2.53152	0.444606	5.69386	1.24201e-08	9.95227e-07	RAB15
509.727	2.53064	0.585578	4.32161	1.54896e-05	0.000544296	TMBIM1
143.324	2.5281	0.94575	2.67311	0.0075151	0.0748674	AC123912.1
229.277	2.52763	0.620639	4.07263	4.6485e-05	0.00136381	CH25H
8010.7	2.52686	0.476597	5.30187	1.1462e-07	7.40757e-06	FST
2055.25	2.52663	1.11088	2.27445	0.022939	0.161869	AC005062.1
1263	2.5262	0.396494	6.37134	1.87388e-10	2.08648e-08	UNC5B-AS1
109.039	2.52512	0.862371	2.92811	0.00341033	0.0416526	KYNU
16.259	2.51977	1.19137	2.11502	0.0344282	0.211975	LINC01543
2775.06	2.51976	0.552867	4.55763	5.17331e-06	0.00021	AC114971.1
425.398	2.51899	0.890298	2.82938	0.00466389	0.0525667	AL356108.1
162.552	2.51873	0.759458	3.31648	0.000911588	0.0149108	AC080068.1
16.28	2.51854	1.23974	2.0315	0.0422045	0.240765	AC068707.1
3449.77	2.51606	0.471542	5.33582	9.51128e-08	6.29356e-06	FXYD7
992.412	2.5159	0.731404	3.43983	0.000582086	0.0104862	CAV1
358.322	2.51203	0.517053	4.85836	1.18365e-06	5.77757e-05	SOWAHD
865.481	2.51145	0.844192	2.97498	0.00293011	0.0370947	DOCK2
127.95	2.50891	0.765754	3.2764	0.0010514	0.0167723	ZNF534
24.1719	2.5065	1.02405	2.44762	0.0143802	0.117397	LINC02214
8044.73	2.50552	0.71032	3.52731	0.000419803	0.00818497	AC112206.2
305.744	2.50376	0.650682	3.8479	0.000119135	0.00296235	DOK3
2038.67	2.50211	0.488779	5.11912	3.06973e-07	1.7512e-05	OTUD1
3046.31	2.50026	0.673647	3.71153	0.000206011	0.00465878	LINC02253
17.9358	2.4986	1.20086	2.08067	0.0374641	0.223471	AC022517.1
45.5586	2.49826	1.00523	2.48526	0.0129459	0.108831	MMP3
118.962	2.49545	1.05675	2.36144	0.0182039	0.137447	ARHGEF35
9.94974	2.49373	1.9514	1.27792	0.201278	0.572305	FRGCA
35.2421	2.49217	1.5658	1.59163	0.111468	0.420583	AC011632.2
1647.01	2.4908	0.573468	4.34339	1.40299e-05	0.00049678	TESK2
22.7724	2.48504	1.07926	2.30254	0.0213045	0.1539	AC108860.2
69.9631	2.48268	0.856136	2.89986	0.00373326	0.0445181	F2
10.9972	2.48187	1.8738	1.32451	0.185335	0.552375	AC092125.2
35.1516	2.47981	0.94853	2.61437	0.00893917	0.0843275	AC114341.2
90.677	2.4798	0.682235	3.63482	0.000278174	0.00589631	HIST1H4B
9991.83	2.47853	0.396366	6.25313	4.02308e-10	4.35702e-08	CACNA2D3
9.7731	2.47645	2.78666	0.88868	0.374175	0.746413	LINC02531
29.0264	2.47606	1.31387	1.88456	0.0594893	0.293875	LINC01606
216.085	2.47397	0.49908	4.95705	7.15725e-07	3.70214e-05	PROC
106.146	2.47366	1.27328	1.94275	0.0520465	0.27216	PCDHGA3
263.067	2.47072	0.586863	4.21004	2.55324e-05	0.000820261	AL360227.1
9.09354	2.46994	2.07401	1.1909	0.233692	0.613727	AC233263.6
34.8547	2.46986	0.904983	2.72918	0.00634928	0.0660292	AC068491.3
37.8381	2.46895	0.9093	2.71522	0.00662308	0.0681101	LINC02323
44.8874	2.46746	0.84613	2.91618	0.00354352	0.0429013	AC122685.1
113.922	2.46713	0.673269	3.66441	0.000247909	0.00539503	DCAF4L1
6819.27	2.4667	0.587248	4.20045	2.66386e-05	0.000850345	NFE2L3
11512.3	2.46651	0.406272	6.07107	1.2706e-09	1.21056e-07	WARS
173.534	2.46278	0.627114	3.92716	8.59555e-05	0.00227397	AC124852.1
48.376	2.45912	0.984273	2.49841	0.0124753	0.106097	AC108463.3
439.015	2.45845	0.923173	2.66304	0.00774383	0.076432	AC099788.1
1586.32	2.45471	1.22523	2.00347	0.045127	0.251184	NLRP2
34.0859	2.45395	0.97264	2.52298	0.0116366	0.10111	AL355672.1
421.457	2.45368	0.735243	3.33724	0.000846151	0.014056	CDKL4
328.413	2.45308	1.00323	2.44518	0.014478	0.11799	CRYBA4
12.6176	2.45162	1.89286	1.29519	0.195254	0.565339	TRGC2
79.0742	2.45094	1.17913	2.07861	0.0376535	0.224311	TEKT4
30.9892	2.44717	0.935356	2.6163	0.00888894	0.0840252	AC015849.1
83.9079	2.4467	1.52665	1.60266	0.10901	0.4157	AC005394.1
15.41	2.44439	1.2016	2.03428	0.0419236	0.239755	LINC02394
26.6772	2.44394	0.971828	2.51478	0.0119106	0.102429	AC093843.2
183.174	2.44173	0.684016	3.5697	0.000357394	0.00721685	HSD17B13
42340.5	2.44139	0.945199	2.58294	0.00979617	0.0898739	CTNNA3
2963.36	2.43873	0.587511	4.15095	3.31102e-05	0.00102568	CCDC169
15.1988	2.43803	1.27666	1.90969	0.0561731	0.284301	KCNK17
230.833	2.43758	0.588026	4.14537	3.39272e-05	0.00104515	AC020704.1
17.5626	2.43626	1.66262	1.46532	0.142835	0.483351	SLC22A16
33.9562	2.43386	0.867325	2.80616	0.00501351	0.0555181	AL353576.1
25.8626	2.43312	1.19708	2.03255	0.0420983	0.240506	LINC01775
2246.3	2.42975	0.449746	5.40249	6.57223e-08	4.57827e-06	MYO5B
53.6813	2.42782	1.54317	1.57327	0.115657	0.429042	LINC01068
18.195	2.42623	1.47873	1.64075	0.10085	0.399495	AC012508.3
10.6501	2.42612	2.03637	1.19139	0.233499	0.613337	AC108463.2
33.1986	2.42563	1.10607	2.19301	0.0283066	0.185795	CAPN11
371.799	2.42233	0.734142	3.29954	0.000968436	0.0157109	AC013470.2
16.9666	2.4223	1.14636	2.11304	0.0345975	0.212606	PSG9
61.8634	2.42108	0.6956	3.48057	0.000500353	0.00934987	AL731533.2
1075.99	2.41635	0.584931	4.13101	3.61179e-05	0.00110405	EPS8L2
16.9239	2.41383	1.30526	1.8493	0.0644139	0.308228	FOXN3-AS2
21.4507	2.41353	1.02981	2.34366	0.0190956	0.142434	AC093791.1
18.6013	2.41291	1.12984	2.13561	0.0327111	0.204953	SLCO1B3
71.0298	2.41288	0.717574	3.36255	0.000772258	0.0130793	LDHC
46.1393	2.41228	0.915687	2.6344	0.00842867	0.0810562	HIST1H4L
15357.9	2.41169	0.482635	4.99692	5.82521e-07	3.05879e-05	LDHA
11051.9	2.41057	0.756518	3.18641	0.00144052	0.0216641	SPINK5
1812.52	2.41024	0.532845	4.52333	6.08744e-06	0.000240077	TFPI
691.493	2.40973	0.597082	4.03584	5.44065e-05	0.00155347	LINC02680
3806.55	2.4073	0.564932	4.26123	2.03306e-05	0.000684892	EPCAM
37.2695	2.40454	0.905665	2.655	0.0079308	0.0776234	AC011824.1
5548.81	2.4038	0.580655	4.1398	3.47602e-05	0.00106843	AL008633.1
68.7724	2.40321	0.714088	3.36542	0.000764258	0.0129835	IL19
346.323	2.40229	0.514734	4.66705	3.05559e-06	0.000133622	AC084024.3
8608.41	2.40081	2.00337	1.19838	0.230767	0.609824	DPP6
123.592	2.40055	2.95645	0.81197	0.416809	0.773392	AC093915.1
122.415	2.39769	1.2942	1.85265	0.0639324	0.306719	KISS1
159.666	2.39685	0.600163	3.99367	6.50588e-05	0.00181282	TMEM45B
30.251	2.39556	1.01014	2.37152	0.0177149	0.134819	SH2D1B
553.68	2.39501	0.566799	4.2255	2.38416e-05	0.000778571	HIST1H2AL
173.887	2.39458	0.638583	3.74983	0.000176952	0.00410886	AL157931.1
591.559	2.39389	0.897801	2.66639	0.00766703	0.0759987	GBX1
118.7	2.39215	0.860435	2.78016	0.00543324	0.0589575	LINC01030
376.188	2.39154	0.775968	3.08201	0.00205605	0.0282898	AL591506.1
46.1986	2.39087	1.09108	2.19128	0.0284317	0.186352	DLGAP2-AS1
107.547	2.38874	0.697841	3.42304	0.000619251	0.0110056	AC005381.1
18.3602	2.38821	1.11856	2.13508	0.0327546	0.205097	LINC02773
45.7543	2.38504	0.942506	2.53053	0.011389	0.0998093	C8orf89
26.2438	2.38111	1.65906	1.43522	0.151224	0.497412	AC073336.1
408.753	2.37942	0.560335	4.24642	2.17213e-05	0.000726205	AC108488.1
4763.42	2.37911	0.423577	5.61672	1.94618e-08	1.51143e-06	SLCO1A2
122.646	2.37897	0.760716	3.12728	0.00176434	0.0251933	S100A14
117.761	2.37852	0.746476	3.18633	0.00144089	0.0216641	APOBEC3D
3839.87	2.37791	0.450101	5.28306	1.27042e-07	8.09712e-06	ASIC2
5793.74	2.37738	0.81552	2.91517	0.00355494	0.0429833	KCNK1
1331.09	2.37672	0.712553	3.33551	0.000851444	0.0141101	TRIM14
34.6663	2.3759	1.60778	1.47775	0.139474	0.476561	AC005863.1
10.3663	2.37532	1.95597	1.2144	0.224597	0.603175	AL592430.2
11.5445	2.37485	1.4359	1.6539	0.0981472	0.393511	PLA2G4D
91.3956	2.37364	0.694661	3.41697	0.00063322	0.0111957	LNX1-AS1
26.8793	2.37359	1.1674	2.03324	0.0420286	0.240207	AC025244.1
4168.06	2.37127	0.453713	5.22636	1.7288e-07	1.05343e-05	SLC16A10
20.0853	2.37085	1.17385	2.01972	0.0434129	0.245537	CD44-AS1
709.797	2.3684	0.505077	4.68919	2.74294e-06	0.000121483	TNFAIP3
137.698	2.36803	0.518688	4.56543	4.98476e-06	0.000203538	LINC00519
68.6528	2.36651	0.670307	3.53048	0.000414802	0.00811601	PLAAT2
71.3883	2.36444	1.08993	2.16935	0.0300563	0.193532	AC004052.1
10.2814	2.36383	1.88657	1.25297	0.210215	0.58575	FAM71A
1749.32	2.36184	0.964632	2.44844	0.0143478	0.117204	SHOX2
38.1795	2.35653	1.18896	1.982	0.0474788	0.258436	HRCT1
10.2318	2.35579	1.8852	1.24962	0.211438	0.587345	AP000866.5
19.8659	2.3548	1.17099	2.01095	0.0443311	0.248332	AC103591.4
9.16333	2.35357	1.98049	1.18838	0.234683	0.614253	CBLN4
48.4913	2.35251	0.950689	2.47453	0.013341	0.111328	AF127577.3
380.845	2.35248	0.953488	2.46724	0.0136159	0.112855	SERPINA3
10.1965	2.35124	1.89606	1.24006	0.214952	0.591283	IL13
23.8953	2.34988	1.66713	1.40953	0.158678	0.510542	LINC00320
32.8746	2.34736	0.976036	2.40499	0.0161729	0.127096	AC022217.2
88.8398	2.34707	0.607479	3.86363	0.000111715	0.00280553	AC005920.1
88.4626	2.34517	0.773687	3.03117	0.0024361	0.0320099	AC008556.1
27.7302	2.34242	1.07161	2.18588	0.0288243	0.188346	MS4A7
957.585	2.34231	0.740381	3.16365	0.00155802	0.0229036	SLC25A18
31.6326	2.34079	1.15037	2.03481	0.0418701	0.239597	LINC01305
282.612	2.33983	0.642235	3.64327	0.000269201	0.00573942	GPR22
41.769	2.33866	0.786188	2.97468	0.00293296	0.0371127	LINC01842
2774.35	2.33595	0.521119	4.48257	7.37488e-06	0.000284379	NCEH1
12.7696	2.33467	1.25456	1.86094	0.0627523	0.303513	AL139393.2
284.271	2.33376	0.8677	2.68959	0.00715395	0.0723353	CLCN1
26.9069	2.33365	1.05293	2.21635	0.0266678	0.17872	AC020656.2
17.6036	2.33279	1.10196	2.11696	0.0342634	0.211335	NOTO
75.5923	2.33183	1.1445	2.03742	0.0416082	0.238739	LINC02100
1952.36	2.32842	0.801514	2.90503	0.00367221	0.0439223	SP140L
191.156	2.32634	4.56432	0.50968	0.610275	0.87818	SRY
1106.22	2.32552	0.661504	3.51551	0.000438906	0.0084799	SLC35F2
193.217	2.32356	0.676354	3.43542	0.000591638	0.0106211	TMEM200B
6283.85	2.32265	2.59889	0.893709	0.371477	0.743894	LINC01060
790.029	2.32254	0.659194	3.5233	0.000426209	0.00828075	LINC01208
70.9341	2.31676	1.06976	2.16569	0.030335	0.194729	LINC01049
110.698	2.31467	0.613805	3.77102	0.00016258	0.00382969	LINC02691
53.3242	2.31457	0.712515	3.24845	0.00116034	0.0181683	LINC02269
123.205	2.31302	0.590847	3.91474	9.05001e-05	0.00237606	WNT8A
9.47789	2.31295	1.50461	1.53724	0.124234	0.446164	AC026803.1
58.5788	2.31188	0.729146	3.17066	0.00152091	0.0224801	AL078590.2
1516.81	2.31168	0.639376	3.61552	0.000299745	0.00626047	AC007319.1
6464.42	2.3099	0.465248	4.96489	6.87417e-07	3.56903e-05	TUBB4A
66.1859	2.30955	0.846795	2.7274	0.00638358	0.0663112	AC120036.4
44.0586	2.3044	1.09691	2.10081	0.0356578	0.216831	AC107204.1
621.36	2.3011	0.418205	5.50232	3.74832e-08	2.73479e-06	SEMA4A
1068.38	2.30089	0.745634	3.08582	0.00202991	0.0280276	LINC02254
12.4864	2.30009	1.33056	1.72866	0.0838696	0.359673	AC018511.5
102.186	2.2991	0.697753	3.29501	0.000984194	0.0159014	LINC02341
7553.04	2.29616	0.617144	3.72062	0.000198734	0.00454613	MGAT4C
336.857	2.29593	0.656904	3.49507	0.000473936	0.0089692	OVCH1
176.444	2.29428	0.937449	2.44737	0.0143905	0.117415	CHRNA6
83.9843	2.28974	1.05499	2.17038	0.0299779	0.193153	EPHA1
22.4262	2.28942	1.14982	1.99111	0.0464686	0.255315	ARMH2
30271.8	2.28719	0.42788	5.3454	9.02196e-08	6.01283e-06	PLAAT3
17.5477	2.28632	1.6822	1.35913	0.174107	0.53585	AC096763.1
18.4192	2.28466	1.11346	2.05186	0.0401832	0.233662	AC104791.1
18.6787	2.27977	1.26141	1.80732	0.0707121	0.325504	LINC00635
56.4617	2.27849	0.761918	2.99047	0.00278548	0.0357038	RUNX3
514.385	2.27817	0.726196	3.13713	0.0017061	0.0245468	CYB5R2
65.8136	2.2761	0.737076	3.08801	0.00201501	0.0278635	DPYS
1435.57	2.27594	0.63808	3.56685	0.000361292	0.00728497	CAVIN1
60.9171	2.27568	0.721041	3.1561	0.00159892	0.0233808	S100A3
2779.57	2.27527	0.778455	2.92281	0.00346891	0.0422008	AC120193.1
10.8504	2.27425	1.3613	1.67065	0.0947904	0.385336	AC104695.3
4508.93	2.27406	0.448302	5.0726	3.9241e-07	2.17591e-05	PODXL
223.646	2.27395	0.738479	3.07923	0.00207536	0.0284848	TNFAIP6
8.13673	2.27171	2.09056	1.08665	0.27719	0.660807	CYP4F3
46.3396	2.26932	0.851211	2.66599	0.0076761	0.0760614	CBLC
861.097	2.26791	0.616837	3.67667	0.000236295	0.00518296	C4orf51
139.375	2.26747	0.725781	3.12418	0.00178303	0.025364	CDCP1
99.8273	2.26733	0.813615	2.78673	0.00532424	0.0580702	SUN3
1264.91	2.26344	0.407965	5.54813	2.88734e-08	2.19319e-06	NEFH
239.61	2.26269	0.984099	2.29925	0.021491	0.154878	WNT16
35.6259	2.26221	1.19929	1.88629	0.0592556	0.293263	AC009041.1
1212.08	2.26185	0.589906	3.83425	0.000125948	0.00309841	AGMO
135.523	2.2586	0.64873	3.48157	0.000498485	0.00933187	OIT3
816.364	2.25588	0.435189	5.18367	2.17565e-07	1.29477e-05	ANKDD1B
63.8088	2.25525	0.949216	2.3759	0.017506	0.133578	LINC02478
27.0556	2.25318	0.966966	2.33016	0.0197978	0.146138	AC008534.1
53.4954	2.25303	0.758181	2.97163	0.00296226	0.0373481	KCNT1
17.6956	2.24899	1.72	1.30755	0.191025	0.560192	AC023202.1
4347.15	2.24649	0.537783	4.17731	2.94974e-05	0.00092878	VWA1
15.5549	2.24566	2.14765	1.04564	0.295728	0.677832	ZSCAN4
68.1521	2.24513	0.817165	2.74747	0.00600574	0.0634321	CR1
15.351	2.245	1.30805	1.71629	0.086109	0.364831	AL138478.1
12.8064	2.24362	1.8072	1.24149	0.214425	0.590564	AC097173.2
15.442	2.24346	1.22801	1.8269	0.0677142	0.318038	MROH2A
5742.25	2.24139	0.742782	3.01756	0.00254819	0.0331996	HERC5
24634	2.24081	0.496143	4.51647	6.28801e-06	0.000246584	UGP2
925.64	2.2382	0.708469	3.15921	0.00158195	0.0231817	PRDM12
737.44	2.23429	0.500418	4.46485	8.01267e-06	0.000305153	MARVELD2
158.024	2.23428	0.520011	4.29661	1.73432e-05	0.000595837	SHISAL2B
112.714	2.23366	0.719737	3.10343	0.00191289	0.0267312	AC095057.4
5542.06	2.22939	0.624937	3.56738	0.000360563	0.00727554	DNMT3B
16.78	2.22638	1.34101	1.66023	0.096868	0.390124	AL732323.1
7.9595	2.22596	2.94065	0.756961	0.449073	0.7948	LINC02450
20.5231	2.22502	1.08398	2.05264	0.0401075	0.233462	AP003096.1
5912.68	2.22373	0.601102	3.69942	0.000216091	0.00483154	LAMA2
42.2676	2.22369	0.799533	2.78123	0.0054153	0.058832	SPATA22
17.7815	2.22298	1.11649	1.99103	0.0464771	0.255315	BCL2L10
8.46925	2.22214	1.99793	1.11222	0.266042	0.649485	ESX1
298.528	2.22165	0.515804	4.30716	1.65366e-05	0.000576003	MATR3
4956.51	2.22131	0.599061	3.70799	0.000208907	0.00470508	AC138627.1
15.4797	2.22103	1.78617	1.24346	0.213698	0.589767	AC023442.3
8.96787	2.21959	1.45178	1.52888	0.126295	0.450884	AL031674.1
97.9235	2.21905	3.00186	0.739226	0.45977	0.801201	CDX1
28.2353	2.21826	0.987427	2.24651	0.0246715	0.170153	AC008114.1
9.46649	2.21561	2.04985	1.08086	0.279759	0.663084	AC004147.3
50.5701	2.21448	0.875196	2.53027	0.0113975	0.0998093	NMUR1
7.87459	2.21425	2.10348	1.05266	0.292498	0.67476	LINC01624
106.22	2.21219	0.602399	3.67231	0.00024037	0.00525988	TNFRSF11A
289.473	2.21214	0.527263	4.19552	2.72252e-05	0.000864625	AC004949.1
288.96	2.20837	0.59035	3.74078	0.000183446	0.00423133	LIPH
53.6986	2.20757	0.734248	3.00657	0.00264209	0.0341183	TEX26-AS1
9.41692	2.20687	2.02784	1.08829	0.276469	0.660137	BPIFB4
397.23	2.20559	0.642264	3.43409	0.000594542	0.0106415	LINC01901
5859.71	2.20361	0.614423	3.58647	0.000335182	0.00686331	RAB3B
53.0959	2.20064	1.00662	2.18617	0.0288035	0.188299	AC009831.3
137.705	2.19946	0.85034	2.58657	0.00969371	0.0891699	PLD6
112.352	2.19915	0.669075	3.28685	0.00101315	0.0162761	ACTC1
1047.28	2.19886	0.641349	3.42849	0.000606954	0.0108287	AC012494.1
95.5372	2.19768	0.705306	3.11592	0.00183369	0.0258723	GRM7-AS1
25.2106	2.19718	1.20056	1.83013	0.067231	0.316197	AC006517.2
54.0657	2.19661	0.995879	2.2057	0.0274049	0.182032	CXCL8
398.436	2.19529	0.518461	4.23424	2.29321e-05	0.000756897	ITPR3
789.745	2.19487	0.413627	5.3064	1.11813e-07	7.26002e-06	AHNAK2
9.73651	2.19336	1.91508	1.14531	0.25208	0.633988	AC122694.1
32.6552	2.19248	0.873321	2.51051	0.0120556	0.10348	GSTA3
276.864	2.1919	0.838712	2.61341	0.00896426	0.0844059	RNASEL
1555.39	2.19048	0.372242	5.88457	3.9908e-09	3.49038e-07	COBL
40.2758	2.19013	0.8945	2.44844	0.0143476	0.117204	AL354979.1
322.835	2.18986	0.573145	3.82077	0.000133036	0.00325544	AC011824.2
377.634	2.1889	0.948381	2.30804	0.020997	0.152154	EDNRB-AS1
46.2617	2.1876	1.29303	1.69184	0.0906763	0.375954	VCX
66.195	2.18733	0.833162	2.62534	0.00865622	0.0823872	AC131009.3
70.657	2.18686	0.71601	3.05424	0.00225635	0.0301772	AC009236.1
7.76119	2.18661	2.20883	0.989942	0.322203	0.703059	LINC00392
10025.9	2.18618	0.893175	2.44765	0.0143791	0.117397	PTGDS
50.9735	2.18574	0.836995	2.61142	0.00901681	0.0845993	HPGDS
24.9491	2.18436	0.948906	2.30198	0.0213365	0.154023	AL139339.1
36.2873	2.18427	1.1218	1.94712	0.0515204	0.270787	AC009623.3
892.471	2.18423	0.764293	2.85785	0.00426526	0.0491907	PTPN6
303.985	2.18322	0.564881	3.86491	0.000111128	0.00279839	SLC7A11-AS1
144.085	2.18202	0.821902	2.65484	0.00793452	0.0776234	PYCARD-AS1
203.527	2.18035	0.707183	3.08314	0.00204825	0.0282237	PDE6G
38.633	2.17967	0.88113	2.47373	0.0133712	0.111427	CLEC6A
66.3174	2.17787	1.11514	1.953	0.0508193	0.268681	TRIM60
106.287	2.1772	0.815249	2.67059	0.00757174	0.0752965	MCHR2-AS1
3086.21	2.17683	0.828004	2.629	0.00856357	0.0818707	MXRA8
95.0597	2.17523	0.811919	2.67912	0.00738154	0.073882	RPL3L
8.6079	2.17516	1.52884	1.42275	0.154809	0.505009	AL139020.1
72.6848	2.17467	0.991337	2.19368	0.0282587	0.185613	LINC01983
66.542	2.17385	1.03998	2.09028	0.0365926	0.220358	AC067773.1
15.3953	2.17381	1.77463	1.22494	0.220598	0.598443	AP003396.5
71.3487	2.17375	0.837171	2.59654	0.00941671	0.0872588	C5orf47
189.869	2.169	0.592862	3.65853	0.000253663	0.00549711	GBP2
272.878	2.16783	0.87735	2.47089	0.0134778	0.112093	FAM83E
145.336	2.16758	1.04205	2.08012	0.0375149	0.223629	ADAM7
791.2	2.16747	0.532581	4.06976	4.70617e-05	0.00137781	GP6
10.2127	2.16733	1.37955	1.57104	0.116174	0.429888	AC119677.1
44.1815	2.16601	1.1606	1.86628	0.0620029	0.301162	AC007786.4
73.5134	2.16572	0.891439	2.42946	0.0151211	0.121376	LINC00616
1868.61	2.16506	0.526744	4.11027	3.95205e-05	0.00119228	S100B
227.456	2.16058	0.666545	3.24147	0.00118916	0.0185326	S100A1
246.793	2.16015	0.725594	2.97708	0.0029101	0.036875	USP50
684.549	2.15763	0.680362	3.17129	0.00151763	0.0224646	AL713852.1
10.1842	2.15693	1.43533	1.50274	0.132906	0.463809	AC096759.2
316.908	2.15613	0.557135	3.87003	0.000108821	0.0027553	ARRDC2
31.7085	2.15582	0.859085	2.50943	0.0120925	0.103669	SLC25A47
2598.58	2.15343	0.581693	3.70201	0.000213899	0.00479028	LINC01980
1495.39	2.14798	0.460898	4.66043	3.15549e-06	0.000137125	AC112487.1
381.296	2.14283	0.688511	3.11227	0.00185656	0.0261285	LINC00847
13.5909	2.14062	1.84135	1.16253	0.245021	0.626376	LINC02338
7579.62	2.14013	0.366319	5.84227	5.14954e-09	4.43388e-07	PDPN
608.022	2.13872	0.651315	3.28369	0.00102456	0.0164196	AL391152.1
19.6467	2.13829	1.69883	1.25869	0.208144	0.582907	AL354993.1
129.15	2.13699	0.802095	2.66426	0.00771574	0.0763178	ZP3
110.432	2.13505	0.851739	2.5067	0.0121864	0.104248	BX470102.2
24.5777	2.1348	0.994265	2.14711	0.0317844	0.200976	ATP11AUN
66.1679	2.13442	0.880833	2.42318	0.0153854	0.123034	TEX43
99.516	2.13421	1.28682	1.65851	0.0972137	0.391013	IQCA1-AS1
157.709	2.12645	1.28101	1.65997	0.09692	0.390228	AC040174.1
238.154	2.12567	1.08479	1.95953	0.0500511	0.265939	TLX3
902.044	2.12386	0.684411	3.10319	0.00191447	0.0267399	SNHG26
717.119	2.12296	0.53001	4.00551	6.18844e-05	0.00173834	KLF8
28.177	2.12262	1.07616	1.97241	0.0485634	0.261847	AC022148.1
23.0694	2.12258	1.04386	2.0334	0.0420124	0.240164	LNCOG
185.314	2.11765	0.556845	3.80294	0.000142991	0.00345332	AC099332.1
163.084	2.1158	0.986546	2.14465	0.0319805	0.201834	PCDHGA1
10.4139	2.11483	1.89698	1.11484	0.264918	0.648774	LINC01850
3962.03	2.11261	0.474932	4.44823	8.65792e-06	0.000328823	RPRM
61.9005	2.11212	0.707676	2.98458	0.00283969	0.0362479	CCDC17
29.7917	2.11048	1.64926	1.27965	0.200668	0.571572	AC089984.1
11.0636	2.10823	1.33728	1.57651	0.114909	0.427745	LINC02556
13.392	2.10723	2.13158	0.988576	0.322871	0.703506	AL135960.1
107.255	2.10649	0.688327	3.06031	0.00221109	0.0297874	AP006621.4
25.3443	2.10596	1.51338	1.39156	0.164056	0.519264	AC091980.2
29.1295	2.10406	1.17299	1.79375	0.0728528	0.330757	AC140912.1
47.3749	2.10381	0.879537	2.39195	0.016759	0.129976	AC005082.1
835.89	2.10372	0.442312	4.75618	1.97286e-06	9.20833e-05	KLF5
50.1814	2.10297	0.71004	2.96176	0.00305881	0.0382869	SLC39A12
52.8039	2.10037	0.974889	2.15447	0.031203	0.198519	LBP
2772.8	2.09938	3.59724	0.58361	0.559483	0.855014	SLITRK2
133.845	2.09842	0.667102	3.14558	0.00165758	0.0240735	AC245884.9
302.7	2.09747	0.746002	2.81162	0.00492931	0.0547537	LAMB4
1046.47	2.0958	0.381899	5.48783	4.06904e-08	2.95325e-06	AC034268.2
19.9971	2.09531	1.26243	1.65975	0.0969649	0.390352	AC011840.1
16.4294	2.09425	1.18042	1.77416	0.0760365	0.339799	AC093840.2
19.6459	2.09391	1.07937	1.93993	0.0523877	0.273171	ITGAX
97.1962	2.09148	0.668797	3.12722	0.00176467	0.0251933	INMT
14.1667	2.09001	1.25323	1.66771	0.0953737	0.386421	B3GNT3
150.18	2.08988	0.518202	4.03295	5.5082e-05	0.0015647	APOBEC3G
768.033	2.08951	0.696227	3.00119	0.00268925	0.0346331	ARC
62.0784	2.08636	1.03747	2.01101	0.0443248	0.248332	DES
414.518	2.08613	0.65635	3.17838	0.00148098	0.0220754	AL355490.1
63.9743	2.08378	0.836089	2.4923	0.012692	0.10738	AC104689.2
148.071	2.08368	0.625611	3.33063	0.000866484	0.0143126	AC021594.2
69.3649	2.08321	0.692633	3.00767	0.00263261	0.0340593	AL158154.3
431.319	2.08305	0.522523	3.98653	6.70472e-05	0.00185703	MSH4
35.3221	2.08222	4.5729	0.455339	0.648866	0.89768	AC006040.1
694.033	2.08136	0.678046	3.06964	0.00214316	0.0291301	CHRM3-AS2
18.1871	2.08032	1.12537	1.84856	0.064521	0.308262	AC007998.3
228.765	2.07987	0.475186	4.37696	1.20348e-05	0.000433915	RASEF
93.236	2.07709	0.770631	2.69531	0.00703227	0.0714731	DCLK3
597.404	2.07704	0.91279	2.27548	0.0228772	0.161596	FGD3
106.958	2.07667	0.929309	2.23464	0.0254408	0.173517	AC103987.2
475.044	2.07629	0.535315	3.87864	0.000105044	0.00268172	LINC02144
1370.99	2.07562	0.746433	2.78071	0.00542394	0.0589027	AC117461.1
2008.68	2.07503	1.22292	1.69679	0.0897363	0.374351	TFAP2B
36.4083	2.07372	0.909687	2.2796	0.0226315	0.160393	FBXO40
55.5183	2.0721	0.831529	2.49191	0.0127057	0.107431	AC093702.1
796.169	2.0718	0.546052	3.79415	0.000148149	0.00355007	GCH1
75.3442	2.07074	0.756039	2.73893	0.006164	0.0647582	DNAJB5-DT
401.002	2.07003	0.656198	3.15457	0.00160733	0.0234791	AC016590.1
439.342	2.06826	0.665353	3.10851	0.00188034	0.0263561	AC011451.3
29.0902	2.06781	1.64631	1.25603	0.209104	0.584299	AC026341.3
514.699	2.06566	0.590308	3.49928	0.000466511	0.00885285	LINC00923
13.2667	2.06444	1.45444	1.4194	0.155781	0.506335	CATIP-AS1
225.387	2.0639	0.695184	2.96886	0.0029891	0.0376694	AC112907.1
25.0436	2.06388	1.16252	1.77535	0.0758404	0.339196	AP000477.3
11.5807	2.06384	1.86965	1.10386	0.269652	0.65404	AL117382.1
119.783	2.06382	0.837803	2.46337	0.0137639	0.113762	AC009686.1
26.1845	2.06248	0.93422	2.20771	0.0272647	0.181405	AL731571.1
212.624	2.06112	0.552893	3.72788	0.000193096	0.00443177	LY6G5C
139.528	2.06079	0.74522	2.76534	0.00568628	0.0609401	CCDC27
58.1901	2.0604	1.07866	1.91014	0.0561154	0.284164	CCL26
1275.48	2.0594	0.52583	3.91648	8.98512e-05	0.00236799	GLIPR1L1
97.7755	2.05585	0.811609	2.53306	0.0113071	0.0994053	BTK
28.828	2.0527	1.069	1.92022	0.0548307	0.280251	FBXO39
136.489	2.05148	0.675728	3.03595	0.00239776	0.031566	LINC00337
13.5744	2.05127	1.20402	1.70369	0.0884387	0.370865	AL591848.3
966.25	2.05095	0.679657	3.01763	0.00254762	0.0331996	FMO5
29.041	2.05087	0.949925	2.15898	0.0308517	0.196952	AC100822.1
115.961	2.04984	0.724524	2.82923	0.00466606	0.0525667	SPINK2
80.0103	2.04975	0.982931	2.08535	0.0370379	0.221944	MYMX
145.294	2.0496	0.652113	3.14301	0.0016722	0.0242224	AC079210.1
25.3898	2.04896	0.96785	2.11702	0.0342583	0.211335	LTA
27197.9	2.04792	3.20139	0.639696	0.52237	0.837151	RPS4Y1
16.5443	2.04745	1.16146	1.76283	0.0779299	0.34509	HAMP
1137.41	2.04702	0.464871	4.40341	1.06561e-05	0.000392873	SMIM10L2A
10.0241	2.04396	1.95677	1.04456	0.296228	0.678304	AL353747.2
51.2725	2.04376	0.88809	2.3013	0.0213749	0.154239	CNR2
139.585	2.04342	0.568194	3.59634	0.00032273	0.00665255	AC098656.1
1382.5	2.04269	0.68965	2.96193	0.00305716	0.0382837	ANXA3
42.8216	2.04261	0.759842	2.6882	0.00718384	0.0725317	HTRA4
22.9345	2.04135	1.70345	1.19836	0.230776	0.609824	SLCO1B7
23.0782	2.04073	1.10689	1.84365	0.0652335	0.310223	SOAT2
28.2816	2.04056	0.883236	2.31032	0.0208705	0.151515	PSORS1C1
7.65434	2.04046	2.01615	1.01206	0.311509	0.693256	AC025048.1
4311.14	2.04028	0.432655	4.71572	2.40856e-06	0.000108581	MTUS1
51.4192	2.03997	0.906215	2.25108	0.0243804	0.168775	AC007666.1
9.98877	2.03972	1.92138	1.06159	0.288422	0.671939	OR11G2
1493.93	2.03963	0.489021	4.17084	3.03483e-05	0.000952895	SOHLH2
8.08231	2.03796	1.49916	1.3594	0.17402	0.535839	H2BFM
384.625	2.03668	0.894027	2.2781	0.0227208	0.160787	PLAC8
38.6556	2.03643	0.923225	2.20578	0.0273995	0.182032	AL358333.1
16.0172	2.03575	1.12146	1.81526	0.0694834	0.322415	Z95115.2
1501.29	2.03575	0.618419	3.29186	0.00099526	0.0160428	ZNF600
547.878	2.03536	0.481072	4.23088	2.32782e-05	0.000765522	IL11
1943.73	2.03496	0.638636	3.18642	0.00144044	0.0216641	P2RX3
1745.36	2.03458	0.437924	4.64595	3.38511e-06	0.000145057	SGCG
3440.1	2.03304	0.503462	4.03811	5.38825e-05	0.00154418	ENPP2
25.97	2.03197	1.18355	1.71684	0.0860089	0.364562	PAX9
9.49697	2.03165	1.48439	1.36867	0.171102	0.531328	AL512274.1
10.1256	2.03143	1.92365	1.05603	0.290956	0.673541	UGT2B4
9.96027	2.03078	2.02348	1.00361	0.315566	0.697201	FOXCUT
515.106	2.02775	0.763543	2.65572	0.00791397	0.0775592	CD7
73.2709	2.02754	0.810742	2.50084	0.0123899	0.105533	LCK
145.159	2.02613	1.048	1.93332	0.0531967	0.275112	AC004704.1
287.329	2.02336	0.462032	4.37926	1.19082e-05	0.000431574	GALNT15
80.821	2.02304	0.851283	2.37646	0.0174794	0.13343	LINC01592
647.96	2.02019	0.742057	2.72242	0.00648067	0.0669435	CAV2
381.147	2.02012	0.563655	3.58398	0.000338403	0.00691905	PLA2G10
36.863	2.01951	1.6346	1.23548	0.216653	0.593547	AC100768.1
16.2822	2.01885	1.16862	1.72756	0.084068	0.359967	AC097658.2
24.9325	2.018	1.19068	1.69483	0.0901071	0.37494	AC022973.5
60.2525	2.01789	1.08021	1.86805	0.0617547	0.300377	AC130710.1
2852.64	2.01613	0.674287	2.99001	0.00278967	0.0357081	SKAP2
131.724	2.01464	0.794361	2.53618	0.0112069	0.0988311	TRAC
40.7086	2.01416	0.895746	2.24858	0.0245392	0.169579	CLDN9
73.8942	2.01377	0.677502	2.97235	0.00295531	0.0372833	LINC02653
578.36	2.01321	0.796485	2.52762	0.0114839	0.100313	HES2
16.8755	2.01313	1.40186	1.43604	0.15099	0.496879	LINC01682
2112.17	2.01301	0.55404	3.63333	0.000279785	0.00592141	PRR16
30.9038	2.01072	1.3726	1.46489	0.14295	0.483605	AF130359.1
379.44	2.00984	0.753537	2.6672	0.00764858	0.0758871	LINC02294
52.0214	2.0068	0.737504	2.72108	0.00650698	0.0671086	HEPACAM
45.7664	2.00668	0.804392	2.49465	0.012608	0.106822	B4GALNT2
65.1608	2.00589	0.81079	2.47399	0.0133612	0.111411	ST6GALNAC1
2422.17	2.00361	0.442377	4.52919	5.92096e-06	0.000234512	CTSV
215.521	2.00325	0.542822	3.69044	0.000223864	0.00497327	FUT8-AS1
77.334	2.00313	0.646391	3.09894	0.00194212	0.027058	STAP1
36.6447	2.00227	0.980887	2.04129	0.0412222	0.23731	AL731533.3
78.3268	2.00139	0.621819	3.21861	0.00128813	0.0198077	AC022144.1
940.287	2.00003	0.547701	3.65169	0.000260519	0.00560349	GIPC2
12.9183	1.99878	1.26215	1.58363	0.113278	0.424009	NPIPA2
63.1465	1.99698	0.795625	2.50995	0.0120748	0.103586	ST14
97.5192	1.99671	0.635979	3.13958	0.0016919	0.0244312	AC099487.2
35.4852	1.99425	0.821285	2.42821	0.0151735	0.121658	PABPC1L2B
581.674	1.98853	1.21331	1.63893	0.101228	0.400125	MYBPC1
267.574	1.98696	0.902968	2.20047	0.0277733	0.183665	SCML4
79.8402	1.98505	0.720485	2.75516	0.00586636	0.0623699	LINC01364
16.6308	1.98369	1.75865	1.12796	0.259336	0.642719	AC012494.2
103.221	1.98354	0.784463	2.52854	0.011454	0.100209	AC008736.1
315.044	1.98329	0.591015	3.35573	0.000791545	0.0133327	LINC01568
1482.59	1.9808	0.613333	3.22957	0.00123976	0.0191918	CXCL12
438.843	1.98041	0.674175	2.93753	0.00330841	0.0407127	PDE4C
8582.43	1.97748	0.412776	4.79069	1.66209e-06	7.89067e-05	UPP1
73.5683	1.97734	0.801611	2.46671	0.0136361	0.112955	AL138830.2
901.941	1.97717	1.00074	1.9757	0.0481886	0.260623	C2orf72
533.503	1.97631	0.547205	3.61164	0.000304266	0.00633317	AL589693.1
345.174	1.97552	0.862767	2.28976	0.0220355	0.15747	CDKN2A
16.8933	1.97539	1.17243	1.68486	0.092015	0.379397	AC013565.1
2104.96	1.97528	0.58841	3.35699	0.000787967	0.0132966	OCLN
8.27664	1.97519	2.89746	0.681699	0.495429	0.822207	AF212831.1
235.121	1.9749	0.694521	2.84354	0.00446158	0.0508833	AP003120.1
86.5928	1.97478	0.880268	2.24339	0.0248719	0.171025	DDIT4-AS1
14.3799	1.97441	1.17443	1.68116	0.0927313	0.380716	AC005921.4
11.0068	1.9725	1.89036	1.04345	0.296741	0.679087	AC122688.2
110.956	1.97247	0.927339	2.12702	0.033418	0.20777	SELPLG
930.245	1.97084	0.466965	4.22054	2.43716e-05	0.00079401	THBS2
935.094	1.97027	0.508843	3.87205	0.000107925	0.00274013	PLLP
1851.78	1.96967	0.731615	2.69222	0.00709772	0.0719241	LINC00645
39769.6	1.96889	0.59091	3.33196	0.00086236	0.014257	FGF13
2032.54	1.96879	0.549205	3.5848	0.000337336	0.00690232	NFKB2
1291.61	1.96773	0.639098	3.07892	0.00207751	0.0285002	TEAD4
28.9035	1.96733	1.65093	1.19165	0.233398	0.613218	AL353708.2
7222.68	1.96637	0.383296	5.13016	2.895e-07	1.66522e-05	SLC25A16
25.0838	1.9657	1.06968	1.83764	0.0661149	0.312689	AC104984.1
7567.09	1.96448	0.494382	3.97362	7.07884e-05	0.00193934	MT2A
22.0792	1.96082	1.11671	1.75589	0.0791066	0.347545	AC092378.1
9.10036	1.96004	1.42732	1.37324	0.169678	0.528856	OTOP3
107.472	1.95967	1.41709	1.38288	0.166702	0.523067	SLFN13
71.1263	1.95855	0.667882	2.93248	0.00336267	0.0411612	C9orf135-DT
49.6255	1.95834	0.764742	2.56079	0.0104434	0.0942121	AC100847.1
16.404	1.95806	1.76462	1.10962	0.267164	0.650774	AC080078.1
38.7278	1.95722	1.22341	1.5998	0.109642	0.416986	ESRP2
1801.45	1.95475	0.447911	4.36414	1.27623e-05	0.000456562	FAM124A
232.246	1.95429	0.605862	3.22564	0.00125693	0.0194034	CD101
3680.54	1.95379	0.67927	2.87631	0.00402352	0.0471479	IRX1
2549.49	1.95352	0.68907	2.83501	0.00458244	0.0519495	SAMHD1
375.158	1.95274	0.753835	2.5904	0.00958636	0.088383	NUDT19
9.05078	1.95082	1.43468	1.35976	0.173905	0.535607	TAS2R8
212.935	1.95035	0.806528	2.4182	0.0155974	0.124156	C3
8.9387	1.94919	1.48974	1.30841	0.190734	0.559919	LINC02469
679.679	1.949	0.558649	3.48877	0.00048524	0.00912087	HEIH
13.9221	1.94754	1.22135	1.59458	0.110806	0.419398	AL096814.2
26.0957	1.94733	1.00184	1.94375	0.0519256	0.271937	PADI4
546.967	1.94626	0.711378	2.73591	0.00622085	0.0650258	LRTM1
1814.92	1.94606	1.00623	1.934	0.0531128	0.274935	MT3
17.1217	1.9435	1.2222	1.59016	0.111799	0.421316	B3GNT6
2489	1.94152	0.638789	3.03937	0.00237075	0.0312847	PCDH10
12.1668	1.94134	1.91568	1.01339	0.310872	0.692617	AC068993.2
1464.58	1.94031	0.558115	3.47654	0.000507932	0.00946937	PPARGC1B
57.4076	1.9377	0.795407	2.43611	0.0148461	0.119962	APOBEC3H
56.0877	1.93706	0.807575	2.39861	0.0164574	0.128566	SLC22A13
7831.74	1.93453	0.94025	2.05746	0.0396416	0.231919	ADAMTSL1
227.764	1.93393	0.806074	2.39919	0.0164313	0.128446	AF130417.1
62.8845	1.93369	0.702669	2.75193	0.00592458	0.0627901	CALCR
9.41492	1.93287	1.95758	0.987379	0.323457	0.70424	AL049795.2
7.64294	1.93212	1.55387	1.24342	0.213712	0.589767	CR2
77.8005	1.93082	0.765662	2.52177	0.0116767	0.101263	SULT6B1
337.057	1.93051	0.824066	2.34266	0.0191469	0.142663	AC068633.1
32.9959	1.92956	1.11369	1.73258	0.08317	0.357558	LTK
87.9111	1.92891	1.05218	1.83325	0.0667648	0.314805	STK32A-AS1
3305.29	1.92859	0.429788	4.48731	7.21287e-06	0.000279297	THY1
35264.6	1.9283	1.0026	1.92329	0.0544442	0.278962	NEFL
124.1	1.92804	1.18675	1.62465	0.104237	0.405458	AC099489.3
630.343	1.92771	0.533244	3.61507	0.000300262	0.00626305	LINC00824
18.5598	1.92765	1.12117	1.71932	0.0855562	0.363588	AC018653.1
2964.74	1.92716	0.468023	4.11765	3.82748e-05	0.00115848	AARS2
39.8348	1.92624	0.829757	2.32145	0.0202626	0.148709	SLC12A3
320.827	1.92563	0.592834	3.24818	0.00116145	0.0181723	LINC02133
1080.73	1.92546	0.4712	4.08628	4.3835e-05	0.0013026	CAMKV
230.7	1.92517	0.488359	3.94213	8.07612e-05	0.00215298	FAM83G
10.7515	1.92398	2.18231	0.881622	0.377981	0.749107	AC093909.2
60.3473	1.92385	1.11744	1.72166	0.0851304	0.362333	PLA2G2A
1109.62	1.92305	0.456342	4.21404	2.5084e-05	0.000811497	COL14A1
739.455	1.92173	0.60404	3.18146	0.00146534	0.0219248	CCDC62
7988.93	1.92024	0.481579	3.98739	6.68041e-05	0.00185214	SERINC5
64.2697	1.91998	0.721353	2.66163	0.00777632	0.0766709	LINC00520
761.017	1.91964	0.665236	2.88566	0.00390599	0.0461412	LINC01504
820.058	1.91663	0.813163	2.35701	0.0184229	0.138722	CSRP1
49.0464	1.91614	0.866204	2.21211	0.0269592	0.180131	SMIM41
932.48	1.91489	0.563489	3.39828	0.00067812	0.0117948	STOM
886.992	1.91422	0.622729	3.07391	0.0021127	0.028883	HCG11
9.31577	1.91403	1.97473	0.969261	0.332415	0.712832	R3HDML
18.9579	1.91346	1.04943	1.82333	0.068253	0.319463	TEX55
25.9648	1.91214	1.5519	1.23213	0.2179	0.595142	C19orf84
11.512	1.91212	1.32965	1.43806	0.150417	0.495875	AC064836.2
49.8949	1.9119	0.709947	2.69302	0.00708087	0.0717796	LINC00334
7.97175	1.91152	2.03524	0.939214	0.347621	0.725682	PTH
564.196	1.91146	0.560799	3.40846	0.000653306	0.0114639	AC005699.1
5448.28	1.91109	0.481665	3.96767	7.25776e-05	0.00198248	CPNE8
85.7284	1.90931	0.700746	2.72468	0.00643636	0.0665902	AL590434.1
363.297	1.9093	0.427371	4.46755	7.91216e-06	0.000302572	CAPN12
571.044	1.90811	0.570191	3.34645	0.00081854	0.0136876	AL136418.1
151.372	1.90737	0.540529	3.5287	0.000417601	0.00815926	NUTM1
24.1011	1.90729	1.16061	1.64334	0.100312	0.398006	AC011322.1
20.6729	1.90704	1.23492	1.54426	0.122526	0.44238	AP000842.3
38.9917	1.90572	0.91715	2.07787	0.0377211	0.224617	UPK1A-AS1
14.0099	1.90457	1.29514	1.47056	0.141411	0.480417	CCR8
102.653	1.90302	0.870543	2.18601	0.028815	0.18833	LINC00366
21.5951	1.90296	1.05572	1.80253	0.0714628	0.32711	LRRC38
59938.1	1.90244	0.833308	2.28299	0.0224307	0.1595	APOE
1340.82	1.90077	0.639364	2.97291	0.00294993	0.0372605	PRSS12
118.444	1.89971	0.68856	2.75896	0.00579852	0.0618799	HIST1H2BO
2092.78	1.89897	0.670863	2.83064	0.0046455	0.0524202	CYTOR
36745.8	1.8986	0.528699	3.59109	0.000329303	0.00676791	DLGAP1
120.395	1.89756	0.632622	2.99952	0.00270403	0.0347728	HORMAD2-AS1
88.2917	1.89747	0.754535	2.51476	0.0119114	0.102429	AC107373.1
11.1676	1.89667	1.30043	1.45849	0.144705	0.486651	FAM124B
33.348	1.89478	1.00035	1.89411	0.0582106	0.289877	FLG-AS1
1799.97	1.8947	1.25061	1.51502	0.129767	0.458091	GBX2
12400.1	1.89464	0.569401	3.32742	0.000876528	0.0144481	RBPMS
35.4909	1.89237	1.11379	1.69904	0.0893117	0.373085	LINC01192
229.828	1.89179	0.672577	2.81274	0.00491208	0.054606	FES
170.259	1.89117	0.791866	2.38825	0.0169288	0.13092	SLC16A5
917.309	1.89105	0.793067	2.38448	0.0171032	0.131718	LINC01139
57.2524	1.88873	0.819978	2.3034	0.0212565	0.153633	AC110615.1
39.7669	1.88864	1.01353	1.86343	0.0624018	0.302543	AF240627.1
3753.37	1.88861	0.413745	4.56466	5.00301e-06	0.000203983	BBOX1-AS1
15.8016	1.88829	1.81348	1.04125	0.297759	0.679825	AC007529.1
8.73906	1.88789	1.46705	1.28686	0.198143	0.568569	LINC01039
100.753	1.88749	0.937332	2.01369	0.0440426	0.247337	SHE
442.969	1.88742	0.891491	2.11715	0.0342469	0.211328	LINC01356
29.7432	1.88621	0.872622	2.16154	0.0306538	0.19605	LINC00691
65.3381	1.88588	0.702441	2.68475	0.00725832	0.0730106	AL163636.1
48.3337	1.88574	0.760754	2.47878	0.0131834	0.110326	GCKR
9.19554	1.88511	2.85023	0.661391	0.508362	0.828694	AL358613.2
576.445	1.88472	0.398057	4.73479	2.19281e-06	0.000100489	SLC26A3
24.1232	1.88459	1.09341	1.72359	0.084782	0.361294	AC023813.3
31.325	1.88455	0.882209	2.13617	0.0326653	0.204805	AC011396.2
52.5291	1.88321	0.914291	2.05975	0.0394228	0.231091	AL158840.1
102.703	1.88237	0.699685	2.6903	0.00713869	0.0722072	BSPRY
303.364	1.88095	0.845218	2.22541	0.0260539	0.17633	LARGE2
214.52	1.88036	0.617612	3.04457	0.00233017	0.030911	BTBD16
11.619	1.87756	1.86628	1.00604	0.314396	0.695906	AP000438.1
12.4818	1.87726	1.26827	1.48018	0.138826	0.475443	AC108134.3
436.766	1.87571	0.580438	3.23154	0.00123127	0.0190846	AC015631.1
41.4099	1.8753	1.19996	1.56281	0.118098	0.432819	SRGN
335.274	1.87521	0.574396	3.26466	0.00109595	0.0173728	ZDHHC23
111.769	1.87476	0.774029	2.42208	0.015432	0.123194	AC108734.4
248.131	1.8732	0.792741	2.36294	0.0181306	0.13708	AC012174.1
44.3239	1.87228	0.928128	2.01726	0.0436681	0.245927	AL121772.1
148.612	1.87126	0.703327	2.66058	0.0078006	0.0767981	ADAMTSL5
619.594	1.87086	0.913525	2.04796	0.0405639	0.235131	POU6F2-AS2
348.595	1.87013	1.15019	1.62593	0.103965	0.405385	TAL1
1312.27	1.86972	0.896874	2.0847	0.0370962	0.22205	MSC-AS1
518.279	1.8695	0.874631	2.13747	0.0325594	0.204327	FIBIN
86.1411	1.86734	0.644157	2.89888	0.00374493	0.0446189	HHLA2
58.5303	1.86715	1.10272	1.69322	0.0904131	0.375253	AC093503.2
9.71019	1.86692	1.46057	1.27821	0.201175	0.572235	AC012513.1
7.77344	1.86638	2.09374	0.891407	0.372711	0.745175	SLC17A1
18.8616	1.86535	1.14893	1.62355	0.104472	0.406068	AC120498.4
9.9201	1.86502	1.41306	1.31984	0.186888	0.553945	TTLL8
4479.54	1.86396	0.417279	4.46694	7.93481e-06	0.000302603	UPRT
532.746	1.86331	0.827712	2.25116	0.0243753	0.168775	VWDE
169.41	1.8615	0.80628	2.30875	0.0209576	0.151989	AL021408.1
99.3485	1.86021	0.599746	3.10167	0.00192434	0.0268372	AC024022.1
333.951	1.86008	0.469858	3.9588	7.53263e-05	0.00204547	CLEC2L
377.473	1.85869	0.5624	3.30493	0.000949994	0.015466	AP001977.1
1819.75	1.8584	0.694969	2.67408	0.00749343	0.0747703	STK32A
39.3118	1.85808	1.13663	1.63472	0.102107	0.401703	AL162457.2
131.084	1.857	0.863364	2.15089	0.0314849	0.199753	C5orf64
322.473	1.85497	0.727961	2.54817	0.0108291	0.0963841	LINC00326
56.5793	1.85477	0.815998	2.27301	0.0230254	0.162294	AL136962.1
19.538	1.85394	1.143	1.62199	0.104805	0.406794	AP000569.1
88.763	1.85379	0.797052	2.32581	0.0200289	0.147451	TREH
27.6371	1.85338	0.992458	1.86746	0.0618367	0.30067	AP005136.4
4637.21	1.85269	0.570278	3.24874	0.00115916	0.0181671	PPP1R14A
358.318	1.85246	0.434593	4.26252	2.02133e-05	0.00068177	DEPP1
8.57608	1.85227	1.46188	1.26705	0.205138	0.578522	AP005901.6
13.2206	1.85174	1.31739	1.40562	0.159838	0.512315	AP003973.4
402.709	1.85173	0.467308	3.96254	7.41555e-05	0.00201763	PNMT
78.0135	1.85153	0.704605	2.62776	0.00859498	0.0820103	TMEM236
147.574	1.84953	0.741779	2.49337	0.0126537	0.107089	EPHX3
38930.4	1.84931	0.361732	5.11237	3.18136e-07	1.80441e-05	ANXA2
539.006	1.84771	0.43594	4.23845	2.25069e-05	0.000747311	RND1
300.396	1.84677	0.819697	2.253	0.0242593	0.168274	RNF135
264.678	1.84622	1.01262	1.82321	0.0682713	0.319463	PCSK9
52.0659	1.84618	0.83962	2.19883	0.0278899	0.18415	C2-AS1
750.689	1.84408	0.540186	3.41378	0.000640691	0.0112997	APOBEC3C
4779.77	1.84218	0.517918	3.55689	0.000375268	0.00751755	VGF
96.2171	1.8419	0.586981	3.13792	0.00170153	0.0245182	CRHR2
11.108	1.83989	1.44993	1.26895	0.204458	0.577657	SBK3
1288.29	1.8395	0.750077	2.45241	0.0141902	0.116276	HEY2
89.6353	1.83736	0.817275	2.24815	0.0245665	0.16964	MICB
77.3691	1.83684	0.793464	2.31497	0.0206147	0.150564	AC090282.1
1239.11	1.83644	0.546903	3.35788	0.000785415	0.0132616	HCRT
8.51226	1.83564	1.46159	1.25592	0.209146	0.584357	AC009292.1
93.1445	1.83445	0.992461	1.84838	0.0645472	0.308281	TRPA1
593.927	1.83411	1.09923	1.66854	0.0952081	0.386421	SLC30A8
276.134	1.83286	0.645659	2.83874	0.00452921	0.0515394	LDHD
10.6589	1.83273	1.34617	1.36144	0.173375	0.534745	PTCRA
50.1786	1.8323	0.80434	2.27802	0.0227256	0.160787	TRDN-AS1
9.64503	1.83097	1.4143	1.29462	0.195452	0.565377	AL021917.1
4580.91	1.83065	0.432713	4.23063	2.33039e-05	0.000765522	DNAJC15
10.8899	1.82998	1.31248	1.39429	0.16323	0.518034	AC011751.1
25.6971	1.82937	1.00303	1.82385	0.0681748	0.319463	AL512356.5
523.374	1.82928	0.453019	4.03798	5.3914e-05	0.00154418	RHEBL1
16.996	1.82902	1.18656	1.54145	0.123208	0.444147	MYO1A
45.3979	1.82889	1.30485	1.40161	0.161033	0.514392	AC068759.1
228.391	1.82887	0.841792	2.17259	0.0298112	0.192302	SLC4A11
322.189	1.82726	0.530346	3.44541	0.000570185	0.0103638	AC022784.1
66.2158	1.82723	0.842628	2.16849	0.0301218	0.19372	AC012313.5
277.183	1.8266	0.595638	3.06663	0.00216487	0.0293071	CNBD1
253.693	1.82536	0.993485	1.83733	0.0661613	0.312811	LINC01197
232.569	1.82515	0.631927	2.88822	0.00387428	0.0458057	PRODH
59.3621	1.82491	0.801274	2.27751	0.0227555	0.160943	MLKL
5847.53	1.82488	0.560343	3.25672	0.00112708	0.0177547	VASH2
273.55	1.82481	0.829609	2.1996	0.0278356	0.183986	SLC2A14
119.87	1.82445	0.884909	2.06174	0.039233	0.230306	AL079338.1
33570	1.82429	0.517615	3.52442	0.000424405	0.00825728	HMGA1
47.7215	1.82315	0.893303	2.04091	0.0412594	0.237462	AP005717.1
25.1285	1.82267	0.968199	1.88254	0.0597629	0.29446	AC092162.2
659.86	1.82144	0.497878	3.65841	0.000253789	0.00549711	AL135784.1
32.542	1.82092	0.8653	2.10438	0.0353451	0.21565	BOLL
40.2194	1.82066	1.23688	1.47197	0.141028	0.479581	AC010983.1
14.5192	1.82028	1.26216	1.4422	0.149247	0.494106	CD28
36.8799	1.81938	0.973046	1.86978	0.0615144	0.299734	AL359894.1
256.246	1.81744	1.11858	1.62477	0.104211	0.405458	TC2N
155.633	1.81744	1.1791	1.54138	0.123225	0.444151	TMEM215
525.058	1.8163	0.527952	3.44028	0.00058111	0.0104807	AMPD3
740.047	1.81556	0.538618	3.37077	0.000749589	0.012797	DLGAP1-AS4
3658.47	1.81531	1.0153	1.78796	0.073782	0.332988	IRX5
513.781	1.81525	0.454765	3.99162	6.56228e-05	0.00182304	XKR8
28268.9	1.81513	0.502677	3.61093	0.0003051	0.00634575	EPHA3
22.0696	1.81375	1.04965	1.72795	0.0839968	0.359885	FBXO47
181.979	1.81351	0.936319	1.93685	0.0527637	0.274152	PEAK3
246.25	1.8126	0.546107	3.31913	0.000902986	0.014805	AC011586.2
26.0915	1.81245	0.905859	2.00081	0.0454132	0.252068	AL136221.1
321.473	1.81188	0.862456	2.10084	0.035655	0.216831	GBP1
39.2698	1.81082	1.10165	1.64373	0.100232	0.397842	AL645507.1
12.1334	1.80989	1.39698	1.29557	0.195122	0.565322	AC022929.2
158.18	1.80935	0.795164	2.27545	0.0228792	0.161596	HIST1H2AD
570.56	1.80895	1.00855	1.79361	0.0728747	0.330757	MYOCOS
53.3504	1.80861	1.07545	1.68172	0.0926226	0.380665	AC093928.1
35.973	1.80843	0.861885	2.09822	0.0358853	0.217286	LINC002481
19.3085	1.80835	1.10704	1.63349	0.102365	0.402221	AL161740.1
257.817	1.80789	0.525789	3.43844	0.000585081	0.0105334	AC010198.2
227.307	1.8075	0.66296	2.72641	0.00640279	0.0663865	LAMP3
29.3306	1.80665	1.02254	1.76683	0.0772567	0.34293	AL355075.3
4399.32	1.80662	0.71753	2.51784	0.0118078	0.101985	LINC01505
452.205	1.80625	0.56922	3.1732	0.00150766	0.02234	MARVELD3
18.46	1.80527	1.13516	1.59032	0.111762	0.421246	CETP
153.164	1.80486	0.717709	2.51475	0.0119118	0.102429	CXCL1
6800.6	1.80446	0.58987	3.05908	0.00222018	0.0298808	ZC3HAV1
1130.25	1.80409	0.426829	4.22673	2.37112e-05	0.000775228	VIPR2
709.611	1.80225	0.91084	1.97867	0.047853	0.25948	CA4
37.2556	1.80148	0.821962	2.19169	0.0284021	0.186246	AC010245.2
45.6215	1.80008	0.818841	2.19832	0.0279262	0.184259	SLC23A3
8.75617	1.80003	2.15204	0.836429	0.402914	0.76426	AC018706.1
94.0226	1.80002	0.915679	1.96577	0.0493247	0.26441	LINC01770
8.77042	1.79766	2.87467	0.625346	0.531744	0.842141	LINC02066
8.74192	1.79687	2.04066	0.880531	0.378572	0.749554	AC004817.3
54053.5	1.79589	0.563169	3.18889	0.00142819	0.0215432	NEAT1
132.691	1.79295	0.797122	2.24928	0.0244946	0.169354	ABCG2
8.72767	1.79256	2.00257	0.895133	0.370716	0.742985	AC087439.2
31.1099	1.79221	1.05898	1.69239	0.0905711	0.375686	SNTN
501.133	1.79186	0.90612	1.97751	0.047984	0.259886	B3GALT5-AS1
588.158	1.79186	0.537203	3.33553	0.000851371	0.0141101	KDM7A-DT
28.4448	1.79148	0.942693	1.90038	0.0573831	0.287538	AC108721.1
67.0442	1.79118	0.728263	2.45952	0.0139124	0.114755	FOLR3
46.5907	1.79073	0.838486	2.13567	0.0327063	0.204953	AL135936.1
172.365	1.79043	0.635721	2.81637	0.00485692	0.0541013	IGSF23
230.458	1.78956	0.699958	2.55666	0.0105681	0.0947919	AL162718.1
26.6945	1.7866	0.911429	1.96021	0.0499708	0.265863	AC009509.2
453.551	1.786	1.21481	1.47019	0.141511	0.480582	HOXA7
16.8093	1.78552	1.21105	1.47436	0.140385	0.478272	AC022023.2
2254.27	1.7852	0.49967	3.57275	0.000353251	0.00715927	OSBPL10
3400.08	1.78378	0.521754	3.41881	0.000628946	0.0111422	ANXA1
20.2559	1.78331	1.05591	1.68889	0.0912413	0.377506	AC069307.1
234.341	1.78318	0.59948	2.97455	0.00293421	0.0371127	SLC47A2
37.1284	1.78211	0.951397	1.87315	0.0610477	0.298141	IRF6
78.2472	1.78197	0.691984	2.57516	0.0100193	0.0913808	AP002852.1
91.5287	1.78112	0.578142	3.08076	0.00206476	0.0283815	LINC00536
15796.6	1.78102	0.965701	1.84428	0.0651425	0.310003	NTRK2
107.755	1.77969	0.557672	3.19129	0.00141637	0.021435	REN
584.737	1.77969	0.554696	3.20841	0.00133472	0.020411	AL390728.6
156.72	1.77916	0.526832	3.37709	0.000732567	0.0125528	RIPK4
371.822	1.77803	0.490996	3.62128	0.00029315	0.00614794	LINC01482
34.9818	1.77785	1.04133	1.70729	0.0877684	0.369365	DBH
377.994	1.7776	0.539814	3.29298	0.000991321	0.0159886	TRIM47
10.5782	1.77699	1.32512	1.341	0.179919	0.54411	CEACAM20
1416.09	1.77649	0.527019	3.37083	0.000749424	0.012797	LINC00649
255.19	1.77552	0.927176	1.91498	0.0554948	0.282667	SLC17A8
57.8016	1.77363	1.33312	1.33043	0.183376	0.548682	AC009407.1
3673.09	1.77315	0.600748	2.95157	0.00316162	0.03929	AK4
27.3584	1.77219	1.27489	1.39007	0.164507	0.520032	APOC2
59.2495	1.77213	0.98742	1.79471	0.0727001	0.330592	ADAMTSL2
1651.28	1.77142	0.392933	4.50821	6.53774e-06	0.000255294	TUNAR
123.458	1.76906	1.07294	1.64879	0.0991902	0.395453	AL590432.1
128.504	1.76837	1.11131	1.59125	0.111554	0.420737	AC093607.1
938.063	1.76723	0.576919	3.06323	0.00218965	0.0295992	DLGAP1-AS5
1379.13	1.76655	0.543335	3.25131	0.00114876	0.0180144	RHD
112.46	1.76288	0.715656	2.4633	0.0137663	0.113762	Z69706.1
10.3812	1.76268	1.32624	1.32908	0.18382	0.549597	DUXA
5937.99	1.76222	0.579577	3.04053	0.0023616	0.0312085	SLC2A3
46.8385	1.75998	0.774309	2.27296	0.0230284	0.162294	AC008555.1
178.762	1.7598	0.740095	2.3778	0.0174162	0.133174	AC007325.2
15.4083	1.75905	1.30961	1.34319	0.179212	0.543557	CCR3
301.376	1.75892	0.672026	2.61734	0.00886186	0.083855	AC061975.8
58.2992	1.75749	0.681238	2.57985	0.00988421	0.0905617	LINC00670
11.4291	1.75613	1.28331	1.36844	0.171175	0.531328	AL359834.1
2865.04	1.75432	0.55133	3.18199	0.00146268	0.0218967	AL590705.1
414.014	1.75137	0.553156	3.16614	0.00154479	0.0227541	AC138649.1
18.2231	1.75116	1.10904	1.57899	0.114338	0.426423	AGXT2
8403.91	1.75047	0.716607	2.44272	0.0145769	0.118529	IRX2
396.055	1.75037	0.780432	2.24283	0.0249079	0.171188	FGFR4
15968.7	1.75023	0.759483	2.30451	0.0211942	0.153223	AC116049.2
24.3537	1.74887	0.95766	1.82619	0.0678209	0.318444	TLR3
488.463	1.7486	0.622988	2.8068	0.00500365	0.0554462	BIK
74.4275	1.74665	0.887336	1.96841	0.0490203	0.263361	LINC00992
155.412	1.7462	0.547397	3.19	0.00142272	0.0214958	LIF
16.126	1.74609	1.16352	1.50069	0.133436	0.464688	AC109449.1
136.399	1.74416	0.596121	2.92586	0.00343508	0.0418811	CFB
289.244	1.74314	0.726444	2.39956	0.016415	0.128446	IL6R
807.408	1.74187	0.473128	3.68159	0.000231783	0.0051085	RIPOR3
367.046	1.74105	0.632483	2.75272	0.00591028	0.062728	EHD2
1141.93	1.73862	0.583541	2.97943	0.00288786	0.0366434	BBOX1
21.9265	1.73844	1.00392	1.73165	0.0833363	0.358051	AC099518.2
22.3824	1.73831	1.17509	1.4793	0.139061	0.475924	CT62
35.9623	1.73792	1.199	1.44947	0.147206	0.490859	LCN2
35.3987	1.73761	1.20454	1.44255	0.149146	0.494106	AC100774.1
288.238	1.73621	0.987395	1.75838	0.078683	0.346812	TRIM38
61.7619	1.73433	0.934014	1.85686	0.063331	0.304935	PRR34-AS1
9304.75	1.73424	0.456111	3.80223	0.000143401	0.00346022	ASH2L
29.6241	1.73381	1.227	1.41305	0.15764	0.509262	CLECL1
114.598	1.73316	0.701613	2.47024	0.0135021	0.11218	AC016957.2
569.182	1.73141	0.684236	2.53043	0.0113924	0.0998093	SNHG4
106.328	1.73068	0.740422	2.33743	0.019417	0.144249	TM4SF19
265.734	1.72983	0.626885	2.75941	0.00579061	0.0618669	SLC9C1
62.0993	1.72756	0.774895	2.22941	0.0257868	0.175073	LINC02236
87.3442	1.72746	0.62285	2.77347	0.0055462	0.0598718	AL365203.2
22.0095	1.72675	1.37065	1.25981	0.207739	0.582464	AL358473.2
77.7497	1.72556	0.890333	1.93811	0.0526099	0.273763	LINC02289
2086.13	1.72523	0.798578	2.16038	0.030743	0.196399	VCAM1
17.7157	1.72517	1.25947	1.36976	0.170761	0.531053	BSND
363.597	1.72381	0.6364	2.70869	0.00675493	0.0691072	FABP6
1352.44	1.72248	0.657429	2.62003	0.00879229	0.0834245	VAMP5
884.289	1.7212	0.45102	3.81624	0.000135503	0.00330997	UAP1L1
90.0968	1.7205	1.00907	1.70504	0.088186	0.370112	AC090004.2
8.53856	1.72026	2.02506	0.849487	0.395611	0.760124	UGT2A1
13.7681	1.71941	1.38779	1.23896	0.215362	0.591824	AC078905.1
25.9273	1.71913	1.26066	1.36368	0.172669	0.533459	TPRX1
3147.52	1.71871	0.65495	2.62418	0.00868576	0.0824984	DLEU7
7028.77	1.71846	0.696306	2.46797	0.0135881	0.112745	CTSC
3104.02	1.71799	0.492324	3.48955	0.000483826	0.00910046	HIST1H1B
156.753	1.7173	0.616294	2.7865	0.00532805	0.058089	LINC02242
612.723	1.71543	0.676366	2.53624	0.0112049	0.0988311	AC079380.1
251.327	1.71534	0.760265	2.25625	0.0240553	0.167277	AC109492.1
19444.9	1.71528	0.399543	4.2931	1.76194e-05	0.000604576	TUBA1C
797.912	1.71494	0.511536	3.35253	0.000800773	0.013431	AC116565.1
39.647	1.71479	1.66736	1.02845	0.30374	0.685961	AL445307.1
12.5375	1.71449	1.45747	1.17635	0.239455	0.619544	AL160411.1
855.112	1.71324	0.539934	3.17306	0.0015084	0.02234	HIST1H4H
382.501	1.71307	0.736272	2.32668	0.0199823	0.147343	KLF2
32.8276	1.71279	1.07832	1.58839	0.112198	0.421903	LINC02045
6560.63	1.71159	0.588485	2.90848	0.00363193	0.0436342	NKAIN2
35.8908	1.71032	0.843329	2.02806	0.0425536	0.242386	AC130456.3
139.694	1.71024	1.01399	1.68664	0.0916726	0.378761	TERT
2215.27	1.70754	0.432755	3.94575	7.95514e-05	0.00213304	TRIM22
912.769	1.70635	0.496758	3.43496	0.000592638	0.0106211	UGT8
28.2527	1.70594	0.992795	1.71832	0.0857376	0.364024	AL451137.2
9.54368	1.70474	1.97681	0.862368	0.388485	0.755504	AC005479.2
60.4683	1.70382	0.736279	2.3141	0.0206625	0.150794	LINC01013
66.8187	1.70291	0.786886	2.16411	0.0304557	0.195233	AL008638.1
398.201	1.70254	0.7244	2.35028	0.0187595	0.140455	EPHA1-AS1
13.742	1.70136	1.85317	0.918077	0.358579	0.733643	LINC01768
135.108	1.69911	0.652293	2.60483	0.00919205	0.085808	PKLR
1651.45	1.69789	0.599146	2.83386	0.00459901	0.0520506	ALPL
107.305	1.69776	0.841847	2.01671	0.043726	0.246153	GPR37L1
761.01	1.69723	0.652088	2.60276	0.00924758	0.0861523	PIM2
61.4863	1.6972	0.734231	2.31153	0.0208038	0.1513	LINC01591
22414.7	1.69675	0.574353	2.9542	0.00313483	0.0389861	RPL22L1
5388.36	1.69614	0.418691	4.05105	5.09891e-05	0.00147104	PERP
507.802	1.69605	0.665549	2.54834	0.0108236	0.0963841	AC069234.1
32.2007	1.69585	1.15239	1.4716	0.141129	0.479864	LAD1
241.46	1.69561	0.660116	2.56865	0.0102095	0.0927146	SH2D3A
22.1176	1.69529	1.22322	1.38592	0.16577	0.521974	AC012368.2
27.3119	1.69242	1.72924	0.978705	0.327726	0.708376	AC104063.1
17.7719	1.69102	1.77488	0.95275	0.340717	0.720712	CRYGA
29.5258	1.69028	0.989914	1.7075	0.0877287	0.36931	AC092813.1
31.092	1.68954	0.861571	1.96101	0.0498783	0.265836	STAB1
2787.82	1.68903	0.368175	4.58757	4.48427e-06	0.000186396	HRK
2748.19	1.68827	0.381239	4.42839	9.49377e-06	0.000356177	ATAD3B
763.392	1.68823	1.1212	1.50574	0.132134	0.462432	HOXA2
12.0872	1.68764	1.25691	1.34269	0.179372	0.543683	GLP2R
15.9591	1.68759	1.21838	1.38512	0.166016	0.522156	AL133216.1
10493.8	1.68715	0.713024	2.36619	0.0179723	0.136292	LINC01619
13.6218	1.68681	1.8203	0.926666	0.3541	0.731157	ACTL8
257.9	1.68544	0.48409	3.48167	0.000498294	0.00933187	OVCH1-AS1
185.032	1.6853	0.633488	2.66035	0.00780584	0.0767981	HIST1H2AB
4832.3	1.68505	0.700131	2.40676	0.0160948	0.126698	IFIT3
48.7993	1.68443	0.970253	1.73607	0.082551	0.356166	TMPRSS11F
81.6297	1.68378	0.981821	1.71496	0.0863523	0.365403	FAM83F
301.257	1.68354	0.691253	2.4355	0.0148714	0.119991	NR5A2
196.463	1.68322	0.664026	2.53487	0.011249	0.0991038	PNOC
379.787	1.68286	0.44696	3.76513	0.000166464	0.00391119	GABRA5
4158.09	1.68152	0.369361	4.55253	5.30047e-06	0.000214534	PFKP
1362.4	1.68075	0.377979	4.44667	8.72118e-06	0.000330321	GAS8
148.054	1.68056	0.924536	1.81773	0.069105	0.321507	IL33
20.332	1.68042	1.24053	1.3546	0.175546	0.538564	SNHG27
46.0224	1.67981	0.840396	1.99883	0.0456269	0.252698	PARVG
146.936	1.67929	0.526399	3.19016	0.00142196	0.0214958	STEAP3
40.0329	1.67852	0.787073	2.13261	0.0329566	0.205886	IL15RA
292.796	1.67598	0.599544	2.79543	0.0051831	0.0569774	LINC02754
1373.2	1.67513	0.577398	2.90117	0.00371767	0.0443704	CP
44.5315	1.675	0.74769	2.24023	0.025076	0.171832	AC108067.1
10.1375	1.67457	1.3842	1.20978	0.226365	0.604972	OOEP-AS1
20.6156	1.67413	1.04336	1.60456	0.108591	0.415152	AC104656.1
63.6788	1.6739	0.832324	2.01112	0.0443132	0.248332	AC044839.3
162.561	1.6728	0.890216	1.8791	0.0602308	0.295662	LCNL1
197.62	1.67277	0.686331	2.43726	0.0147989	0.119795	VPS9D1-AS1
844.4	1.67227	0.408863	4.09004	4.31305e-05	0.00128442	AC066613.2
13525.4	1.67214	0.611085	2.73634	0.00621267	0.0650231	LDB2
27.4447	1.67204	1.17743	1.42008	0.155584	0.506108	AL137026.1
90.4974	1.66821	0.811733	2.05513	0.0398669	0.232942	TRDC
704.27	1.66688	0.734022	2.27089	0.0231534	0.162761	AC079117.1
491.647	1.66587	0.696418	2.39205	0.0167544	0.129976	CMYA5
86.697	1.66579	0.639664	2.60416	0.00920984	0.0859451	AC021660.4
79.3701	1.66547	0.685269	2.4304	0.0150824	0.121276	OPRD1
49.1154	1.66249	0.962683	1.72694	0.0841789	0.360164	LINC02846
31.7638	1.66223	0.96632	1.72017	0.0854016	0.363116	HIST2H3D
192.044	1.66201	0.64746	2.56697	0.010259	0.0930427	AC068631.1
20.9642	1.6618	0.996338	1.66791	0.0953343	0.386421	OR9Q1
7378.06	1.66093	0.851581	1.95041	0.051127	0.2697	PCDH17
392.558	1.65894	0.589216	2.81551	0.00486999	0.0542251	AC104211.1
9.30635	1.6582	2.01492	0.822958	0.410532	0.76869	AC009090.1
54.4298	1.65797	0.936001	1.77134	0.0765048	0.341177	AGR2
196.45	1.65775	0.764675	2.16791	0.0301653	0.193865	HIST1H3I
2963.41	1.65647	0.449875	3.68206	0.000231354	0.00510692	TPST2
125.843	1.65602	0.798427	2.0741	0.0380696	0.225912	AC005899.5
28.9105	1.65546	0.928766	1.78243	0.0746785	0.335678	AC009948.3
55975.5	1.65535	1.02471	1.61544	0.106215	0.409857	NEFM
318.875	1.65494	0.846441	1.95518	0.0505624	0.267732	SPATA18
35.7947	1.65413	0.898954	1.84006	0.0657592	0.311547	AL731567.1
1942.46	1.65412	0.454769	3.63728	0.000275535	0.00584933	PDGFA
13.1392	1.65277	1.19987	1.37746	0.16837	0.526335	AC097478.1
15.077	1.65258	1.83675	0.899731	0.368264	0.741096	ERICH4
17.7499	1.65241	1.09374	1.51079	0.130843	0.459832	DDO
4958.37	1.65222	0.626579	2.63689	0.00836699	0.0806588	USP53
74.3019	1.65213	0.855803	1.9305	0.0535449	0.276346	AC099518.1
7215.06	1.65208	0.456253	3.62098	0.000293485	0.00615033	SLC44A1
92.4891	1.65153	0.718977	2.29706	0.0216154	0.155457	AC090515.4
9311.95	1.65038	0.575412	2.86817	0.00412853	0.0480939	PMAIP1
25.6368	1.64991	1.21514	1.35779	0.17453	0.536756	AL592182.1
104.493	1.64984	0.876518	1.88227	0.0597996	0.294536	AC064856.1
150.895	1.64974	0.599335	2.75263	0.00591193	0.062728	AC008568.1
334.986	1.64917	0.480516	3.43208	0.000598974	0.0107001	LINC01176
12.7608	1.64847	1.32133	1.24759	0.212181	0.588516	AC025434.1
121.13	1.64801	0.822393	2.00392	0.045079	0.250967	AC011995.2
3326.43	1.6479	0.536195	3.07333	0.00211686	0.0289112	PYGL
7234.24	1.6471	0.533018	3.09013	0.00200067	0.0276928	AC011346.1
4019.68	1.64606	0.675912	2.43532	0.0148786	0.119991	VRK2
1910.45	1.64542	0.562286	2.92631	0.0034301	0.0418572	PHKA1
163.316	1.6454	0.616917	2.66713	0.0076503	0.0758871	LINC00654
23.1762	1.64531	0.999667	1.64586	0.0997933	0.39684	AL589669.1
19.8865	1.64453	1.09383	1.50346	0.132721	0.463495	CATSPER1
10.3882	1.64396	1.94659	0.844533	0.398372	0.762233	APOBR
3466.1	1.64334	0.524961	3.13041	0.00174561	0.0249985	AC026341.1
230.133	1.64315	0.78198	2.10127	0.0356176	0.216699	CXCL2
44.653	1.64298	0.817175	2.01056	0.0443724	0.24843	NPY2R
5257.78	1.64263	0.406769	4.03824	5.38531e-05	0.00154418	GNPNAT1
2695.29	1.64187	0.546415	3.00482	0.00265742	0.0342776	AC124254.2
145.337	1.64128	0.625148	2.62543	0.00865407	0.0823872	AL442163.1
32.7792	1.64048	0.870764	1.88395	0.0595715	0.294096	LINC02299
49.0142	1.63915	0.89286	1.83585	0.0663802	0.313499	OSBPL10-AS1
65.1303	1.63887	0.704417	2.32657	0.0199884	0.147349	ZNF860
164.029	1.63871	0.875219	1.87235	0.0611585	0.298472	AC099508.2
1218.18	1.63845	0.441159	3.71398	0.000204028	0.00462901	NPB
16126.7	1.63769	0.680722	2.40582	0.0161363	0.12688	PVT1
3671.5	1.63759	0.414978	3.94621	7.93975e-05	0.00213304	RHOB
121.359	1.63722	0.696299	2.35132	0.0187068	0.140213	POU2F3
17.0271	1.63647	1.16974	1.39901	0.161811	0.515687	MLPH
[truncated: 25,727 more rows]

## Sheet: Sheet3
Supplementary Table S2. GSEA results of pathways enriched in AD-COs
pathway	pval	padj	log2err	ES	NES	size	leadingEdge
GOBP_INTRACELLULAR_ZINC_ION_HOMEOSTASIS	1.94078e-09	9.18924e-07	0.774939	0.848776	2.31364	31	c("MT1G", "MT1H", "MT1M", "MT1E", "MT1F", "MT1X", "MT1A", "SLC39A4", "LCK", "MT2A", "MT3", "SLC30A8")
GOCC_CYTOSOLIC_RIBOSOME	6.01253e-09	1.92701e-06	0.761461	0.634955	2.21081	114	c("RPL10L", "RPL39L", "RPL3L", "RPS4Y1", "APOD", "RPS10", "RPS18", "RPS4X", "RPL8", "RPL12", "RPS3", "RPS17", "RPSA", "RPS12", "RPL26", "RPL4", "RPL7A", "RPS23", "RPS27A", "RPS6", "RPL27", "RPS26", "RPL14", "RPS25", "RPLP1", "RPS29", "RPS7", "RACK1", "RPS2", "RPL36", "RPL23A", "RPL38", "ASCC3", "ETF1", "RPL11", "RPL41", "RPL36AL", "RPL23", "RPL10A", "EIF2A", "RPL36A", "RPL17", "RPL37", "RPS9", "R…
GOCC_LUMENAL_SIDE_OF_ENDOPLASMIC_RETICULUM_MEMBRANE	2.26367e-07	5.12123e-05	0.690132	0.808927	2.20501	31	c("HLA-DQA1", "HLA-DQA2", "HLA-DRB5", "HLA-DRA", "HLA-DQB2", "HLA-DRB1", "HLA-DQB1", "HLA-DPA1")
GOCC_LUMENAL_SIDE_OF_MEMBRANE	5.19501e-07	9.51429e-05	0.659444	0.759241	2.18484	40	c("HLA-DQA1", "HLA-DQA2", "HLA-DRB5", "HLA-DRA", "HLA-DQB2", "HLA-DRB1", "HLA-DQB1", "HLA-DPA1")
GOCC_RIBOSOMAL_SUBUNIT	2.48502e-10	2.38935e-07	0.814036	0.586099	2.16932	182	c("RPL10L", "RPL39L", "RPL3L", "RPS4Y1", "RPS10", "RPS18", "RPS4X", "RPL8", "RPL12", "MRPL37", "RPS3", "MRPL15", "MRPL18", "RPS17", "RPSA", "RBM3", "MRPS25", "RPS12", "RPL26", "MPV17L2", "RPL4", "MRPS30", "RPL7A", "RPS23", "RPS27A", "MRPS23", "RPS6", "RPL27", "RPS26", "RPL14", "DAP3", "MRPL39", "RPS25", "MRPL21", "MRPL32", "MRPS2", "RPLP1", "RPS29", "RPS7", "MRPL45", "RACK1", "RPS2", "RPL36", "MR…
GOBP_ANTIGEN_PROCESSING_AND_PRESENTATION_OF_PEPTIDE_OR_POLYSACCHARIDE_ANTIGEN_VIA_MHC_CLASS_II	9.14434e-07	0.000152909	0.659444	0.792114	2.15918	31	c("HLA-DQA1", "HLA-DQA2", "HLA-DRB5", "HLA-DRA", "HLA-DQB2", "PYCARD", "HLA-DRB1", "HLA-DQB1", "HLA-DPA1", "CTSV", "CTSS", "HLA-DOA")
GOCC_ER_TO_GOLGI_TRANSPORT_VESICLE_MEMBRANE	4.75158e-07	9.13729e-05	0.674963	0.693644	2.15312	59	c("HLA-DQA1", "HLA-DQA2", "HLA-DRB5", "HLA-DRA", "HLA-DQB2", "HLA-DRB1", "HLA-DQB1", "HLA-DPA1")
GOBP_CYTOPLASMIC_TRANSLATION	2.8426e-09	1.09326e-06	0.774939	0.592028	2.13625	158	c("LIN28A", "RPL22L1", "RPS10", "CPEB3", "PABPC1", "EIF3A", "YBX3", "RPS18", "EIF3K", "RPS4X", "RPL8", "EIF4A1", "RPL12", "RPS3", "RPS17", "RPSA", "RPS12", "RPL26", "RPL4", "RPL7A", "RPS23", "RPS27A", "RPS6", "EIF3D", "PAIP1", "RPL27", "RPS26", "RPL14", "RPS25", "NCBP2", "RPLP1", "RPS29", "RPS7", "RACK1", "RPS2", "RPL36", "RPL23A", "RPL38", "DENR", "ETF1", "RPL11", "RPL41", "CPEB2", "EIF3B", "YBX…
GOBP_ANTIGEN_PROCESSING_AND_PRESENTATION_OF_EXOGENOUS_PEPTIDE_ANTIGEN_VIA_MHC_CLASS_II	5.18937e-06	0.000543547	0.610527	0.798279	2.13364	27	c("HLA-DQA1", "HLA-DQA2", "HLA-DRB5", "HLA-DRA", "HLA-DQB2", "HLA-DRB1", "HLA-DQB1", "HLA-DPA1", "CTSV", "CTSS", "HLA-DOA")
GOBP_GRANULOCYTE_ACTIVATION	3.87497e-06	0.000438328	0.610527	0.748048	2.13094	37	c("TNF", "ITGAM", "CD177", "SYK", "F2RL1", "CCL5", "CXCL8", "ANXA3", "PLA2G2A", "ANXA1", "IL15", "TYROBP", "MYD88", "PTAFR")
GOCC_PRERIBOSOME	3.60167e-07	7.29053e-05	0.674963	0.60773	2.11378	104	c("PWP2", "NOB1", "RPS4X", "BOP1", "MDN1", "RPS17", "RPS12", "RPS23", "RPS27A", "TSR1", "RPS6", "EIF6", "NIP7", "UTP14A", "PNO1", "RPS7", "WDR43", "NAT10", "RIOK1", "RRP9", "WDR74", "MRTO4", "NOP56", "UTP4", "RIOK3", "PDCD11", "UTP6", "BYSL", "AATF", "RPS9", "NOP14", "RPS28", "RPS16", "EXOSC10", "RRP1", "RCL1", "DHX37", "RPS14", "RPS13", "LTV1", "BMS1", "FBL", "RPS19", "RRP1B", "EMG1", "RPS15A", …
GOBP_RESPONSE_TO_ZINC_ION	2.24239e-06	0.000331701	0.627257	0.71364	2.09776	46	c("MT1G", "MT1H", "MT1M", "MT1E", "MT1F", "MT1X", "CRIP1", "MT1A", "MT2A", "MT3", "SLC30A8", "VCAM1")
GOBP_CELLULAR_RESPONSE_TO_CADMIUM_ION	1.43252e-05	0.0011019	0.593325	0.749457	2.08527	33	c("MT1G", "MT1H", "MT1M", "MT1E", "MT1F", "MT1X", "MT1A", "MT2A", "MT3", "FOS", "NCF1", "JUN", "HMOX1")
GOBP_ANTIGEN_PROCESSING_AND_PRESENTATION_OF_EXOGENOUS_PEPTIDE_ANTIGEN	1.03104e-05	0.000880403	0.593325	0.738912	2.08179	35	c("HLA-DQA1", "HLA-DQA2", "HLA-DRB5", "HLA-DRA", "HLA-DQB2", "HLA-DRB1", "HLA-DQB1", "HLA-DPA1", "CTSV", "CTSS", "HLA-DOA")
GOCC_RIBOSOME	3.12178e-10	2.40127e-07	0.814036	0.54707	2.07206	230	c("DAZL", "RPL10L", "NR0B1", "RPL39L", "RPL3L", "RPS4Y1", "MT3", "RPL22L1", "APOD", "RPS10", "RPS18", "RPS4X", "RPL8", "RPL12", "MRPL37", "RPS3", "MRPL15", "MRPL18", "RPS17", "RPSA", "RBM3", "MRPS25", "RPS12", "RPL26", "MPV17L2", "RPL4", "MRPS30", "RPL7A", "RPS23", "RPS27A", "MRPS23", "RPS6", "RPL27", "RPS26", "RPL14", "DAP3", "MRPL39", "RPS25", "MRPL21", "MRPL32", "MRPS2", "RPLP1", "RPS29", "RPS…
GOBP_RESPONSE_TO_COPPER_ION	9.73093e-06	0.000870352	0.593325	0.758793	2.06836	31	c("MT1G", "MT1H", "MT1M", "MT1E", "MT1F", "MT1X", "MT1A", "MT2A", "MT3")
GOBP_RIBOSOME_BIOGENESIS	8.75962e-12	3.36895e-08	0.875325	0.532425	2.06731	306	c("RPL10L", "RNASEL", "VCX", "PWP2", "ISG20", "NLE1", "DDX21", "C1QBP", "NOB1", "RPS4X", "BOP1", "MDN1", "NOA1", "NOP16", "SURF6", "RPS17", "RPSA", "RPS12", "RPL26", "NOP2", "TFB2M", "EXOSC5", "MPV17L2", "WDR55", "RPL7A", "SBDS", "RPS23", "PA2G4", "RPP25", "TSR1", "RPS6", "LYAR", "RSL1D1", "RPL27", "NOLC1", "RPL14", "EIF6", "NIP7", "UTP14A", "RPS25", "NOL11", "MRPS2", "CUL4A", "PNO1", "REXO4", "N…
HALLMARK_TNFA_SIGNALING_VIA_NFKB	5.03491e-09	1.76039e-06	0.761461	0.553534	2.05496	194	c("TNF", "MYC", "KLF4", "IL6", "IFIT2", "CXCL10", "TNFSF9", "ABCA1", "MSC", "CD44", "TNFAIP2", "IL23A", "KLF9", "F3", "ICOSLG", "F2RL1", "PLAU", "CCL5", "KYNU", "TNFAIP3", "TNFAIP6", "GCH1", "NFKB2", "CXCL1", "SLC2A3", "LIF", "KLF2", "IL15RA", "CXCL2", "RHOB", "FOSL1", "ETS2", "FOS", "PHLDA2", "CEBPD", "BIRC3", "TUBB2A", "CFLAR", "STAT5A", "IRS2", "PTX3", "GFPT2", "JUN", "PPP1R15A", "CXCL11", "IF…
GOMF_STRUCTURAL_CONSTITUENT_OF_RIBOSOME	3.99959e-08	9.61401e-06	0.719513	0.567148	2.05015	159	c("RPL10L", "RPL39L", "RPL3L", "RPS4Y1", "RPL22L1", "RPS10", "RPS18", "RPS4X", "RPL8", "RPL12", "MRPL37", "RPS3", "MRPL15", "MRPL18", "RPS17", "RPSA", "MRPS25", "RPS12", "RPL26", "RPL4", "MRPS30", "RPL7A", "RPS23", "RPS27A", "MRPS23", "RPS6", "RPL27", "RPS26", "RPL14", "DAP3", "RPS25", "MRPL21", "MRPL32", "MRPS2", "RPLP1", "RPS29", "RPS7", "MRPL45", "RPS2", "RPL36", "MRPS12", "RPL23A", "RPL38", "…
GOBP_RIBOSOMAL_SMALL_SUBUNIT_BIOGENESIS	2.50125e-06	0.000356289	0.627257	0.593003	2.04798	102	c("PWP2", "NOB1", "RPS4X", "SURF6", "RPS17", "RPSA", "RPS12", "RPS23", "TSR1", "RPS6", "RSL1D1", "RPS25", "NOL11", "PNO1", "NPM1", "RPS7", "WDR43", "RPP40", "NAT10", "RIOK1", "RRP9", "NOP56", "UTP4", "RIOK3", "UTP6", "BYSL", "AATF", "RPS9", "NOP14", "RPS28", "RPS16", "EXOSC10", "RCL1", "DHX37", "RPS21", "RPS14", "RPS13", "LTV1", "BMS1", "ABT1", "FBL", "RPS19", "EMG1", "MRPS7", "RPS15A", "RPS8", "…
HALLMARK_MYC_TARGETS_V1	1.94927e-08	5.35491e-06	0.733762	0.546192	2.02743	195	c("MYC", "LDHA", "RPS10", "PABPC1", "NDUFAB1", "EEF1B2", "HSPD1", "DDX21", "C1QBP", "CCNA2", "TCP1", "CCT5", "EIF4A1", "HSPE1", "SERBP1", "NOP16", "SRM", "RPS3", "KPNA2", "SET", "PPM1G", "CCT3", "PA2G4", "RPS6", "RSL1D1", "EIF3D", "FAM120A", "NOLC1", "RPL14", "NCBP2", "HSP90AB1", "PRDX3", "PSMD1", "NPM1", "RACK1", "RPS2", "NAP1L1", "CCT4", "RRP9", "GNL3", "CCT2", "NOP56", "ETF1", "EIF3B", "PTGES3…
GOCC_CYTOSOLIC_LARGE_RIBOSOMAL_SUBUNIT	3.0198e-05	0.00181742	0.57561	0.661992	2.02656	54	c("RPL10L", "RPL39L", "RPL3L", "RPL8", "RPL12", "RPL26", "RPL4", "RPL7A", "RPL27", "RPL14", "RPLP1", "RPL36", "RPL23A", "RPL38", "RPL11", "RPL41", "RPL36AL", "RPL23", "RPL10A", "RPL36A", "RPL17", "RPL37", "RPL24", "RPL13", "RPL5", "RPL32", "RPL28", "RPLP2", "RPL15", "RPL29", "RPL7", "RPL3", "RPL19", "RPLP0", "RPL10", "RPL9", "RPL18A", "RPL30", "RPL18", "RPL31", "RPL7L1", "RPL34", "RPL35A", "RPL37…
GOMF_MIRNA_BINDING	3.48044e-05	0.00199788	0.557332	0.699583	2.01811	41	c("POU5F1", "XIST", "LINC-ROR", "LIN28A", "DND1", "MATR3", "NEAT1", "TRIM71", "DDX21", "ZC3H12A", "SOX2")
HALLMARK_ALLOGRAFT_REJECTION	2.50286e-07	5.34778e-05	0.674963	0.551767	2.00939	166	c("HLA-DQA1", "TNF", "HLA-DRA", "IL6", "NCR1", "CD3G", "ELANE", "CAPG", "GZMB", "CARTPT", "ICOSLG", "IRF4", "CCL5", "F2", "IL13", "PTPN6", "RPL3L", "GBP2", "IL11", "CD7", "LCK", "CDKN2A", "THY1", "SRGN", "CD28", "TLR3", "LIF", "STAB1", "SIT1", "CTSS", "IL15", "HCLS1", "TLR1", "TPD52", "MAP4K1", "IL4R", "KLRD1", "HLA-DOA", "CRTAM", "ITGAL", "LY75", "IL4", "EIF5A", "CD74", "EIF3A", "ZAP70", "IL12RB…
GOBP_RRNA_METABOLIC_PROCESS	1.42978e-09	7.85563e-07	0.788187	0.524599	2.00872	251	c("SLFN12", "CAVIN1", "RNASEL", "SLFN13", "PWP2", "ISG20", "DDX21", "NOB1", "BOP1", "NCL", "RPS17", "TCOF1", "TP53", "RPL26", "NOP2", "TFB2M", "EXOSC5", "WDR55", "RPL7A", "SBDS", "PA2G4", "RPP25", "TSR1", "RPS6", "LYAR", "RSL1D1", "RPL27", "NOLC1", "RPL14", "EIF6", "UTP14A", "RPS25", "POLR1D", "NOL11", "REXO4", "RPS7", "NOP10", "WDR43", "RPP40", "ERN2", "DDX51", "BRIX1", "RPUSD4", "NAT10", "EXOSC…
GOMF_REGULATORY_RNA_BINDING	3.75772e-05	0.00210696	0.557332	0.661933	2.00852	52	c("POU5F1", "XIST", "LINC-ROR", "LIN28A", "DND1", "MATR3", "NEAT1", "TRIM71", "PIWIL3", "DDX21", "ZC3H12A", "SOX2", "TLR9")
GOBP_RESPONSE_TO_CADMIUM_ION	2.67148e-05	0.00171242	0.57561	0.65321	1.99425	55	c("MT1G", "MT1H", "MT1M", "MT1E", "MT1F", "MT1X", "MT1A", "MT2A", "MT3", "PTH", "TERT", "FOS", "NCF1", "JUN", "HMOX1", "HSPA8", "CAT")
GOBP_RRNA_PROCESSING	2.36036e-08	6.05196e-06	0.733762	0.531176	1.99354	216	c("RNASEL", "PWP2", "ISG20", "DDX21", "NOB1", "BOP1", "RPS17", "RPL26", "NOP2", "TFB2M", "EXOSC5", "WDR55", "RPL7A", "SBDS", "PA2G4", "RPP25", "TSR1", "RPS6", "LYAR", "RSL1D1", "RPL27", "NOLC1", "RPL14", "EIF6", "UTP14A", "RPS25", "NOL11", "REXO4", "RPS7", "NOP10", "WDR43", "RPP40", "DDX51", "BRIX1", "RPUSD4", "NAT10", "EXOSC6", "RIOK1", "RRP9", "WDR74", "TENT4B", "PELP1", "MRTO4", "NOP56", "RPL1…
GOBP_ANTIGEN_PROCESSING_AND_PRESENTATION_OF_EXOGENOUS_ANTIGEN	7.21865e-05	0.00360558	0.538434	0.692248	1.99206	40	c("HLA-DQA1", "HLA-DQA2", "HLA-DRB5", "HLA-DRA", "HLA-DQB2", "HLA-DRB1", "HLA-DQB1", "HLA-DPA1", "CTSV", "CTSS", "HLA-DOA")
GOCC_LARGE_RIBOSOMAL_SUBUNIT	6.18977e-06	0.000595146	0.610527	0.571233	1.99203	111	c("RPL10L", "RPL39L", "RPL3L", "RPL8", "RPL12", "MRPL37", "MRPL15", "MRPL18", "RBM3", "RPL26", "MPV17L2", "RPL4", "MRPS30", "RPL7A", "RPL27", "RPL14", "MRPL39", "MRPL21", "MRPL32", "RPLP1", "MRPL45", "RPL36", "RPL23A", "RPL38", "MRPL49", "MRPL34", "MRPL10", "RPL11", "RPL41", "RPL36AL", "RPL23", "RPL10A", "MRPL12", "RPL36A", "RPL17", "RPL37", "RPL24", "RPL13", "RPL5", "RPL32", "RPL28", "MRPL3", "R…
GOBP_ANTIGEN_PROCESSING_AND_PRESENTATION_OF_PEPTIDE_ANTIGEN	6.06097e-05	0.00310806	0.557332	0.631456	1.98288	61	c("HLA-DQA1", "HLA-DQA2", "HLA-DRB5", "RAET1L", "HLA-DRA", "HLA-DQB2", "PYCARD", "HLA-DRB1", "HLA-DQB1", "HLA-DPA1", "CTSV", "MICB", "CTSS", "HLA-DOA")
GOCC_SMALL_RIBOSOMAL_SUBUNIT	2.59017e-05	0.00168844	0.57561	0.606316	1.96735	74	c("RPS4Y1", "RPS10", "RPS18", "RPS4X", "RPS3", "RPS17", "RPSA", "MRPS25", "RPS12", "RPS23", "RPS27A", "MRPS23", "RPS6", "RPS26", "DAP3", "RPS25", "MRPS2", "RPS29", "RPS7", "RACK1", "RPS2", "MRPS12", "MRPS21", "MRPS17", "EIF2A", "RPS9", "RPS28", "RPS16", "RPS21", "RPS14", "MRPS35", "MRPS9", "RPS13", "MRPS15", "RPS19", "MRPS10", "MRPS7", "MRPS34", "MRPS18B", "RPS15A", "RPS8", "FAU", "PTCD3", "RPS5"…
GOMF_PEPTIDE_ANTIGEN_BINDING	0.000167668	0.00651365	0.518848	0.709228	1.96322	32	c("HLA-DQA1", "HLA-DQA2", "HLA-DRB5", "HLA-DRA", "HLA-DQB2", "HLA-DRB1", "HLA-DQB1", "HLA-DPA1")
GOMF_MHC_PROTEIN_COMPLEX_BINDING	0.000130564	0.005342	0.518848	0.722627	1.96233	30	c("HLA-DQA1", "HLA-DQA2", "HLA-DRB5", "HLA-DRA", "HLA-DQB2", "HLA-DRB1", "HLA-DQB1", "HLA-DPA1")
GOCC_COPII_COATED_ER_TO_GOLGI_TRANSPORT_VESICLE	1.26442e-05	0.000992444	0.593325	0.581057	1.9529	90	c("HLA-DQA1", "HLA-DQA2", "HLA-DRB5", "HLA-DRA", "HLA-DQB2", "HLA-DRB1", "HLA-DQB1", "HLA-DPA1", "PCSK9", "CTSC", "CTSZ", "CNIH4")
GOBP_NEUTROPHIL_MEDIATED_IMMUNITY	0.000186317	0.00691207	0.518848	0.690824	1.94631	35	c("IL6", "ITGAM", "ELANE", "CD177", "SYK", "F2RL1", "F2", "ANXA3", "MYD88", "PTAFR", "PLA2G1B", "CXCL6", "WDR1", "SCNN1B", "ACE", "ARG1")
GOCC_TRANS_GOLGI_NETWORK_MEMBRANE	3.33953e-05	0.00194604	0.557332	0.56078	1.9367	102	c("HLA-DQA1", "HLA-DQA2", "HLA-DRB5", "HLA-DRA", "HLA-DQB2", "AP1M2", "HLA-DRB1", "HLA-DQB1", "HLA-DPA1", "HTR7")
GOBP_RIBONUCLEOPROTEIN_COMPLEX_BIOGENESIS	6.36693e-11	1.22436e-07	0.839089	0.473811	1.91642	448	c("RPL10L", "RNASEL", "VCX", "PWP2", "ISG20", "NLE1", "EIF3A", "DDX21", "PHF5A", "C1QBP", "NOB1", "EIF3K", "RPS4X", "BOP1", "MDN1", "NOA1", "NOP16", "SURF6", "RPS17", "RPSA", "RPS12", "RPL26", "NOP2", "TFB2M", "EXOSC5", "MPV17L2", "WDR55", "RPL7A", "SBDS", "RPS23", "PA2G4", "RPP25", "TSR1", "RPS6", "LYAR", "RSL1D1", "EIF3D", "RPL27", "NOLC1", "RPL14", "EIF6", "NIP7", "UTP14A", "RPS25", "WDR77", "…
GOCC_SMALL_SUBUNIT_PROCESSOME	0.000130048	0.005342	0.518848	0.593279	1.90809	72	c("PWP2", "RPS4X", "RPS17", "RPS12", "RPS23", "RPS27A", "RPS6", "UTP14A", "PNO1", "RPS7", "WDR43", "NAT10", "RRP9", "NOP56", "UTP4", "PDCD11", "UTP6", "AATF", "RPS9", "NOP14", "RPS28", "RPS16", "EXOSC10", "RCL1", "DHX37", "RPS14", "RPS13", "BMS1", "FBL", "RPS19", "EMG1", "RPS15A", "RPS8", "DNTTIP2", "RPS5", "WDR46", "PRKDC", "SNU13", "MPHOSPH10", "UTP20", "NOL7", "IMP4", "IMP3", "UTP18", "WDR3", …
GOBP_AMINOGLYCAN_CATABOLIC_PROCESS	0.000198785	0.0071451	0.518848	0.69967	1.90719	31	c("HYAL4", "CHI3L1", "CHI3L2", "SPAM1", "CD44")
GOBP_ADAPTIVE_IMMUNE_RESPONSE	1.19987e-09	7.69119e-07	0.788187	0.478375	1.90284	383	c("AIRE", "HLA-DQA1", "HLA-DQA2", "HLA-DRB5", "FGL1", "RAET1L", "XCL1", "TNF", "HLA-DRA", "HLA-DQB2", "IL6", "CD70", "RNF125", "IL13RA2", "BTLA", "CLC", "CD3G", "PYCARD", "CLEC4D", "C8B", "HLA-DRB1", "CR1L", "IL23A", "HLA-DQB1", "AICDA", "ICOSLG", "SYK", "HLA-DPA1", "IRF4", "UNC13D", "TRGC2", "PSG9", "SH2D1B", "TNFAIP3", "SEMA4A", "CR1", "TNFRSF11A", "PTPN6", "CLEC6A", "ZP3", "BTK", "LTA", "CD7",…
GOBP_RIBOSOME_ASSEMBLY	0.000154174	0.00605055	0.518848	0.611217	1.89726	59	c("RPL10L", "VCX", "PWP2", "NLE1", "C1QBP", "BOP1", "MDN1", "NOA1", "RPSA", "NOP2", "MPV17L2", "SBDS", "EIF6", "NIP7", "MRPS2", "NPM1", "BRIX1", "RPL23A", "RPL38", "RPL11", "EIF2A", "RPS28", "RPL5", "DHX37", "RPS14", "ABT1", "RPS19", "MRPS7", "EIF5B", "TRAF7", "RPLP0", "RPL10", "RPS5", "NGRN", "PRKDC", "RPF2", "NOP53", "RRS1", "RPS15", "ERAL1")
GOBP_RIBOSOMAL_LARGE_SUBUNIT_BIOGENESIS	0.000126768	0.005342	0.518848	0.60012	1.89565	65	c("RPL10L", "NLE1", "BOP1", "MDN1", "NOP16", "SURF6", "RPL26", "NOP2", "RPL7A", "RPL14", "EIF6", "NIP7", "NPM1", "BRIX1", "RPL23A", "WDR74", "MRTO4", "RPL11", "GTPBP4", "GTF3A", "RPL5", "NVL", "URB1", "RPL7", "TRAF7", "NIFK", "RPLP0", "RPL10", "EBNA1BP2", "WDR12", "RPF2", "FTSJ3", "NOP53", "RPL7L1", "LAS1L", "RRS1", "RPL35A", "MAK16", "SDAD1", "NOC2L", "NOL9", "RPL35", "ZNF622", "MALSU1", "RPL6",…
GOBP_ACUTE_PHASE_RESPONSE	0.000752645	0.0176504	0.477271	0.667944	1.89527	36	c("TNF", "IL6", "ORM2", "F2", "SERPINA3", "TNFRSF11A", "LBP", "IL6R", "CNR1", "SAA1", "IL1A", "EDNRB", "HP", "TRPV1", "PTGER3", "PTGS2", "CEBPB", "ASS1", "TFRC")
GOCC_CYTOSOLIC_SMALL_RIBOSOMAL_SUBUNIT	0.000367131	0.0108382	0.498493	0.650385	1.89261	42	c("RPS4Y1", "RPS10", "RPS18", "RPS4X", "RPS3", "RPS17", "RPSA", "RPS12", "RPS23", "RPS27A", "RPS6", "RPS26", "RPS25", "RPS29", "RPS7", "RACK1", "RPS2", "EIF2A", "RPS9", "RPS28", "RPS16", "RPS21", "RPS14", "RPS13", "RPS19", "RPS15A", "RPS8", "FAU", "RPS5", "RPS20", "LARP4", "RPS24", "RPS15")
GOBP_MYELOID_CELL_ACTIVATION_INVOLVED_IN_IMMUNE_RESPONSE	0.000108577	0.00491279	0.538434	0.564474	1.88172	85	c("TNF", "ITGAM", "IL13RA2", "PYCARD", "CD177", "DYSF", "SYK", "F2RL1", "UNC13D", "DOCK2", "IL13", "PTGDS", "PTPN6", "LBP", "BTK", "ANXA3", "FES", "IL33", "TYROBP", "IL4R", "MYD88", "PTAFR", "TICAM1", "MILR1", "RAB44", "GATA2")
GOMF_MRNA_3_UTR_BINDING	0.00019445	0.00705522	0.518848	0.539205	1.86905	103	c("DAZL", "DND1", "PABPC1L2B", "RBPMS", "BOLL", "ZAR1L", "PABPC1L2A", "CPEB3", "PABPC1", "PABPC3", "ZC3H12A", "YBX3", "PABPC4L", "CCT5", "RBM38", "RBMS3", "RBMS1", "SERBP1", "IGF2BP3", "RBM47", "DAZAP1", "KHSRP", "TP53", "PABPC1L", "RSL1D1", "AUH", "ELAVL3", "MEX3D", "ZAR1", "RPS7", "LARP1", "CARHSP1", "PARN", "RPL41", "CPEB2", "CPEB4", "EXOSC9", "LRPPRC", "CELF1", "RPL5", "IGF2BP1", "HNRNPA3", "…
GOBP_MYELOID_LEUKOCYTE_MEDIATED_IMMUNITY	7.79735e-05	0.00374858	0.538434	0.550413	1.86594	95	c("IL6", "ITGAM", "SERPINB9", "IL13RA2", "ELANE", "CD177", "SYK", "F2RL1", "SPON2", "UNC13D", "F2", "IL13", "PTGDS", "BTK", "ANXA3", "STAP1", "C3", "FES", "TYROBP", "IL4R", "MYD88", "PTAFR", "TICAM1", "MILR1", "DDX21", "RAB44", "GATA2", "PLA2G1B", "CXCL6", "WDR1", "SCNN1B", "ACE", "ARG1", "FOXF1", "SNAP23", "DAO")
GOBP_POSITIVE_REGULATION_OF_INTERLEUKIN_1_BETA_PRODUCTION	0.000624803	0.0162272	0.477271	0.620838	1.85877	49	c("TNF", "IL6", "ORM2", "NLRP12", "PYDC1", "PYCARD", "IFI16", "F2RL1", "CASP1", "NLRP2", "USP50", "TYROBP", "LPL", "TMEM106A", "MYD88", "CASP8")
GOBP_ACUTE_INFLAMMATORY_RESPONSE	0.000110645	0.00494816	0.538434	0.566835	1.85684	79	c("TNF", "IL6", "ORM2", "ELANE", "F3", "CCR7", "F2", "SERPINA3", "TNFRSF11A", "ZP3", "LBP", "BTK", "C3", "IL6R", "IL20RB", "OSMR", "NUPR1", "CNR1", "SAA1", "CREB3L3", "KLKB1", "IL1A", "ADAM8", "GSTP1", "EDNRB", "HP", "TRPV1", "PTGER3", "PTGS2")
GOBP_MATURATION_OF_SSU_RRNA	0.000710251	0.0172574	0.477271	0.610382	1.8521	52	c("PWP2", "NOB1", "TSR1", "RSL1D1", "NOL11", "WDR43", "RPP40", "NAT10", "RIOK1", "UTP4", "RIOK3", "UTP6", "BYSL", "NOP14", "RPS28", "RPS16", "RCL1", "DHX37", "RPS21", "RPS14", "BMS1", "ABT1", "RPS19", "RPS8", "KRI1", "WDR46", "SNU13", "MPHOSPH10", "UTP20", "NOL7", "IMP4", "IMP3", "RRP36", "NOP9", "RRS1", "WDR3", "TBL3", "TSR2", "UTP25")
GOBP_ANTIGEN_PROCESSING_AND_PRESENTATION	0.000142187	0.00563765	0.518848	0.544001	1.85045	97	c("HLA-DQA1", "HLA-DQA2", "HLA-DRB5", "RAET1L", "HLA-DRA", "HLA-DQB2", "PYCARD", "HLA-DRB1", "HLA-DQB1", "HLA-DPA1", "CCR7", "RAB3B", "CTSV", "MICB")
GOBP_POSITIVE_REGULATION_OF_NEUTROPHIL_MIGRATION	0.000475183	0.0133398	0.498493	0.678548	1.84962	31	c("XCL1", "IL23A", "CCR7", "CXCL8", "LBP", "PERP", "C3AR1", "RIPOR2", "CD74", "XG", "DAPK2", "IL1R1", "C1QBP", "IL1A", "ADAM8")
GOBP_INTERLEUKIN_1_PRODUCTION	0.000347081	0.0105942	0.498493	0.545893	1.83254	91	c("TNF", "NLRP7", "IL6", "ORM2", "NLRP12", "PYDC1", "PYCARD", "CARD16", "IFI16", "CARD18", "F2RL1", "CASP1", "SERPINB1", "CCR7", "NLRP2", "TNFAIP3", "USP50", "ANXA1", "TYROBP", "LPL", "TMEM106A", "MYD88", "CASP8", "SAA1", "CD33", "ZC3H12A")
GOMF_IMMUNE_RECEPTOR_ACTIVITY	0.000248854	0.00832253	0.498493	0.52546	1.82455	105	c("HLA-DQA1", "HLA-DQA2", "HLA-DRA", "HLA-DQB2", "IL13RA2", "HLA-DRB1", "CD44", "KLRF1", "HLA-DQB1", "F3", "HLA-DPA1", "CD200R1", "CCR7", "CR1", "CR2", "CCR8", "CCR3", "IL6R", "IL15RA", "IL20RB", "OSMR", "CMKLR1", "IL23R", "C3AR1", "IL4R", "KLRD1", "HLA-DOA", "GPR75", "GPR17", "IL12RB2", "CD74", "IL1R1", "EBI3", "C5AR2", "IL12RB1", "GFRA3", "MR1")
GOBP_REGULATION_OF_CELL_KILLING	0.000272262	0.00874142	0.498493	0.545171	1.81737	85	c("RAET1L", "XCL1", "HLA-DRA", "ITGAM", "SERPINB9", "NCR1", "KLRB1", "HLA-DRB1", "CR1L", "IL23A", "SYK", "F2RL1", "IL13", "CR1", "IL11", "STAP1", "SLC22A13", "MICB", "CD55", "TYROBP", "IL23R", "KLRD1", "CRTAM", "PVR", "IL4", "LAG3", "IL12RB1", "HSPA8", "MR1", "CXCL6", "IL12A", "VAV1", "CRK")
GOBP_POSITIVE_REGULATION_OF_CD4_POSITIVE_ALPHA_BETA_T_CELL_ACTIVATION	0.000907823	0.020182	0.477271	0.629418	1.8157	41	c("XCL1", "HLA-DRA", "CARD11", "HLA-DRB1", "IL23A", "CD28", "ANXA1", "CD55", "IL23R", "NFKBIZ", "IL4R", "ZBTB7B", "SASH3", "IL12RB1", "SOCS1")
GOBP_POSITIVE_REGULATION_OF_LEUKOCYTE_CELL_CELL_ADHESION	3.26677e-06	0.000381431	0.627257	0.471756	1.80355	249	c("HLA-DQA1", "HLA-DQA2", "HLA-DRB5", "XCL1", "TNF", "HLA-DRA", "HLA-DQB2", "IL6", "CD70", "PYCARD", "ELANE", "CARD11", "TNFSF9", "HLA-DRB1", "ALOX5", "CD44", "IL23A", "HLA-DQB1", "ICOSLG", "SYK", "HLA-DPA1", "CCR7", "CCL5", "CAV1", "RUNX3", "CR1", "PTPN6", "ZP3", "LCK", "THY1", "HHLA2", "CD28", "ANXA1", "VCAM1", "CD55", "IL15", "IL23R", "LGALS1", "NFKBIZ", "IL4R", "HLA-DOA", "PTAFR", "IL4", "HSP…
GOBP_T_CELL_MIGRATION	0.000791277	0.0182137	0.477271	0.570198	1.80167	62	c("AIRE", "XCL1", "PYCARD", "CXCL10", "F11R", "CD200R1", "CCL5", "CCL26", "CXCL12", "APOD", "RIPOR2", "ITGAL", "MYO1G", "CXCL11", "XG", "TNFSF14", "ITGB7", "ADAM8", "ZAP70", "CCL2", "CD200", "PLEC", "CRK")
GOBP_REGULATION_OF_INFLAMMATORY_RESPONSE_TO_ANTIGENIC_STIMULUS	0.00115993	0.0246696	0.45506	0.642378	1.79344	34	c("TNF", "HLA-DRB1", "SYK", "CCR7", "ZP3", "BTK", "LTA", "C3", "CD28", "HCK", "IL20RB", "CNR1", "GPR17")
GOBP_POSITIVE_REGULATION_OF_INTERLEUKIN_1_PRODUCTION	0.00118942	0.025008	0.45506	0.577937	1.79075	58	c("TNF", "IL6", "ORM2", "NLRP12", "PYDC1", "PYCARD", "IFI16", "F2RL1", "CASP1", "NLRP2", "USP50", "TYROBP", "LPL", "TMEM106A", "MYD88", "CASP8", "SAA1")
HALLMARK_INTERFERON_GAMMA_RESPONSE	1.91381e-05	0.00136306	0.57561	0.482902	1.78366	190	c("HLA-DQA1", "XCL1", "IL6", "OASL", "IFIT2", "CXCL10", "HLA-DRB1", "TNFAIP2", "RTP4", "CD38", "CASP1", "IRF4", "CCL5", "TRIM14", "TNFAIP3", "TNFAIP6", "PTPN6", "GCH1", "UPP1", "MT2A", "SAMHD1", "CFB", "VCAM1", "VAMP5", "IFIT3", "PFKP", "IL15RA", "IL15", "CMKLR1", "BANK1", "IDO1", "IL4R", "MYD88", "ISG20", "CASP8", "DHX58", "IRF5", "C1R", "CXCL11", "IFIH1", "CD74", "NLRC5", "NFKBIA", "ITGB7", "MT…
GOBP_LYMPHOCYTE_MIGRATION	0.000847967	0.0189609	0.477271	0.529245	1.77665	91	c("AIRE", "XCL1", "PYCARD", "CXCL10", "F11R", "CD200R1", "CCR7", "CCL5", "CH25H", "CCL26", "CXCL12", "APOD", "RET", "CRTAM", "RIPOR2", "ITGAL", "MYO1G", "SAA1", "CXCL11", "ARTN", "WASL", "XG", "TNFSF14", "ITGB7", "ADAM8", "ZAP70", "CCL2", "GATA3", "CD200", "STK10", "PLEC", "CRK")
GOBP_INTERLEUKIN_8_PRODUCTION	0.000555126	0.0150353	0.477271	0.558068	1.77283	68	c("CHI3L1", "TNF", "KLF4", "IL6", "PYCARD", "ELANE", "F3", "SYK", "F2RL1", "ADIPOQ", "LBP", "ANXA1", "TLR3", "TLR1", "ARRB1", "MYD88", "CD33", "CD74", "C5AR2", "FCN1", "PLA2G1B", "TLR9")
GOBP_NEGATIVE_REGULATION_OF_INTERLEUKIN_1_PRODUCTION	0.00558654	0.0754786	0.407018	0.657493	1.77268	29	c("NLRP7", "NLRP12", "PYDC1", "CARD16", "CARD18", "SERPINB1", "TNFAIP3", "CD33", "ZC3H12A", "GSTP1")
GOMF_PEPTIDASE_REGULATOR_ACTIVITY	4.34983e-05	0.00232932	0.557332	0.478934	1.77268	182	c("PI3", "CST6", "KNG1", "NLRP7", "PI16", "NLRP12", "SERPINB9", "SERPINA11", "PI15", "PYCARD", "SPINK14", "CARD16", "SPINK6", "SPINK1", "CARD18", "SPINT1", "TIMP4", "SERPINA5", "CASP1", "CD109", "SERPINB1", "CAV1", "SLCO1B3", "SPINK5", "TFPI", "SERPINA3", "GBP2", "SPINK2", "SLCO1B7", "CTSV", "C3", "R3HDML", "ANXA2", "CTSC", "CTSS", "AGT")
GOBP_POSITIVE_REGULATION_OF_INTERLEUKIN_10_PRODUCTION	0.00251439	0.0433648	0.431708	0.620972	1.76894	37	c("XCL1", "IL6", "PYCARD", "IL23A", "SYK", "F2RL1", "IRF4", "IL13", "CD28", "IL20RB", "IL4", "HSPD1", "SASH3", "TLR9", "RBM47")
GOBP_TYPE_II_INTERFERON_PRODUCTION	0.000342532	0.010539	0.498493	0.523773	1.76365	93	c("IFNL1", "XCL1", "TNF", "PYCARD", "HLA-DRB1", "IL23A", "HLA-DPA1", "F2RL1", "CCR7", "SCGB1A1", "CR1", "ZP3", "LTA", "TLR3", "IL33", "IL20RB", "IL23R", "CRTAM", "IL12RB2", "HSPD1", "ZC3H12A", "IL1R1", "C1QBP", "EBI3", "SASH3", "IL12RB1", "GATA3", "TLR9")
GOCC_SPECIFIC_GRANULE_LUMEN	0.00230774	0.0416693	0.431708	0.575215	1.7609	54	c("CHI3L1", "ORM2", "ELANE", "DOCK2", "PTPN6", "CXCL1", "FOLR3", "LCN2", "HPSE", "CTSZ", "QPCT", "LRRC7", "PTX3", "NIT2", "LRG1")
GOBP_RESPONSE_TO_LEUKEMIA_INHIBITORY_FACTOR	0.0005073	0.0140365	0.477271	0.517338	1.75975	97	c("FGF4", "KLF4", "RNF125", "MSC", "SSTR1", "NEFH", "KLF5", "PLA2G10", "BSPRY", "NR5A2", "PFKP", "MCF2", "GFPT2", "GLDC", "MRAS", "SLC25A5", "JARID2", "MYBL2", "HK2", "INA", "SIRT1", "B3GNT2", "SRM", "MRPL15", "NCL", "SOX1", "RIF1", "CHCHD4", "PHC1", "CTH", "SNX10", "TFRC", "ARID5B", "NRP2", "SPRY4", "FOSL2", "KDM5B", "RPS16", "SPOCK2")
GOBP_POSITIVE_REGULATION_OF_CYSTEINE_TYPE_ENDOPEPTIDASE_ACTIVITY	0.000399909	0.011478	0.498493	0.500041	1.75964	120	c("TNF", "MYC", "NLRP12", "PYCARD", "NODAL", "IFI16", "SLC22A2", "F3", "SYK", "CASP1", "BCL2L10", "USP50", "LCK", "PERP", "PMAIP1", "CASP10", "SOX7", "UACA", "RFPL1", "CASP8", "BBC3", "BAK1", "HSPD1", "ROBO1", "GSN", "SIRT1", "HSPE1", "RPS3", "MCL1", "EGLN3")
GOBP_ESTABLISHMENT_OF_SKIN_BARRIER	0.00660226	0.0832353	0.407018	0.651686	1.75703	29	c("FA2H", "KLF4", "SFN", "KRT16", "KDF1", "TMPRSS11F", "NFKBIZ", "ZNF750", "GRHL1", "GRHL3", "PLEC", "MET")
GOBP_MITOCHONDRIAL_TRANSLATION	0.000267354	0.00874142	0.498493	0.49368	1.75269	128	c("AARS2", "RMND1", "C1QBP", "MRPL37", "MRPL15", "MRPL18", "MTIF2", "MRPS25", "MPV17L2", "MRPS30", "MRPS23", "DAP3", "MRPL39", "MRPL21", "MRPL32", "MRPS2", "MRPL45", "RPUSD4", "MRPS12", "MRPL49", "MRPL34", "MRPL10", "MRPS21", "TSFM", "MRPS17", "MRPL12", "LRPPRC", "MRPL3", "SARS2", "QRSL1", "MRPS35", "MRPS9", "TUFM", "MRPS15", "MRPL17", "MRPS10", "MRPS7", "MRPS34", "MRPS18B", "RCC1L", "PTCD3", "NG…
HALLMARK_P53_PATHWAY	2.40075e-05	0.00159195	0.57561	0.47121	1.74934	194	c("KLF4", "SFN", "GPX2", "TNFSF9", "S100A10", "RRAD", "OSGIN1", "TM4SF1", "CASP1", "EPS8L2", "ST14", "UPP1", "CDKN2A", "FGF13", "STOM", "LIF", "PERP", "STEAP3", "PDGFA", "PVT1", "FOS", "PROCR", "NUPR1", "ITGB4", "NUDT15", "JUN", "PPP1R15A", "RAP2B", "PITPNC1", "GLS2", "BAK1", "HEXIM1", "DRAM1", "HMOX1", "AEN", "IL1A", "TCN2", "RNF19B", "SLC7A11", "S100A4", "SOCS1", "TOB1", "INHBB", "FOXO3", "PLK3…
GOBP_BLASTOCYST_DEVELOPMENT	0.000359754	0.0108095	0.498493	0.498416	1.74413	116	c("POU5F1", "PRDM14", "SPIC", "KLF4", "NECAB1", "ELF3", "NODAL", "TM4SF1", "PNLDC1", "SALL4", "MATR3", "ZP3", "TEAD4", "CCDC62")
GOBP_CELL_KILLING	5.77906e-05	0.00300355	0.557332	0.486256	1.74203	152	c("RAET1L", "XCL1", "HLA-DRA", "ITGAM", "SERPINB9", "NKG7", "NCR1", "C8B", "HTN1", "ELANE", "KLRB1", "GZMB", "HLA-DRB1", "CR1L", "IL23A", "SYK", "F2RL1", "UNC13D", "F2", "IL13", "CR1", "PTPN6", "GBP2", "HAMP", "IL11", "STAP1", "C3", "SLC22A13", "PLA2G2A", "MICB", "GBP1", "CTSC", "GBP3", "CD55", "TYROBP", "IL23R", "PRDX1", "MUC7", "KLRD1", "CRTAM", "MYD88", "PVR", "IL4")
HALLMARK_MYC_TARGETS_V2	0.00175502	0.0332502	0.45506	0.563719	1.74106	57	c("MYC", "HSPD1", "HK2", "PLK1", "HSPE1", "NOP16", "SRM", "PUS1", "TCOF1", "NOP2", "TBRG4", "TFB2M", "EXOSC5", "PA2G4", "NOLC1", "NIP7", "NPM1", "WDR43", "RRP9", "GNL3", "WDR74", "GRWD1", "MRTO4", "NOP56", "PPRC1", "MYBBP1A", "IPO4", "BYSL", "RCL1", "CDK4", "DCTPP1", "FARSA", "NDUFAF4", "CBX3", "MPHOSPH10", "UTP20", "IMP4", "LAS1L", "PRMT3")
GOBP_POSITIVE_REGULATION_OF_LEUKOCYTE_MEDIATED_IMMUNITY	0.00022457	0.00778106	0.518848	0.488863	1.73488	129	c("RAET1L", "XCL1", "TNF", "HLA-DRA", "IL6", "ITGAM", "CD177", "HLA-DRB1", "IL23A", "F2RL1", "SH2D1B", "ZP3", "BTK", "LTA", "STAP1", "C3", "SLC22A13", "MICB", "CD28", "CD55", "TYROBP", "IL23R", "KLRD1", "CRTAM", "PTAFR", "PVR", "TICAM1", "IL4", "HSPD1", "DDX21", "IL1R1", "HPX", "C17orf99", "SASH3", "LAG3", "IL12RB1", "HSPA8", "GATA3", "MR1", "IL12A", "RASGRP4", "VAV1", "RIF1")
GOBP_DEFENSE_RESPONSE_TO_VIRUS	1.053e-05	0.000880403	0.593325	0.448669	1.73482	261	c("IFNL1", "TNF", "IL6", "OASL", "PYCARD", "MMP12", "IFIT2", "SLFN11", "CXCL10", "IFI16", "RTP4", "IL23A", "AICDA", "USP44", "CGAS", "F2RL1", "SPON2", "CASP1", "POLR3G", "UNC13D", "APOBEC3D", "TNFAIP3", "HERC5", "RNASEL", "GBP2", "ITGAX", "APOBEC3G", "PLA2G10", "SLFN13", "SAMHD1", "APOBEC3H", "SERINC5", "RNF135", "APOBEC3C", "MICB", "MLKL", "GBP1", "ZC3HAV1", "TLR3", "TRIM38", "TRIM22", "IFIT3", …
GOBP_T_CELL_SELECTION	0.00343939	0.0551162	0.431708	0.570881	1.73224	52	c("AIRE", "IL6", "CD3G", "CARD11", "IL23A", "SYK", "CCR7", "IRF4", "DOCK2", "CD28", "IL6R", "THEMIS", "IL15", "IL23R", "CD74", "ZAP70", "IL12RB1", "GATA3")
GOBP_LEUKOCYTE_CELL_CELL_ADHESION	9.808e-07	0.000157173	0.643552	0.436521	1.73171	360	c("HLA-DQA1", "HLA-DQA2", "HLA-DRB5", "FGL1", "IFNL1", "XCL1", "TNF", "HLA-DRA", "KLF4", "HLA-DQB2", "IL6", "CD70", "PYCARD", "ELANE", "CARD11", "CD177", "TNFSF9", "HLA-DRB1", "ALOX5", "CD44", "IL23A", "HLA-DQB1", "LGALS3", "F11R", "ICOSLG", "SYK", "HLA-DPA1", "CCR7", "SCGB1A1", "CCL5", "CAV1", "RUNX3", "CR1", "PTPN6", "ZP3", "LCK", "CXCL12", "SELPLG", "THY1", "PLA2G2A", "HHLA2", "CD28", "ANXA1",…
GOBP_REGULATION_OF_INFLAMMATORY_RESPONSE	3.22771e-06	0.000381431	0.627257	0.439268	1.7234	330	c("XCL1", "TNF", "NLRP7", "KLF4", "IL6", "NLRP12", "NKG7", "CD200R1L", "PYCARD", "CYP19A1", "CARD16", "ELANE", "PIK3AP1", "HLA-DRB1", "ALOX5", "CASP5", "IL23A", "SYK", "CD200R1", "CASP1", "ADIPOQ", "CCR7", "SCGB1A1", "CCL5", "MMP3", "PROC", "NLRP2", "TNFAIP3", "IL13", "TNFAIP6", "TNFRSF11A", "PTPN6", "ZP3", "LBP", "BTK", "LTA", "HAMP", "PLA2G10", "STAP1", "C3", "PLA2G2A", "APOE", "CD28", "NEAT1",…
HALLMARK_OXIDATIVE_PHOSPHORYLATION	1.6369e-05	0.00123442	0.57561	0.462104	1.7232	200	c("LDHA", "NDUFAB1", "SLC25A5", "PDK4", "SLC25A6", "UQCRH", "TOMM22", "MRPL15", "GLUD1", "MAOB", "CS", "MRPS30", "OAT", "SDHD", "DLAT", "NNT", "CPT1A", "HSPA9", "TCIRG1", "VDAC2", "PRDX3", "LDHB", "TIMM13", "ATP5F1B", "MRPS12", "SUCLA2", "TIMM50", "MRPL34", "GPI", "GRPEL1", "ATP5F1C", "ATP5MC3", "ISCU", "ATP6V1H", "HCCS", "ACAA1", "ACAA2", "IDH1", "LRPPRC", "AFG3L2", "VDAC1", "SLC25A4", "OXA1L", …
GOBP_REGULATION_OF_MYELOID_LEUKOCYTE_MEDIATED_IMMUNITY	0.00234358	0.0421188	0.431708	0.571885	1.72085	50	c("ITGAM", "IL13RA2", "CD177", "SYK", "F2RL1", "UNC13D", "IL13", "BTK", "STAP1", "C3", "FES", "TYROBP", "IL4R", "PTAFR", "TICAM1", "DDX21", "GATA2")
GOBP_EPIGENETIC_PROGRAMMING_OF_GENE_EXPRESSION	0.00662143	0.0832353	0.407018	0.620512	1.71764	32	c("DNMT3L", "ZFP57", "DPPA3", "CTCFL")
HALLMARK_UNFOLDED_PROTEIN_RESPONSE	0.00154987	0.0305682	0.45506	0.494377	1.71399	108	c("STC2", "TUBB2A", "NABP1", "DNAJA4", "MTHFD2", "CCL2", "EIF4A1", "CHAC1", "IFIT1", "KHSRP", "EXOSC5", "ATF3", "PSAT1", "CEBPB", "PAIP1", "BAG3", "NOLC1", "HSPA9", "EIF4EBP1", "NPM1", "RRP9", "LSM1", "ATF4", "PARN", "NOP56", "DDIT4", "EIF4G1", "EXOSC9", "DKC1", "NOP14", "HSP90B1", "EXOSC10", "EEF2", "RPS14", "EIF2S1", "XBP1", "EIF2AK3", "DCP2", "EDEM1", "EIF4A3", "DCP1A", "SHC1", "FUS", "TSPYL2"…
GOBP_POSITIVE_REGULATION_OF_TRANSLATION	0.00073126	0.0173607	0.477271	0.482537	1.71207	126	c("TNF", "IL6", "LIN28A", "DAZL", "TENT5B", "CCL5", "PRR16", "BOLL", "CD28", "NIBAN1", "CPEB3", "PABPC1", "PTAFR", "PPP1R15A", "EIF5A", "RMND1", "EIF5AL1", "C1QBP", "YBX3", "RPS4X", "RBM3", "RPL26", "MPV17L2", "EIF3D", "PAIP1", "EIF6", "UCN", "NPM1", "RPUSD4", "LARP1", "NAT10", "YBX1", "EIF4G1", "SAMD4A", "RPL5", "EEF2", "IGF2BP1", "CTIF", "YTHDF2", "DHX36", "KRT17", "ITGA2", "EIF4A3", "CNBP", "R…
GOBP_MITOCHONDRIAL_GENE_EXPRESSION	0.000118287	0.00505482	0.538434	0.470007	1.70894	165	c("PPARGC1B", "AARS2", "RMND1", "C1QBP", "MRPL37", "MRPL15", "PUS1", "FOXO3", "MRPL18", "TWNK", "MTIF2", "MRPS25", "TBRG4", "TFB2M", "MPV17L2", "MRPS30", "MRPS23", "CHCHD10", "DAP3", "MRPL39", "MRPL21", "MRPL32", "MRPS2", "MRPL45", "RPUSD4", "MRPS12", "MRPL49", "MRPL34", "MRPL10", "FASTKD1", "PRORP", "MRPS21", "TSFM", "POLRMT", "MRPS17", "MRPL12", "LRPPRC", "MRPL3", "SARS2", "QRSL1", "MRPS35", "M…
GOBP_POSITIVE_REGULATION_OF_ADAPTIVE_IMMUNE_RESPONSE	0.000642867	0.0163739	0.477271	0.486484	1.70674	118	c("RAET1L", "XCL1", "TNF", "HLA-DRA", "IL6", "PYCARD", "HLA-DRB1", "IL23A", "CLEC6A", "ZP3", "BTK", "LTA", "C3", "SLC22A13", "MICB", "CD28", "CD55", "IL23R", "NFKBIZ", "PVR", "IL4", "HSPD1", "IL1R1", "SIRT1", "HPX", "C17orf99", "SASH3", "PLA2G4A", "IL12RB1", "HSPA8", "GATA3", "MR1")
GOBP_HUMORAL_IMMUNE_RESPONSE	0.000220876	0.00772264	0.518848	0.474252	1.70667	156	c("AIRE", "PI3", "MMP7", "XCL1", "TNF", "CFHR4", "IL6", "CFHR3", "C8B", "ELANE", "CXCL10", "HLA-DRB1", "ALOX5", "CR1L", "HLA-DQB1", "ST6GAL1", "SPON2", "CCR7", "RGCC", "CCL5", "F2", "SPINK5", "CR1", "CXCL8", "PTPN6", "ZP3", "CCL26", "LTA", "C3", "CR2", "CD28", "CXCL1", "CFB", "CXCL2", "CD55", "MASP2", "GALP", "MUC7", "PRTN3", "C1R", "CCL17", "CXCL11", "CXCL5", "C1QBP", "EBI3", "FCN1", "HPX", "PLA…
GOBP_REGULATION_OF_ACUTE_INFLAMMATORY_RESPONSE	0.00633301	0.0820093	0.407018	0.601445	1.70658	36	c("TNF", "IL6", "CCR7", "TNFRSF11A", "ZP3", "BTK", "C3", "IL20RB", "OSMR", "CNR1", "CREB3L3", "KLKB1", "ADAM8", "GSTP1", "EDNRB", "PTGER3", "PTGS2")
GOBP_REGULATION_OF_T_CELL_ACTIVATION	2.7227e-06	0.000361086	0.627257	0.434231	1.70556	333	c("HLA-DQA1", "HLA-DQA2", "HLA-DRB5", "FGL1", "IFNL1", "XCL1", "HLA-DRA", "HLA-DQB2", "IL6", "CD70", "CLC", "PYCARD", "CARD11", "TNFSF9", "HLA-DRB1", "IL23A", "HLA-DQB1", "LGALS3", "ICOSLG", "CGAS", "SYK", "HLA-DPA1", "CCR7", "SCGB1A1", "IRF4", "CCL5", "CAV1", "PSG9", "SPINK5", "RUNX3", "CR1", "PTPN6", "ZP3", "LCK", "THY1", "PLA2G2A", "HHLA2", "CD28", "ANXA1", "VCAM1", "SIT1", "CD55", "IL20RB", "…
GOMF_RRNA_BINDING	0.00222987	0.0406449	0.431708	0.538556	1.6999	64	c("CAVIN1", "RNASEL", "RPS4Y1", "DDX21", "RPS18", "RPS4X", "RPL8", "RPL12", "RPS3", "MRPL18", "SBDS", "NPM1", "BRIX1", "RPUSD4", "RPL23A", "MDM2", "RPL11", "MRPS17", "RPL23", "RPL37", "RPS9", "GTF3A", "RPL5", "RPS13", "EMG1", "MRPS7", "RPLP0", "RCC1L", "PTCD3", "RPL9", "RPS5", "NGRN", "MRPL11", "IMP4", "RPF2", "NOP53", "FASTKD5", "IMP3", "RRS1", "ERAL1")
GOBP_NEGATIVE_REGULATION_OF_CYTOKINE_PRODUCTION	2.98013e-05	0.00181742	0.57561	0.442771	1.69667	253	c("IFNL1", "XCL1", "TNF", "NLRP7", "KLF4", "IL6", "NLRP12", "PYDC1", "RNF125", "PYCARD", "CARD16", "ELANE", "HLA-DRB1", "CARD18", "IL23A", "CD200R1", "F2RL1", "SERPINB1", "ADIPOQ", "CCR7", "RGCC", "SCGB1A1", "F2", "PSG9", "TNFAIP3", "IL13", "CR1", "PTPN6", "LBP", "BTK", "PLA2G10", "SRGN", "GBP1", "ANXA1", "KLF2", "IL33", "APOD", "IL20RB", "TYROBP", "CMKLR1", "IL23R", "BANK1", "IDO1", "ARRB1", "DH…
GOBP_REGULATION_OF_HAIR_CYCLE	0.0175371	0.154186	0.352488	0.646443	1.69524	25	c("TNF", "FA2H", "FERMT1", "PKP3", "FST", "TERT", "HPSE")
GOBP_REGULATION_OF_LEUKOCYTE_MEDIATED_IMMUNITY	0.000102048	0.00467233	0.538434	0.452875	1.69426	212	c("RAET1L", "XCL1", "TNF", "HLA-DRA", "IL6", "ITGAM", "SERPINB9", "IL13RA2", "NCR1", "CLC", "CD177", "KLRB1", "HLA-DRB1", "CR1L", "IL23A", "SYK", "F2RL1", "UNC13D", "SH2D1B", "IL13", "CR1", "PTPN6", "ZP3", "BTK", "LTA", "STAP1", "C3", "SLC22A13", "CR2", "FES", "MICB", "CD28", "TLR3", "CD55", "IL20RB", "TYROBP", "IL23R", "IL4R", "KLRD1", "CRTAM", "PTAFR", "PVR", "TICAM1", "IL4", "HSPD1", "DDX21", …
GOMF_ANTIGEN_BINDING	0.00556947	0.0754786	0.407018	0.555495	1.69229	53	c("HLA-DQA1", "HLA-DQA2", "HLA-DRB5", "HLA-DRA", "HLA-DQB2", "HLA-DRB1", "HLA-DQB1", "HLA-DPA1", "SPON2")
GOBP_T_CELL_MEDIATED_IMMUNITY	0.00161547	0.0315386	0.45506	0.484385	1.68917	111	c("AIRE", "RAET1L", "XCL1", "HLA-DRA", "IL6", "CD70", "CLC", "HLA-DRB1", "CR1L", "IL23A", "CR1", "ZP3", "SLC22A13", "CR2", "MICB", "CTSC", "CD55", "IL20RB", "IL23R", "NFKBIZ", "KLRD1", "CRTAM", "MYO1G", "PVR", "IL4", "HSPD1", "IL1R1", "SASH3", "IL12RB1", "HSPA8", "GATA3", "MR1", "JAG1", "IL12A")
GOBP_MONOCYTE_DIFFERENTIATION	0.00513093	0.0720203	0.407018	0.618962	1.6872	31	c("MT1G", "MYC", "IL34", "IFI16", "HLA-DRB1", "FES", "HOXA7")
GOCC_MITOCHONDRIAL_PROTEIN_CONTAINING_COMPLEX	2.88153e-05	0.00181678	0.57561	0.436568	1.68657	280	c("COX7A1", "SLC25A31", "DNAJC15", "C15orf48", "NDUFAB1", "SLC25A5", "SLC25A6", "POLG2", "UQCRH", "TOMM40L", "MT-ATP8", "TOMM20", "TOMM22", "MRPL37", "MRPL15", "MRPL18", "TOMM40", "MRPS25", "PPIF", "MPV17L2", "MRPS30", "SDHD", "MRPS23", "CHCHD10", "DAP3", "MRPL39", "HSPA9", "MCU", "MRPL21", "MRPL32", "MRPS2", "TIMM13", "CLPX", "MRPL45", "ATP5F1B", "SAMM50", "MRPS12", "TIMM50", "MRPL49", "MRPL34",…
GOBP_MATURATION_OF_SSU_RRNA_FROM_TRICISTRONIC_RRNA_TRANSCRIPT_SSU_RRNA_5_8S_RRNA_LSU_RRNA	0.0055103	0.0754186	0.407018	0.603481	1.68485	34	c("PWP2", "TSR1", "RSL1D1", "WDR43", "RPP40", "UTP4", "UTP6", "BYSL", "NOP14", "RPS16", "RCL1", "DHX37", "RPS21", "BMS1", "ABT1", "RPS19", "RPS8", "KRI1", "WDR46", "UTP20", "RRP36", "NOP9", "RRS1", "TBL3", "TSR2", "UTP25")
GOBP_REGULATION_OF_CYSTEINE_TYPE_ENDOPEPTIDASE_ACTIVITY	0.000272743	0.00874142	0.498493	0.45775	1.68165	173	c("TNF", "MYC", "KLF4", "NLRP12", "PYCARD", "CARD16", "NODAL", "IFI16", "CARD18", "CD44", "SLC22A2", "F3", "SYK", "CASP1", "AVP", "BCL2L10", "USP50", "LCK", "LAMP3", "PERP", "PMAIP1", "CASP10", "SOX7", "BIRC3", "UACA", "RFPL1", "CASP8", "BBC3", "BAK1", "HSPD1", "ROBO1", "GSN", "SIRT1", "SOX2")
GOBP_MONONUCLEAR_CELL_MIGRATION	0.00036351	0.0108377	0.498493	0.454392	1.68011	187	c("AIRE", "XCL1", "TNF", "IL6", "FOLR2", "NLRP12", "PYCARD", "CYP19A1", "CXCL10", "IL34", "ALOX5", "LGALS3", "F11R", "CD200R1", "CCR7", "CCL5", "CH25H", "S100A14", "TNFRSF11A", "CCL26", "MTUS1", "STAP1", "CXCL12", "ANXA1", "IL6R", "APOD", "CMKLR1", "RET", "C3AR1", "CRTAM", "DDT", "RIPOR2", "ITGAL", "MYO1G", "SAA1", "PLCB1", "CXCL11", "ARTN", "TRIM55", "WASL", "XG", "ARHGEF5", "C1QBP", "TNFSF14", …
GOBP_RIBONUCLEOSIDE_MONOPHOSPHATE_METABOLIC_PROCESS	0.0042377	0.0622069	0.407018	0.547984	1.67945	56	c("CDA", "AMPD1", "CARD11", "DPYS", "UPP1", "UPRT", "AMPD3", "AK4", "GDA", "APRT", "PNP", "TJP2", "ATIC", "GART", "UCKL1", "NT5E", "PPAT", "DCK", "IMPDH2", "PFAS", "IMPDH1", "DHODH", "PAICS", "ADSL", "GMPR2")
GOBP_POSITIVE_REGULATION_OF_INTERLEUKIN_8_PRODUCTION	0.00647042	0.0832283	0.407018	0.555596	1.67885	51	c("CHI3L1", "TNF", "IL6", "PYCARD", "ELANE", "F3", "SYK", "F2RL1", "ADIPOQ", "LBP", "TLR3", "TLR1", "MYD88", "CD74", "FCN1", "PLA2G1B", "TLR9")
GOBP_PURINE_NUCLEOSIDE_MONOPHOSPHATE_METABOLIC_PROCESS	0.00446343	0.0647786	0.407018	0.582955	1.67755	40	c("AMPD1", "CARD11", "AMPD3", "AK4", "GDA", "APRT", "PNP", "TJP2", "ATIC", "GART", "NT5E", "PPAT", "DCK", "IMPDH2", "PFAS", "IMPDH1", "PAICS", "ADSL", "GMPR2")
GOBP_REGULATION_OF_CYSTEINE_TYPE_ENDOPEPTIDASE_ACTIVITY_INVOLVED_IN_APOPTOTIC_PROCESS	0.000336601	0.0104401	0.498493	0.468892	1.67739	149	c("TNF", "MYC", "KLF4", "NLRP12", "PYCARD", "CARD16", "NODAL", "CD44", "SLC22A2", "F3", "SYK", "CASP1", "AVP", "BCL2L10", "LCK", "LAMP3", "PMAIP1", "CASP10", "SOX7", "UACA", "RFPL1", "CASP8", "BBC3", "BAK1", "HSPD1", "ROBO1", "GSN", "SIRT1", "SOX2")
GOBP_PROGRAMMED_NECROTIC_CELL_DEATH	0.00608943	0.0793894	0.407018	0.563618	1.67661	48	c("TNF", "CAV1", "MLKL", "TLR3", "PYGL", "BIRC3", "NUPR1", "CFLAR", "CASP8", "TSPO", "YBX3", "TP53", "PPIF", "ATG9B", "PELI1", "PGAM5", "SLC25A4", "ARHGEF2", "CYLD", "PARP1")
GOBP_NEGATIVE_REGULATION_OF_PEPTIDASE_ACTIVITY	0.00181219	0.0341651	0.45506	0.49272	1.67602	97	c("TNF", "KNG1", "KLF4", "SERPINB9", "SERPINA11", "CARD16", "IFI16", "CARD18", "CD44", "TIMP4", "SERPINA5", "SERPINB1", "AVP", "SPINK5", "SERPINA3", "CR1", "SPINK2", "LAMP3")
GOBP_REGULATION_OF_NEUTROPHIL_MIGRATION	0.00548266	0.0753083	0.407018	0.580766	1.67536	41	c("XCL1", "IL23A", "CCR7", "TNFAIP6", "CXCL8", "LBP", "PERP", "C3AR1", "MYD88", "RIPOR2", "CD74", "XG", "DAPK2", "IL1R1", "C1QBP", "C5AR2", "IL1A", "ADAM8")
GOBP_LEUKOCYTE_MEDIATED_IMMUNITY	8.34571e-06	0.000782869	0.593325	0.426239	1.67417	333	c("AIRE", "RAET1L", "XCL1", "TNF", "HLA-DRA", "IL6", "ITGAM", "CD70", "SERPINB9", "NKG7", "IL13RA2", "NCR1", "CLC", "C8B", "ELANE", "CD177", "KLRB1", "GZMB", "HLA-DRB1", "CR1L", "IL23A", "AICDA", "SYK", "F2RL1", "SPON2", "UNC13D", "F2", "SH2D1B", "IL13", "CR1", "PTGDS", "PTPN6", "ZP3", "BTK", "LTA", "ANXA3", "STAP1", "C3", "SLC22A13", "CR2", "FES", "MICB", "CD28", "DBH", "TLR3", "CTSC", "CD19", "…
GOBP_POSITIVE_REGULATION_OF_RELEASE_OF_SEQUESTERED_CALCIUM_ION_INTO_CYTOSOL	0.00844512	0.096955	0.38073	0.585546	1.67148	39	c("NPSR1", "XCL1", "APLNR", "CXCL10", "F2", "IL13", "THY1", "CD19", "LHCGR", "CXCL11", "JPH2", "NTSR1", "AKAP6", "TRDN")
GOMF_TRANSLATION_REGULATOR_ACTIVITY_NUCLEIC_ACID_BINDING	0.00449991	0.0650627	0.407018	0.482064	1.67098	103	c("DAZL", "BOLL", "CPEB3", "PABPC1", "EIF5A", "EEF1B2", "EIF3A", "EIF5AL1", "EIF3K", "EIF4A1", "MTIF2", "EIF3D", "PAIP1", "EIF4B", "EIF6", "EEF1A2", "LARP1", "ABCF1", "DENR", "ETF1", "CPEB2", "EIF3B", "EIF4G1", "TSFM", "CPEB4", "COPS5", "EIF2A", "CELF1", "EEF1A1", "EEF2", "TUFM", "EIF2S1", "CTIF", "EEF1G", "EIF5B", "GSPT1", "EIF4H", "EEF2K", "EIF4E2", "EIF1AY", "EIF3E", "EIF3I", "EIF1", "EIF2B4",…
GOBP_POSITIVE_REGULATION_OF_CELL_ACTIVATION	1.08294e-05	0.000886171	0.593325	0.424365	1.67041	337	c("HLA-DQA1", "HLA-DQA2", "HLA-DRB5", "XCL1", "TNF", "HLA-DRA", "HLA-DQB2", "IL6", "CD70", "PYCARD", "CLEC4D", "CARD11", "TNFSF9", "HLA-DRB1", "IL23A", "HLA-DQB1", "ICOSLG", "SYK", "CD38", "HLA-DPA1", "CCR7", "CCL5", "CAV1", "IL13", "RUNX3", "CR1", "PTPN6", "ZP3", "LBP", "BTK", "HAMP", "LCK", "STAP1", "THY1", "HHLA2", "CD28", "ANXA1", "VCAM1", "CTSC", "IL33", "IL15RA", "CD55", "IL15", "TYROBP", "…
GOBP_REGULATION_OF_CD4_POSITIVE_ALPHA_BETA_T_CELL_ACTIVATION	0.00239822	0.0424182	0.431708	0.524209	1.67018	69	c("XCL1", "HLA-DRA", "CARD11", "HLA-DRB1", "IL23A", "IRF4", "RUNX3", "CD28", "ANXA1", "CD55", "IL23R", "NFKBIZ", "IL4R", "ZC3H12A", "ZBTB7B", "SASH3", "IL12RB1", "GATA3", "SOCS1", "JUNB", "RUNX1", "IL27", "BRD2")
GOBP_POSITIVE_REGULATION_OF_T_CELL_MEDIATED_IMMUNITY	0.00466396	0.067182	0.407018	0.533209	1.66916	60	c("RAET1L", "XCL1", "HLA-DRA", "IL6", "HLA-DRB1", "IL23A", "ZP3", "SLC22A13", "MICB", "CD55", "IL23R", "PVR", "IL4", "HSPD1", "IL1R1", "SASH3", "IL12RB1", "HSPA8", "GATA3", "MR1")
GOBP_POSITIVE_REGULATION_OF_NITRIC_OXIDE_METABOLIC_PROCESS	0.0134729	0.130521	0.38073	0.599749	1.66873	33	c("TNF", "KLF4", "APOE", "AGXT2", "KLF2", "TMEM106A", "PTX3", "TICAM1", "TRPV1", "PTGS2", "HSP90AB1", "ASS1", "HSP90AA1")
GOBP_IMMUNE_RESPONSE_REGULATING_SIGNALING_PATHWAY	1.76529e-06	0.000271572	0.643552	0.411323	1.6676	458	c("TNF", "OASL", "ITGAM", "PYDC1", "RNF125", "BTLA", "NCR1", "CD3G", "PYCARD", "CLEC4D", "CARD11", "PIK3AP1", "HLA-DRB1", "HLA-DQB1", "LGALS3", "ICOSLG", "CGAS", "SYK", "CD38", "CD200R1", "F2RL1", "CASP1", "CCR7", "IRF4", "CAV1", "TRGC2", "PSG9", "S100A14", "TNFAIP3", "CR1", "PTPN6", "CLEC6A", "GBP2", "GP6", "USP50", "LBP", "BTK", "LCK", "TRAC", "STAP1", "C3", "CR2", "THY1", "HHLA2", "RNF135", "M…
GOBP_INTERLEUKIN_1_MEDIATED_SIGNALING_PATHWAY	0.0140549	0.134132	0.38073	0.618277	1.66695	29	c("IL6", "PYDC1", "VRK2", "MYD88", "PLCB1", "NFKBIA", "IL1R1", "OTUD4", "ZNF675", "EGR1", "IRAK2", "IRAK1", "ST18", "TNIP2")
GOMF_DEAMINASE_ACTIVITY	0.00713698	0.0868633	0.407018	0.613681	1.66648	30	c("CDA", "AMPD1", "AICDA", "APOBEC3D", "APOBEC3G", "APOBEC3H", "APOBEC3C", "AMPD3", "GDA")
GOCC_90S_PRERIBOSOME	0.0212617	0.169295	0.352488	0.634983	1.66519	25	c("PWP2", "BOP1", "UTP4", "UTP6", "NOP14", "BMS1", "KRI1", "WDR12", "MPHOSPH10", "UTP20", "IMP4", "IMP3", "UTP18", "RRP36", "NOP9", "WDR3", "NOC2L", "TBL3", "NOL6", "RRP7A")
GOMF_HYDROLASE_ACTIVITY_ACTING_ON_CARBON_NITROGEN_BUT_NOT_PEPTIDE_BONDS_IN_CYCLIC_AMIDINES	0.0107519	0.114346	0.38073	0.601255	1.66433	32	c("CDA", "AMPD1", "AICDA", "APOBEC3D", "APOBEC3G", "GCH1", "APOBEC3H", "APOBEC3C", "AMPD3", "GDA", "MTHFD2", "ATIC")
GOBP_REGULATION_OF_LEUKOCYTE_MIGRATION	0.000138249	0.0055969	0.518848	0.447065	1.66393	204	c("AIRE", "XCL1", "TNF", "IL6", "PYCARD", "CYP19A1", "ELANE", "CXCL10", "IL34", "IL23A", "LGALS3", "CD200R1", "F2RL1", "CCR7", "CCL5", "S100A14", "TNFAIP6", "CXCL8", "ZP3", "LBP", "MTUS1", "STAP1", "CXCL12", "THY1", "HOXA7", "ANXA1", "IL6R", "PERP", "IL33", "APOD", "CMKLR1", "C3AR1", "CCL28", "TNFRSF18", "SMPD3", "MYD88", "DDT", "RIPOR2", "PTAFR", "PLCB1", "HMOX1", "WASL", "CD74", "XG", "DAPK2", …
GOBP_POSITIVE_REGULATION_OF_IMMUNE_EFFECTOR_PROCESS	0.00025575	0.00847943	0.498493	0.441705	1.66302	219	c("RAET1L", "XCL1", "TNF", "HLA-DRA", "IL6", "ITGAM", "PYCARD", "CD177", "HLA-DRB1", "IL23A", "SYK", "F2RL1", "SPON2", "SH2D1B", "IL13", "CR1", "PTPN6", "ZP3", "LBP", "BTK", "LTA", "STAP1", "C3", "SLC22A13", "MICB", "CD28", "ANXA1", "TLR3", "IL33", "CD55", "TYROBP", "IL23R", "NFKBIZ", "IL4R", "KLRD1", "CRTAM", "MYD88", "MZB1", "DHX58", "PTAFR", "IRF5", "PVR", "TICAM1", "IL4", "HSPD1", "CD74", "DD…
GOBP_POSITIVE_REGULATION_OF_CELL_KILLING	0.00494991	0.0705086	0.407018	0.542444	1.66247	56	c("RAET1L", "XCL1", "HLA-DRA", "ITGAM", "HLA-DRB1", "IL23A", "SYK", "F2RL1", "STAP1", "SLC22A13", "MICB", "TYROBP", "IL23R", "KLRD1", "CRTAM", "PVR", "LAG3", "IL12RB1", "HSPA8", "MR1", "IL12A", "VAV1")
GOBP_RIBONUCLEOSIDE_MONOPHOSPHATE_BIOSYNTHETIC_PROCESS	0.0107519	0.114346	0.38073	0.600345	1.66182	32	c("CDA", "AMPD1", "UPP1", "UPRT", "AMPD3", "APRT", "ATIC", "GART", "UCKL1", "PPAT", "DCK", "IMPDH2", "PFAS", "IMPDH1", "DHODH", "PAICS", "ADSL")
GOBP_NECROPTOTIC_PROCESS	0.00748817	0.0904675	0.407018	0.583345	1.66175	37	c("TNF", "CAV1", "MLKL", "TLR3", "PYGL", "BIRC3", "CFLAR", "CASP8", "YBX3", "TP53", "PPIF", "PELI1", "PGAM5", "SLC25A4", "ARHGEF2", "CYLD", "PARP1")
GOBP_TRANSLATIONAL_INITIATION	0.00152525	0.0303944	0.45506	0.472561	1.65825	119	c("TNF", "DAZL", "CCL5", "BOLL", "BANK1", "PPP1R15A", "EIF3A", "EIF3K", "EIF4EBP3", "EIF4A1", "BZW2", "RPS3", "RPS17", "MTIF2", "C8orf88", "EIF3D", "PAIP1", "EIF4B", "EIF6", "NCBP2", "EIF4EBP1", "NPM1", "LARP1", "ATF4", "DENR", "EIF3B", "EIF4G1", "COPS5", "EIF2A", "EIF4EBP2", "EIF2S1", "DHX33", "EIF2AK3", "CTIF", "EIF5B", "YTHDF2", "EIF4H", "ABCE1", "RPS5", "EIF4E2", "EIF1AY", "YTHDF1", "EIF3E", …
GOBP_INTERLEUKIN_10_PRODUCTION	0.00777165	0.0919593	0.407018	0.543219	1.65489	53	c("XCL1", "IL6", "PYCARD", "HLA-DRB1", "IL23A", "SYK", "F2RL1", "IRF4", "IL13", "BTK", "CD28", "IL20RB", "TYROBP", "IL23R", "IDO1", "IL4", "HSPD1", "SASH3", "TLR9", "RBM47")
GOBP_REGULATION_OF_LEUKOCYTE_ADHESION_TO_VASCULAR_ENDOTHELIAL_CELL	0.0118241	0.121187	0.38073	0.618841	1.65265	28	c("TNF", "KLF4", "IL6", "ELANE", "ALOX5", "CXCL12", "CCL28", "PTAFR")
GOBP_LYMPHOCYTE_MEDIATED_IMMUNITY	0.000117741	0.00505482	0.538434	0.432043	1.65244	247	c("AIRE", "RAET1L", "XCL1", "TNF", "HLA-DRA", "IL6", "CD70", "SERPINB9", "NKG7", "IL13RA2", "NCR1", "CLC", "C8B", "KLRB1", "GZMB", "HLA-DRB1", "CR1L", "IL23A", "AICDA", "UNC13D", "SH2D1B", "CR1", "PTPN6", "ZP3", "BTK", "LTA", "C3", "SLC22A13", "CR2", "MICB", "CD28", "CTSC", "CD19", "CD55", "IL20RB", "IL23R", "PRDX1", "MASP2", "NFKBIZ", "IL4R", "KLRD1", "CRTAM", "MYD88", "C1R", "MYO1G", "PVR", "IL…
GOBP_IMMUNOGLOBULIN_PRODUCTION	0.00239546	0.0424182	0.431708	0.484673	1.65228	99	c("XCL1", "TNF", "IL6", "IL13RA2", "AICDA", "CGAS", "IL13", "CR1", "BTK", "SAMHD1", "CD28", "IL33", "NFKBIZ", "IL4R", "MZB1", "IL4", "HSPD1", "HPX", "C17orf99", "SASH3", "TLR9", "SWAP70", "RIF1", "YY1", "TFRC", "MAD2L2", "EXOSC6", "GPI", "BCL6")
GOBP_MALE_MEIOSIS_I	0.0191287	0.161156	0.352488	0.617328	1.65	27	c("DNMT3L", "RPL10L", "SLC25A31", "HSPA2")
GOBP_POSITIVE_REGULATION_OF_CALCIUM_ION_TRANSPORT	0.00332202	0.0540668	0.431708	0.474993	1.6487	106	c("NPSR1", "XCL1", "APLNR", "TRPC6", "CXCL10", "P2RX5", "LGALS3", "CCL5", "CAV1", "F2", "IL13", "P2RX3", "CXCL12", "THY1", "HCRT", "CD19", "TRPV2", "LHCGR", "TSPO", "CXCL11", "ANK2", "BAK1", "JPH2", "NTSR1", "CACNB2", "AKAP6", "GRIN1", "TRDN", "SLC9A1", "PLP1", "PLA2G1B", "CCL2")
GOBP_POSITIVE_REGULATION_OF_INFLAMMATORY_RESPONSE	0.00206023	0.0379121	0.431708	0.468392	1.64827	120	c("TNF", "IL6", "NLRP12", "NKG7", "PYCARD", "CASP5", "IL23A", "CASP1", "CCR7", "TNFRSF11A", "ZP3", "LBP", "BTK", "LTA", "STAP1", "C3", "PLA2G2A", "CD28", "NEAT1", "TLR3", "CTSC", "IL33", "OSMR", "IL15", "AGT", "LGALS1", "LPL", "NUPR1", "CNR1", "IDO1", "NFKBIZ", "DDT", "CREB3L3", "NFKBIA", "AGTR1", "ADAM8", "ABCC1", "TLR9", "TRPV4")
GOBP_ADAPTIVE_IMMUNE_RESPONSE_BASED_ON_SOMATIC_RECOMBINATION_OF_IMMUNE_RECEPTORS_BUILT_FROM_IMMUNOGLOBULIN_SUPERFAMILY_DOMAINS	0.000127816	0.005342	0.518848	0.427244	1.6466	264	c("AIRE", "RAET1L", "XCL1", "TNF", "HLA-DRA", "IL6", "CD70", "IL13RA2", "CLC", "C8B", "HLA-DRB1", "CR1L", "IL23A", "AICDA", "IRF4", "UNC13D", "PSG9", "TNFAIP3", "SEMA4A", "CR1", "PTPN6", "CLEC6A", "ZP3", "BTK", "LTA", "NFKB2", "C3", "SLC22A13", "CR2", "MICB", "CD28", "ANXA1", "IL6R", "CTSC", "IL33", "CD19", "CD55", "IL20RB", "IL23R", "MASP2", "NFKBIZ", "IL4R", "KLRD1", "CRTAM", "MYD88", "C1R", "M…
GOBP_REGULATION_OF_PEPTIDASE_ACTIVITY	0.000114569	0.00500721	0.538434	0.427748	1.64463	255	c("TNF", "KNG1", "MYC", "KLF4", "NLRP12", "SERPINB9", "SERPINA11", "PYCARD", "CARD16", "NODAL", "IFI16", "CARD18", "CD44", "SLC22A2", "F3", "SYK", "TIMP4", "SERPINA5", "CASP1", "SERPINB1", "AVP", "CAV1", "SPINK5", "SERPINA3", "CR1", "BCL2L10", "USP50", "SPINK2", "LCK", "CTSV", "LAMP3", "PERP", "PMAIP1", "CTSS", "CASP10", "SOX7", "BIRC3", "UACA", "RFPL1", "CASP8", "BBC3", "BAK1", "HSPD1", "ROBO1",…
GOBP_REGULATION_OF_LYMPHOCYTE_MEDIATED_IMMUNITY	0.000666058	0.0166341	0.477271	0.455697	1.64418	157	c("RAET1L", "XCL1", "TNF", "HLA-DRA", "IL6", "SERPINB9", "NCR1", "CLC", "KLRB1", "HLA-DRB1", "CR1L", "IL23A", "SH2D1B", "CR1", "PTPN6", "ZP3", "BTK", "LTA", "C3", "SLC22A13", "CR2", "MICB", "CD28", "CD55", "IL20RB", "IL23R", "KLRD1", "CRTAM", "PVR", "IL4", "HSPD1", "IL1R1", "HPX", "C17orf99", "SASH3", "LAG3", "IL12RB1", "HSPA8", "GATA3", "MR1", "IL12A", "RASGRP4", "VAV1", "RIF1", "CRK")
GOBP_GLYCOSAMINOGLYCAN_CATABOLIC_PROCESS	0.0144737	0.135674	0.38073	0.61934	1.64403	26	c("HYAL4", "SPAM1", "CD44")
GOBP_POSITIVE_REGULATION_OF_CALCIUM_ION_TRANSMEMBRANE_TRANSPORT	0.00525683	0.0731383	0.407018	0.503493	1.64366	76	c("NPSR1", "XCL1", "APLNR", "CXCL10", "P2RX5", "CAV1", "F2", "IL13", "P2RX3", "THY1", "CD19", "LHCGR", "CXCL11", "ANK2", "BAK1", "JPH2", "NTSR1", "CACNB2", "AKAP6", "GRIN1", "TRDN", "SLC9A1", "PLP1", "PLA2G1B")
GOBP_REGULATION_OF_BIOLOGICAL_PROCESS_INVOLVED_IN_SYMBIOTIC_INTERACTION	0.00842271	0.096955	0.38073	0.541533	1.64319	52	c("HS3ST5", "HLA-DRB1", "TMPRSS2", "F2RL1", "CH25H", "CAV1", "CXCL8", "TRIM38", "TRIM22", "LGALS1", "RFPL1", "PTX3", "CD74", "GSN", "TRIM58", "FUCA2", "FCN1", "CXCL6", "SNX3", "TRIM26", "ARG1")
GOBP_POSITIVE_REGULATION_OF_T_CELL_PROLIFERATION	0.00589195	0.0781395	0.407018	0.48763	1.64058	89	c("XCL1", "IL6", "CD70", "PYCARD", "CARD11", "TNFSF9", "IL23A", "ICOSLG", "SYK", "HLA-DPA1", "CCL5", "ZP3", "HHLA2", "CD28", "ANXA1", "VCAM1", "CD55", "IL15", "IL23R", "IL4", "EBI3", "CD24", "IL1A", "ZAP70", "SASH3", "PNP", "IL12RB1")
GOBP_REGULATION_OF_TRANSLATIONAL_INITIATION	0.00342545	0.0551162	0.431708	0.498048	1.63714	80	c("TNF", "DAZL", "CCL5", "BOLL", "BANK1", "PPP1R15A", "EIF3K", "EIF4EBP3", "BZW2", "MTIF2", "C8orf88", "PAIP1", "EIF4B", "NCBP2", "EIF4EBP1", "NPM1", "LARP1", "ATF4", "EIF3B", "EIF4G1", "EIF4EBP2", "EIF2S1", "EIF2AK3", "CTIF", "EIF5B", "YTHDF2", "EIF4H", "EIF4E2", "YTHDF1", "EIF3E", "MTOR", "CSDE1", "EIF1", "TPR", "KHDRBS1", "IMPACT", "STK35", "EIF4A2", "ZNF598", "EIF3H", "RPS6KB1", "DNAJC3", "EI…
GOMF_PROTEASE_BINDING	0.00118993	0.025008	0.45506	0.46111	1.63652	127	c("TNF", "NLRP7", "SERPINB9", "PYCARD", "CARD16", "ELANE", "CD177", "SLC6A3", "CARD18", "F3", "TIMP4", "SERPINA5", "F2RL1", "CASP1", "TNFRSF8", "TNFAIP3", "BCL2L10", "ANXA2", "NTRK2", "BANK1", "CFLAR")
GOBP_POSITIVE_REGULATION_OF_PEPTIDASE_ACTIVITY	0.000719592	0.0172574	0.477271	0.456483	1.63552	151	c("TNF", "MYC", "NLRP12", "PYCARD", "NODAL", "IFI16", "SLC22A2", "F3", "SYK", "CASP1", "CR1", "BCL2L10", "USP50", "LCK", "CTSV", "PERP", "PMAIP1", "CTSS", "CASP10", "SOX7", "UACA", "RFPL1", "CASP8", "BBC3", "BAK1", "HSPD1", "ROBO1", "GSN", "SIRT1")
GOBP_INFLAMMATORY_RESPONSE_TO_ANTIGENIC_STIMULUS	0.00989163	0.108284	0.38073	0.534131	1.63514	54	c("TNF", "ELANE", "HLA-DRB1", "SYK", "CCR7", "ZP3", "BTK", "LTA", "C3", "CD28", "HCK", "IL20RB", "CNR1", "GPR17", "RAB44")
GOBP_REGULATION_OF_MRNA_METABOLIC_PROCESS	7.55428e-05	0.00372484	0.538434	0.420465	1.63294	291	c("DAZL", "TENT5B", "PKP3", "DND1", "PNLDC1", "SCGB1A1", "RNASEL", "CALCR", "RBPMS", "BOLL", "ZC3HAV1", "TRIM71", "MYD88", "RBFOX1", "CPEB3", "PABPC1", "TENT5C", "ZC3H12A", "C1QBP", "YBX3", "NANOS1", "PRKCA", "MAPKAPK2", "HSPA8", "TOB1", "SERBP1", "IGF2BP3", "RBM47", "DAZAP1", "NCL", "RBM3", "KHSRP", "TBRG4", "HNRNPL", "BAG4", "RBM25", "SLTM", "PAIP1", "PRKCD", "TNRC6C", "REST", "NCBP2", "WDR77",…
GOBP_LEUKOCYTE_ADHESION_TO_VASCULAR_ENDOTHELIAL_CELL	0.00599309	0.078667	0.407018	0.557573	1.63226	44	c("TNF", "KLF4", "IL6", "ELANE", "ALOX5", "CXCL12", "SELPLG", "VCAM1", "CCL28", "PTAFR", "LRG1", "ITGB7")
GOBP_POSITIVE_REGULATION_OF_CELL_CELL_ADHESION	3.9323e-05	0.00216052	0.557332	0.419334	1.63155	292	c("HLA-DQA1", "HLA-DQA2", "HLA-DRB5", "XCL1", "TNF", "HLA-DRA", "HLA-DQB2", "IL6", "CD70", "PYCARD", "HTN1", "ELANE", "CARD11", "TNFSF9", "NODAL", "HLA-DRB1", "ALOX5", "CD44", "IL23A", "HLA-DQB1", "F11R", "ICOSLG", "SYK", "HLA-DPA1", "CCR7", "CCL5", "CAV1", "RUNX3", "PODXL", "CR1", "PTPN6", "GP6", "PDPN", "ZP3", "LCK", "THY1", "HHLA2", "CD28", "ANXA1", "VCAM1", "CD55", "IL15", "IL23R", "LGALS1", …
GOBP_LEUKOCYTE_MEDIATED_CYTOTOXICITY	0.00331282	0.0540668	0.431708	0.46761	1.63067	111	c("RAET1L", "XCL1", "HLA-DRA", "ITGAM", "SERPINB9", "NKG7", "NCR1", "ELANE", "KLRB1", "GZMB", "HLA-DRB1", "IL23A", "F2RL1", "UNC13D", "F2", "PTPN6", "STAP1", "SLC22A13", "MICB", "CTSC", "TYROBP", "IL23R", "PRDX1", "KLRD1", "CRTAM", "MYD88", "PVR", "RNF19B", "LAG3", "IL12RB1", "HSPA8", "MR1", "CXCL6", "IL12A", "VAV1", "CRK", "TUBB", "SCNN1B", "ARG1")
GOBP_RESPONSE_TO_FUNGUS	0.00816258	0.0951311	0.38073	0.575629	1.63034	38	c("CLEC4D", "HTN1", "ELANE", "SYK", "SPON2", "CLEC6A", "BTK", "HAMP", "CLEC4C", "MYD88", "PTX3", "BAK1")
GOBP_ACTIVATION_OF_IMMUNE_RESPONSE	3.27281e-06	0.000381431	0.627257	0.400263	1.62843	480	c("TNF", "CFHR4", "OASL", "ITGAM", "PYDC1", "RNF125", "CFHR3", "CD3G", "PYCARD", "C8B", "CARD11", "PIK3AP1", "IFI16", "HLA-DRB1", "CR1L", "HLA-DQB1", "LGALS3", "ICOSLG", "CGAS", "SYK", "CD38", "F2RL1", "CASP1", "CCR7", "RGCC", "IRF4", "CAV1", "TRGC2", "S100A14", "TNFAIP3", "CR1", "MATR3", "PTPN6", "CLEC6A", "GBP2", "USP50", "LBP", "BTK", "LCK", "TRAC", "STAP1", "C3", "CR2", "THY1", "HHLA2", "RNF1…
GOBP_MYELOID_LEUKOCYTE_ACTIVATION	0.000309133	0.0097453	0.498493	0.435201	1.62569	209	c("MT1G", "TNF", "IL6", "ITGAM", "IL13RA2", "PYCARD", "CLEC4D", "CD177", "DYSF", "SYK", "F2RL1", "IRF4", "UNC13D", "CCL5", "DOCK2", "IL13", "CXCL8", "PTGDS", "PTPN6", "LBP", "BTK", "HAMP", "CNR2", "ANXA3", "PLA2G10", "STAP1", "PLA2G2A", "FES", "ANXA1", "TLR3", "CTSC", "IL33", "IL15", "TYROBP", "TMEM106A", "CNR1", "TLR1", "IL4R", "MYD88", "PTAFR", "TICAM1", "IL4", "BATF3", "SHPK", "MILR1", "HSPD1"…
GOBP_RESPONSE_TO_VIRUS	2.05179e-05	0.00140914	0.57561	0.410742	1.6244	351	c("IFNL1", "XCL1", "TNF", "IL6", "OASL", "PYCARD", "MMP12", "IFIT2", "SLFN11", "CXCL10", "IFI16", "RTP4", "IL23A", "AICDA", "USP44", "CGAS", "F2RL1", "SPON2", "CASP1", "POLR3G", "UNC13D", "CCL5", "APOBEC3D", "TNFAIP3", "HERC5", "RNASEL", "GBP2", "ITGAX", "APOBEC3G", "PLA2G10", "CXCL12", "SLFN13", "SAMHD1", "APOBEC3H", "SERINC5", "RNF135", "APOBEC3C", "MICB", "MLKL", "GBP1", "ZC3HAV1", "TLR3", "TR…
GOBP_T_CELL_ACTIVATION	4.96719e-06	0.000543547	0.610527	0.400043	1.62384	489	c("AIRE", "HLA-DQA1", "HLA-DQA2", "HLA-DRB5", "FGL1", "IFNL1", "XCL1", "HLA-DRA", "HLA-DQB2", "IL6", "CD70", "NKG7", "CLC", "CD3G", "PYCARD", "CLEC4D", "CARD11", "TNFSF9", "HLA-DRB1", "CD44", "IL23A", "KLRF1", "HLA-DQB1", "USP44", "LGALS3", "ICOSLG", "CGAS", "SYK", "HLA-DPA1", "F2RL1", "CDH26", "CCR7", "SCGB1A1", "IRF4", "CCL5", "CAV1", "DOCK2", "PSG9", "SPINK5", "SEMA4A", "RUNX3", "CR1", "PTPN6"…
GOMF_ENDOPEPTIDASE_REGULATOR_ACTIVITY	0.00144887	0.0291747	0.45506	0.455056	1.62104	139	c("PI3", "CST6", "KNG1", "NLRP7", "SERPINB9", "SERPINA11", "SPINK14", "CARD16", "SPINK6", "SPINK1", "CARD18", "SPINT1", "TIMP4", "SERPINA5", "CD109", "SERPINB1", "SLCO1B3", "SPINK5", "TFPI", "SERPINA3", "GBP2", "SPINK2", "SLCO1B7", "C3", "ANXA2")
GOBP_POSITIVE_REGULATION_OF_ALPHA_BETA_T_CELL_ACTIVATION	0.00660343	0.0832353	0.407018	0.513049	1.62061	65	c("XCL1", "HLA-DRA", "CARD11", "HLA-DRB1", "IL23A", "SYK", "RUNX3", "CD28", "ANXA1", "CD55", "IL23R", "NFKBIZ", "IL4R", "EBI3", "ZBTB7B", "ZAP70", "SASH3", "PNP", "IL12RB1", "SOCS1", "IL12A")
GOBP_REGULATION_OF_AEROBIC_RESPIRATION	0.0121734	0.123533	0.38073	0.596072	1.61867	30	c("COX7A1", "TNF", "DNAJC15", "AK4", "NUPR1", "TRPV4", "BNIP3", "PPIF")
GOMF_TRANSLATION_FACTOR_ACTIVITY_RNA_BINDING	0.00528593	0.0731383	0.407018	0.486544	1.61671	83	c("CPEB3", "EIF5A", "EEF1B2", "EIF3A", "EIF5AL1", "EIF3K", "EIF4A1", "MTIF2", "EIF3D", "EIF4B", "EIF6", "EEF1A2", "ABCF1", "DENR", "ETF1", "CPEB2", "EIF3B", "EIF4G1", "TSFM", "CPEB4", "COPS5", "EIF2A", "EEF1A1", "EEF2", "TUFM", "EIF2S1", "EEF1G", "EIF5B", "GSPT1", "EIF4H", "EEF2K", "EIF4E2", "EIF1AY", "EIF3E", "EIF3I", "EIF1", "EIF2B4", "GTPBP2", "EIF2S2", "EIF2B1", "MRPL58", "CPEB1", "EIF3L", "E…
GOBP_LEUKOCYTE_MIGRATION	9.04855e-05	0.00421128	0.538434	0.41062	1.61637	336	c("AIRE", "XCL1", "TNF", "IL6", "FOLR2", "NLRP12", "PYCARD", "CYP19A1", "ELANE", "CXCL10", "CD177", "IL34", "ALOX5", "IL23A", "LGALS3", "F11R", "SYK", "CD200R1", "F2RL1", "CCR7", "CCL5", "CH25H", "S100A14", "TNFAIP6", "TNFRSF11A", "CXCL8", "ZP3", "LBP", "CCL26", "CNR2", "MTUS1", "LCK", "STAP1", "CXCL12", "SELPLG", "THY1", "CXCL1", "HOXA7", "ANXA1", "DBH", "IL6R", "VCAM1", "PERP", "IL33", "CXCL2",…
GOBP_CYTOKINE_PRODUCTION_INVOLVED_IN_INFLAMMATORY_RESPONSE	0.0145854	0.135674	0.38073	0.53461	1.61544	51	c("TNF", "NLRP7", "IL6", "PYCARD", "ALOX5", "F2", "PSG9", "PLA2G10", "TLR3", "APOD", "MYD88", "TICAM1", "ZC3H12A")
GOBP_POSITIVE_REGULATION_OF_TYPE_II_INTERFERON_PRODUCTION	0.00914743	0.102961	0.38073	0.513712	1.61315	61	c("IFNL1", "TNF", "PYCARD", "IL23A", "HLA-DPA1", "F2RL1", "ZP3", "LTA", "TLR3", "IL23R", "CRTAM", "IL12RB2", "HSPD1", "IL1R1", "EBI3", "SASH3", "IL12RB1", "TLR9", "IL12A")
GOBP_CELLULAR_RESPONSE_TO_VIRUS	0.0102745	0.111626	0.38073	0.528057	1.61216	55	c("IFNL1", "IL6", "MMP12", "CXCL10", "CCL5", "TLR3", "IRF5", "EIF5A", "IFIH1", "ZC3H12A")
GOBP_GMP_METABOLIC_PROCESS	0.0186612	0.160203	0.352488	0.603145	1.61073	28	c("AMPD1", "CARD11", "GDA", "APRT", "TJP2", "ATIC", "GART", "PPAT", "IMPDH2", "PFAS", "IMPDH1", "PAICS", "ADSL", "GMPR2")
GOBP_MATURATION_OF_5_8S_RRNA	0.0166065	0.148878	0.352488	0.57135	1.6097	35	c("BOP1", "EIF6", "RPP40", "EXOSC9", "NOP14", "EXOSC10", "RCL1", "RPS21", "ABT1", "URB1", "KRI1", "WDR12", "PRKDC", "UTP20", "FTSJ3", "EXOSC7", "LAS1L", "NOP9", "RRS1", "EXOSC2", "MAK16", "NOL9", "NSA2", "EXOSC8", "EXOSC4")
GOMF_MRNA_BINDING	4.36067e-05	0.00232932	0.557332	0.410115	1.60955	331	c("LIN28A", "DAZL", "ESRP1", "DDX43", "DND1", "ARC", "PABPC1L2B", "ESRP2", "RBPMS", "BOLL", "ZAR1L", "PABPC1L2A", "RBFOX1", "CPEB3", "PABPC1", "PABPC3", "EIF3A", "DDX21", "ZC3H12A", "C1QBP", "YBX3", "NANOS1", "PABPC4L", "CCT5", "RBM38", "LIN28B", "SLC4A1AP", "RBMS3", "RBMS1", "EIF4A1", "SERBP1", "DDX53", "IGF2BP3", "RPS3", "RBM47", "DAZAP1", "NCL", "KHSRP", "TP53", "RPL26", "HNRNPL", "THOC5", "PA…
GOCC_ORGANELLAR_RIBOSOME	0.00832335	0.096131	0.38073	0.477849	1.60767	89	c("MRPL37", "MRPL15", "MRPL18", "MRPS25", "MPV17L2", "MRPS30", "MRPS23", "DAP3", "MRPL39", "MRPL21", "MRPL32", "MRPS2", "MRPL45", "MRPS12", "MRPL49", "MRPL34", "MRPL10", "MRPS21", "MRPS17", "MRPL12", "MRPL3", "MRPS35", "MRPS9", "MRPS15", "MRPL17", "MRPS10", "MRPS7", "MRPS34", "MRPS18B", "PTCD3", "MRPL11", "MRPL30", "MRPL9", "MRPS11", "MRPL46", "MRPL50", "GADD45GIP1", "MRPL13", "MRPL58", "MRPL35",…
GOBP_CELL_ACTIVATION_INVOLVED_IN_IMMUNE_RESPONSE	0.000380127	0.0109923	0.498493	0.416254	1.6053	259	c("IFNL1", "TNF", "HLA-DRA", "IL6", "ITGAM", "NKG7", "IL13RA2", "PYCARD", "CLEC4D", "CD177", "HLA-DRB1", "DYSF", "IL23A", "AICDA", "LGALS3", "SYK", "F2RL1", "IRF4", "UNC13D", "DOCK2", "SH2D1B", "IL13", "SEMA4A", "CR1", "PTGDS", "PTPN6", "LBP", "BTK", "ANXA3", "FES", "CD28", "ANXA1", "IL6R", "IL33", "CD19", "TYROBP", "IL23R", "LGALS1", "NFKBIZ", "IL4R", "MYD88", "PTAFR", "ITGAL", "TICAM1", "IL4", …
GOCC_TRANSCRIPTION_FACTOR_TFIID_COMPLEX	0.0175042	0.154186	0.352488	0.569597	1.60476	35	c("TAF11L12", "TAF4B", "TCEA1", "TAF1L", "TAF13", "TAF7L", "TAF5", "TAF12", "TAF5L", "GTF2H4", "GTF2B", "GTF2H2", "TAF1", "ERCC3", "TAF8", "GTF2E1", "TAF9", "GTF2A1", "GTF2F1", "TAF10", "TAF3", "TAF4", "GTF2E2", "TAF11", "TBP", "TAF2", "ERCC2", "GTF2H3")
GOBP_PYRIMIDINE_CONTAINING_COMPOUND_CATABOLIC_PROCESS	0.0109379	0.114624	0.38073	0.551832	1.604	43	c("CDA", "AICDA", "APOBEC3D", "DPYS", "APOBEC3G", "UPP1", "APOBEC3H", "APOBEC3C", "STPG4")
GOBP_PRODUCTION_OF_MOLECULAR_MEDIATOR_INVOLVED_IN_INFLAMMATORY_RESPONSE	0.00548039	0.0753083	0.407018	0.490577	1.6021	78	c("TNF", "NLRP7", "IL6", "PYCARD", "ALOX5", "SYK", "F2", "PSG9", "LBP", "BTK", "PLA2G10", "TLR3", "APOD", "IL4R", "MYD88", "NCF1", "TICAM1", "ZC3H12A", "RAB44")
GOBP_RESPONSE_TO_REACTIVE_OXYGEN_SPECIES	0.000738341	0.0174212	0.477271	0.432197	1.59823	186	c("HBA2", "KLF4", "IL6", "CRYAB", "HBA1", "TXNRD2", "SCGB1A1", "MMP3", "TNFAIP3", "GCH1", "BTK", "MT3", "PPARGC1B", "APOE", "TRPA1", "KLF2", "GPR37L1", "RHOB", "FOSL1", "FOS", "APOD", "PRDX1", "NUDT15", "UCP1", "SMPD3", "NCF1", "FKBP1B", "JUN", "NOS3", "BAK1", "HMOX1", "FBLN5", "IL1A", "SIRT1", "SESN2", "GSTP1", "TXN", "HSPA8", "CAT", "PAWR", "HP", "RPS3", "FOXO3", "TET1", "PLK3", "BNIP3", "MET",…
GOBP_POSITIVE_REGULATION_OF_STEM_CELL_POPULATION_MAINTENANCE	0.00991058	0.108284	0.38073	0.533375	1.59691	49	c("LNCPRESS1", "PRDM14")
GOBP_CELLULAR_RESPONSE_TO_BIOTIC_STIMULUS	0.000597524	0.0157403	0.477271	0.428496	1.59482	204	c("TNF", "NLRP7", "IL6", "CDA", "PYCARD", "CARD16", "CXCL10", "ABCA1", "AICDA", "SYK", "SPON2", "CASP1", "TBXA2R", "MMP3", "TNFAIP3", "CXCL8", "GBP2", "LBP", "BTK", "STAP1", "CXCL1", "CXCL2", "GBP3", "HCK", "CD55", "TLR1", "NFKBIZ", "MYD88", "PTAFR", "PLSCR4", "TICAM1", "NOS3", "SHPK", "TSPO", "CXCL11", "CXCL5", "NFKBIA", "ZC3H12A", "IL1A", "LY96", "GSTP1", "PRKCA", "MRC1", "EDNRB", "CCL2", "TLR9…
GOBP_MODULATION_BY_SYMBIONT_OF_ENTRY_INTO_HOST	0.0135273	0.130646	0.38073	0.536014	1.5945	48	c("HS3ST5", "HLA-DRB1", "TMPRSS2", "CH25H", "CAV1", "CXCL8", "TRIM38", "TRIM22", "LGALS1", "RFPL1", "PTX3", "CD74", "GSN", "TRIM58", "FUCA2", "FCN1", "SNX3", "TRIM26")
GOBP_POSITIVE_REGULATION_OF_T_CELL_MEDIATED_CYTOTOXICITY	0.0246852	0.180921	0.352488	0.573005	1.59431	33	c("RAET1L", "XCL1", "HLA-DRA", "HLA-DRB1", "IL23A", "SLC22A13", "MICB", "IL23R", "PVR", "IL12RB1", "HSPA8", "MR1", "IL12A")
GOBP_REGULATION_OF_RESPONSE_TO_BIOTIC_STIMULUS	2.04901e-05	0.00140914	0.57561	0.39322	1.59421	458	c("TNF", "OASL", "SFN", "PYDC1", "SERPINB9", "RNF125", "NCR1", "PYCARD", "MMP12", "CARD16", "KLRB1", "PIK3AP1", "IFI16", "HLA-DRB1", "IL23A", "CGAS", "SYK", "F2RL1", "CASP1", "POLR3G", "IRF4", "CCL5", "CAV1", "SPINK5", "SH2D1B", "S100A14", "TNFAIP3", "CR1", "HERC5", "MATR3", "PTPN6", "CLEC6A", "GBP2", "USP50", "LBP", "APOBEC3G", "BTK", "SAMHD1", "SLC22A13", "APOE", "RNF135", "MICB", "TLR3", "TRIM…
GOBP_REGULATION_OF_RELEASE_OF_SEQUESTERED_CALCIUM_ION_INTO_CYTOSOL	0.00602502	0.0788171	0.407018	0.487956	1.59354	78	c("NPSR1", "XCL1", "APLNR", "CXCL10", "RYR2", "F2", "IL13", "PTPN6", "THY1", "CD19", "METTL21C", "LHCGR", "FKBP1B", "CXCL11", "ANK2", "JPH2", "NTSR1", "JPH1", "AKAP6", "TRDN")
GOBP_TYPE_I_INTERFERON_PRODUCTION	0.00426814	0.0624154	0.407018	0.457412	1.59284	113	c("RNF125", "PYCARD", "MMP12", "CGAS", "SYK", "POLR3G", "RNF135", "ZC3HAV1", "TLR3", "TRIM38", "TYROBP", "MYD88", "DHX58", "IRF5", "TICAM1", "IFIH1", "HSPD1", "SIGLEC1", "TRAF3", "ILRUN", "TLR9", "KPNA2", "TICAM2", "RELB", "YY1", "HSP90AA1", "ATG12", "IRAK1", "RIOK3", "XAF1", "POLR3D", "HMGB2", "PPM1B", "GPATCH3", "CYLD", "POLR3A", "DHX33", "PTPN22", "DDX56", "HAVCR2", "G3BP1", "PTPN11", "DHX36",…
GOBP_REGULATION_OF_MRNA_CATABOLIC_PROCESS	0.000658795	0.0165663	0.477271	0.430174	1.59272	185	c("DAZL", "TENT5B", "PKP3", "DND1", "PNLDC1", "SCGB1A1", "RNASEL", "CALCR", "BOLL", "ZC3HAV1", "TRIM71", "MYD88", "CPEB3", "PABPC1", "TENT5C", "ZC3H12A", "YBX3", "NANOS1", "PRKCA", "MAPKAPK2", "TOB1", "SERBP1", "IGF2BP3", "RBM47", "KHSRP", "TBRG4", "PAIP1", "PRKCD", "TNRC6C", "MEX3D", "ZAR1", "NPM1", "ZC3H12D", "CNOT3", "LARP1", "NOCT", "TRAF5", "PDE12", "LSM1", "FASTKD1", "TENT4B", "RBM8A", "CAR…
GOBP_NUCLEOSIDE_MONOPHOSPHATE_BIOSYNTHETIC_PROCESS	0.0163728	0.147126	0.352488	0.557842	1.59239	39	c("CDA", "AMPD1", "UPP1", "UPRT", "AMPD3", "APRT", "ATIC", "GART", "UCKL1", "PPAT", "DCK", "IMPDH2", "PFAS", "IMPDH1", "DHODH", "PAICS", "ADSL")
GOBP_REGULATION_OF_LIPID_STORAGE	0.010481	0.113549	0.38073	0.531316	1.59074	49	c("TNF", "IL6", "ABCA1", "CES1", "MSR1", "PLA2G10", "C3", "LPL", "NFKBIA", "ZC3H12A", "APOC4", "SIRT1")
GOBP_REGULATION_OF_INNATE_IMMUNE_RESPONSE	5.0789e-05	0.00267582	0.557332	0.399267	1.58968	384	c("TNF", "OASL", "SFN", "PYDC1", "SERPINB9", "RNF125", "NCR1", "PYCARD", "MMP12", "KLRB1", "PIK3AP1", "IFI16", "CGAS", "SYK", "F2RL1", "CASP1", "POLR3G", "IRF4", "CCL5", "CAV1", "SH2D1B", "S100A14", "TNFAIP3", "CR1", "MATR3", "PTPN6", "CLEC6A", "GBP2", "USP50", "LBP", "BTK", "SAMHD1", "APOE", "RNF135", "TLR3", "FOSL1", "HCK", "CTSS", "TYROBP", "BIRC3", "SLC46A2", "TLR1", "NFKBIZ", "KLRD1", "CRTAM…
HALLMARK_REACTIVE_OXYGEN_SPECIES_PATHWAY	0.014243	0.134923	0.38073	0.533439	1.58684	48	c("TXNRD2", "FES", "PFKP", "PRDX1", "PDLIM1", "MGST1", "TXN", "ABCC1", "IPCEF1", "CAT", "LSP1", "JUNB", "SRXN1", "EGLN2", "MBP", "GLRX", "G6PD", "PRNP", "GCLM", "NDUFB4", "OXSR1")
GOBP_REGULATION_OF_LYMPHOCYTE_ACTIVATION	1.23462e-05	0.000989238	0.593325	0.392351	1.5865	444	c("HLA-DQA1", "HLA-DQA2", "HLA-DRB5", "FGL1", "IFNL1", "XCL1", "HLA-DRA", "HLA-DQB2", "IL6", "CD70", "CLC", "PYCARD", "CARD11", "TNFSF9", "HLA-DRB1", "IL23A", "HLA-DQB1", "LGALS3", "ICOSLG", "CGAS", "SYK", "CD38", "HLA-DPA1", "CCR7", "SCGB1A1", "IRF4", "CCL5", "CAV1", "PSG9", "SPINK5", "TNFAIP3", "IL13", "RUNX3", "CR1", "PTPN6", "ZP3", "BTK", "LCK", "THY1", "PLA2G2A", "HHLA2", "CD28", "ANXA1", "V…
GOBP_CELLULAR_RESPONSE_TO_MOLECULE_OF_BACTERIAL_ORIGIN	0.00110621	0.0238352	0.45506	0.430683	1.58592	178	c("TNF", "NLRP7", "IL6", "PYCARD", "CARD16", "CXCL10", "ABCA1", "AICDA", "SPON2", "CASP1", "TBXA2R", "MMP3", "TNFAIP3", "CXCL8", "GBP2", "LBP", "STAP1", "CXCL1", "CXCL2", "GBP3", "HCK", "CD55", "TLR1", "NFKBIZ", "MYD88", "PTAFR", "PLSCR4", "TICAM1", "NOS3", "SHPK", "TSPO", "CXCL11", "CXCL5", "NFKBIA", "ZC3H12A", "IL1A", "LY96", "GSTP1", "PRKCA", "MRC1", "EDNRB", "CCL2", "TLR9", "CXCL6")
GOBP_RNA_CATABOLIC_PROCESS	0.00026905	0.00874142	0.498493	0.407745	1.58455	295	c("XIST", "SLFN12", "LIN28A", "DAZL", "TENT5B", "PKP3", "DND1", "PNLDC1", "SCGB1A1", "RNASEL", "SLFN13", "CALCR", "BOLL", "ZC3HAV1", "NEAT1", "TRIM71", "MYD88", "ISG20", "CPEB3", "PABPC1", "RNASET2", "TENT5C", "SLIRP", "ZC3H12A", "YBX3", "NANOS1", "PRKCA", "MAPKAPK2", "LIN28B", "TOB1", "SERBP1", "IGF2BP3", "RBM47", "HSPA1B", "KHSRP", "TBRG4", "EXOSC5", "ZCCHC8", "PAIP1", "PRKCD", "TNRC6C", "NCBP2…
GOBP_NUCLEOTIDE_TRANSMEMBRANE_TRANSPORT	0.0169868	0.15123	0.352488	0.58299	1.58314	30	c("SLC25A31", "SLC25A47", "SLC25A16", "SLC46A2", "SLC25A42", "SLC25A5", "ADCY10", "SLC25A6", "LRRC8E", "LRRC8A", "SLC17A9", "SLC25A17", "SLC25A4", "SLC25A41")
GOBP_ACTIVATION_OF_CYSTEINE_TYPE_ENDOPEPTIDASE_ACTIVITY_INVOLVED_IN_APOPTOTIC_PROCESS	0.00779478	0.0919593	0.407018	0.498148	1.58248	68	c("TNF", "NLRP12", "PYCARD", "SLC22A2", "F3", "BCL2L10", "LCK", "CASP10", "CASP8", "BBC3", "BAK1", "HSPD1", "ROBO1", "HSPE1", "MCL1", "EGLN3")
GOBP_HETEROTYPIC_CELL_CELL_ADHESION	0.0161623	0.14653	0.352488	0.516864	1.58228	54	c("TNF", "KLF4", "ITGAM", "GLDN", "CD44", "CD200R1", "ADIPOQ", "CTNNA3", "ITGAX", "LCK", "THY1", "VCAM1", "PERP")
GOBP_POSITIVE_REGULATION_OF_NEURON_APOPTOTIC_PROCESS	0.0107627	0.114346	0.38073	0.504872	1.58046	60	c("TNF", "RAPSN", "CASP5", "TFAP2B", "GCH1", "PCSK9", "CASP10", "NUPR1", "CFLAR", "CASP8", "MYBL2", "ADCY10", "FOXO3", "MCL1", "TP53", "CDK5R1", "POU4F1", "ATF4", "TFAP2A", "PRNP", "CTNNB1")
GOBP_MAINTENANCE_OF_CELL_NUMBER	0.00101781	0.0223685	0.45506	0.427294	1.5801	186	c("LNCPRESS1", "POU5F1", "FGF4", "PRDM14", "NANOG", "MYC", "KLF4", "LINC-ROR", "LIN28A", "NODAL", "SALL4", "TEAD4", "PADI4", "TAL1", "LIF", "LDB2", "FZD7", "WNT7A")
GOBP_TELOMERE_MAINTENANCE_VIA_TELOMERE_LENGTHENING	0.00674299	0.0838829	0.407018	0.47781	1.57866	82	c("ZSCAN4", "GCH1", "TERT", "TCP1", "CCT5", "FBXO4", "TP53", "CCT3", "HSP90AB1", "NOP10", "NAT10", "CCT4", "HSP90AA1", "CCT2", "TENT4B", "PARN", "CCT6A", "PTGES3", "CTNNB1", "DKC1", "EXOSC10", "CCT8", "SLX1A", "PARP1", "TNKS1BP1", "DCP2", "DHX36", "CCT7", "GNL3L", "MAP2K7", "PINX1", "TNKS", "RAD51", "TERF1", "MRE11", "MAPK1", "XRN1", "TEN1", "PIF1", "AURKB", "HNRNPA2B1", "HMBOX1", "HNRNPA1", "HNR…
GOBP_ALPHA_BETA_T_CELL_PROLIFERATION	0.0126779	0.127308	0.38073	0.548027	1.57704	40	c("XCL1", "CARD11", "IL23A", "SYK", "DOCK2", "CD28", "CD55", "IL15", "EBI3", "ZBTB7B", "ZAP70")
GOBP_REGULATION_OF_T_CELL_PROLIFERATION	0.00159337	0.0312658	0.45506	0.439735	1.57552	151	c("XCL1", "IL6", "CD70", "CLC", "PYCARD", "CARD11", "TNFSF9", "HLA-DRB1", "IL23A", "LGALS3", "ICOSLG", "SYK", "HLA-DPA1", "SCGB1A1", "CCL5", "CR1", "PTPN6", "ZP3", "PLA2G2A", "HHLA2", "CD28", "ANXA1", "VCAM1", "CD55", "IL20RB", "IL15", "IL23R", "IDO1", "CRTAM", "IL4", "EBI3", "CD24", "IL1A", "ZBTB7B", "ZAP70", "SASH3", "PNP", "IL12RB1", "PAWR")
GOBP_REGULATION_OF_MONONUCLEAR_CELL_MIGRATION	0.00512745	0.0720203	0.407018	0.446459	1.57547	123	c("AIRE", "XCL1", "TNF", "PYCARD", "CYP19A1", "CXCL10", "IL34", "LGALS3", "CD200R1", "CCR7", "CCL5", "S100A14", "MTUS1", "STAP1", "CXCL12", "APOD", "CMKLR1", "C3AR1", "DDT", "RIPOR2", "PLCB1", "WASL", "C1QBP", "TNFSF14", "ADAM8", "DUSP1", "CCL2", "CD200", "TRPV4", "CD9", "IL12A", "AKIRIN1", "STK10", "CRK")
GOMF_GALACTOSYLTRANSFERASE_ACTIVITY	0.0143444	0.135217	0.38073	0.576979	1.57276	31	c("A4GALT", "B3GNT7", "B3GNT3", "B3GNT6", "UGT8", "B3GNT4", "B3GALT5", "B3GNT2", "B4GALT5", "B4GALT4", "A3GALT2", "PLOD3")
GOBP_REGULATION_OF_ADAPTIVE_IMMUNE_RESPONSE	0.0017363	0.0330586	0.45506	0.424702	1.57241	184	c("RAET1L", "XCL1", "TNF", "HLA-DRA", "IL6", "CLC", "PYCARD", "HLA-DRB1", "CR1L", "IL23A", "TNFAIP3", "CR1", "PTPN6", "CLEC6A", "ZP3", "BTK", "LTA", "C3", "SLC22A13", "CR2", "MICB", "CD28", "ANXA1", "IL33", "CD55", "IL20RB", "IL23R", "NFKBIZ", "IL4R", "KLRD1", "PVR", "IL4", "HSPD1", "ZC3H12A", "IL1R1", "SIRT1", "ZBTB7B", "HPX", "C17orf99", "SASH3", "PLA2G4A", "IL12RB1", "HSPA8", "GATA3", "MR1")
GOBP_B_CELL_MEDIATED_IMMUNITY	0.0050747	0.0717547	0.407018	0.451452	1.57188	114	c("XCL1", "TNF", "CD70", "IL13RA2", "C8B", "CR1L", "AICDA", "CR1", "PTPN6", "ZP3", "BTK", "LTA", "C3", "CR2", "CD28", "CD19", "CD55", "MASP2", "NFKBIZ", "IL4R", "MYD88", "C1R", "IL4", "HSPD1", "CD74", "C1QBP", "HPX", "C17orf99")
GOCC_CLATHRIN_COATED_ENDOCYTIC_VESICLE_MEMBRANE	0.00690073	0.0847931	0.407018	0.493216	1.57143	69	c("HLA-DQA1", "HLA-DQA2", "HLA-DRB5", "HLA-DRA", "HLA-DQB2", "CD3G", "HLA-DRB1", "HLA-DQB1", "HLA-DPA1", "AVP")
GOBP_POSITIVE_REGULATION_OF_CD4_POSITIVE_ALPHA_BETA_T_CELL_DIFFERENTIATION	0.0321743	0.207649	0.321776	0.564767	1.5714	33	c("HLA-DRA", "HLA-DRB1", "IL23A", "ANXA1", "IL23R", "NFKBIZ", "IL4R", "ZBTB7B", "SASH3", "IL12RB1", "SOCS1")
GOBP_IMMUNE_RESPONSE_REGULATING_CELL_SURFACE_RECEPTOR_SIGNALING_PATHWAY	0.000178819	0.00674251	0.518848	0.40384	1.57127	292	c("ITGAM", "BTLA", "CD3G", "CLEC4D", "CARD11", "PIK3AP1", "HLA-DRB1", "HLA-DQB1", "LGALS3", "ICOSLG", "SYK", "CD38", "CD200R1", "F2RL1", "CCR7", "TRGC2", "PSG9", "S100A14", "TNFAIP3", "CR1", "PTPN6", "CLEC6A", "LBP", "BTK", "LCK", "TRAC", "STAP1", "C3", "CR2", "THY1", "HHLA2", "MICB", "CD28", "GBP1", "TRDC", "THEMIS", "CD19", "HCK", "MOG", "TYROBP", "CMKLR1", "C3AR1", "TLR1", "BANK1", "NFKBIZ", "…
GOBP_REGULATION_OF_GENE_SILENCING_BY_REGULATORY_NCRNA	0.0263549	0.184292	0.352488	0.582308	1.56998	29	c("IL6", "LINC-ROR", "LIN28A", "DND1")
GOBP_REGULATION_OF_LEUKOCYTE_PROLIFERATION	0.00141797	0.0287026	0.45506	0.413614	1.56691	226	c("XCL1", "IL6", "CD70", "CLC", "PYCARD", "CARD11", "TNFSF9", "IL34", "HLA-DRB1", "IL23A", "ST6GAL1", "LGALS3", "ICOSLG", "SYK", "CD38", "HLA-DPA1", "SCGB1A1", "CCL5", "TNFAIP3", "IL13", "CR1", "PTPN6", "ZP3", "BTK", "PLA2G2A", "PTH", "HHLA2", "CD28", "ANXA1", "VCAM1", "IL33", "CD55", "IL20RB", "IL15", "TYROBP", "IL23R", "IDO1", "CRTAM", "MYD88", "IRS2", "MZB1", "TICAM1", "IL4", "CD74", "EBI3", "…
GOBP_MYELOID_LEUKOCYTE_DIFFERENTIATION	0.00163689	0.0317954	0.45506	0.418766	1.56677	214	c("MT1G", "TNF", "MYC", "IL34", "P2RX5", "IFI16", "HLA-DRB1", "CARTPT", "IL23A", "TMEM64", "GPR55", "F2RL1", "CD109", "ADIPOQ", "IAPP", "CCR7", "IRF4", "TNFAIP6", "TNFRSF11A", "CD101", "PPARGC1B", "CALCR", "FES", "TAL1", "ANXA2", "IGSF23", "HOXA7", "TLR3", "LIF", "IL33", "FOS", "LARGE1", "IL15", "TYROBP", "CASP10", "IL23R", "HCLS1", "STAT5A", "MYD88", "CASP8", "PRTN3", "IL4", "BATF3", "CD74", "GA…
GOBP_RESPONSE_TO_MOLECULE_OF_BACTERIAL_ORIGIN	0.000235726	0.00802302	0.518848	0.402573	1.56676	298	c("TNF", "NLRP7", "IL6", "PYCARD", "HPGD", "CARD16", "ELANE", "CXCL10", "ABCA1", "AICDA", "SPON2", "CASP1", "CCR7", "SCGB1A1", "TBXA2R", "MMP3", "S100A14", "TNFAIP3", "IL13", "TNFRSF11A", "CXCL8", "GBP2", "LBP", "GCH1", "BTK", "LTA", "CNR2", "STAP1", "NFKB2", "CXCL1", "REN", "VCAM1", "ALPL", "CXCL2", "GBP3", "FOS", "HCK", "CD55", "IL23R", "ADM", "CNR1", "TLR1", "IDO1", "NFKBIZ", "AKAP12", "MYD88"…
GOBP_ANTIVIRAL_INNATE_IMMUNE_RESPONSE	0.0145541	0.135674	0.38073	0.530533	1.56668	47	c("TNF", "IFIT2", "CXCL10", "USP44", "RNF135", "IFIT3", "DHX58", "IFIH1", "AKAP1", "IFIT1", "RPSA")
GOCC_LATE_ENDOSOME_MEMBRANE	0.00167961	0.0323297	0.45506	0.431449	1.56634	164	c("HLA-DQA1", "HLA-DQA2", "HLA-DRB5", "HLA-DRA", "HLA-DQB2", "GALNTL5", "HLA-DRB1", "HLA-DQB1", "HLA-DPA1", "ANXA2", "LAMP3", "RHOB")
GOBP_REGULATION_OF_GRANULOCYTE_CHEMOTAXIS	0.0158632	0.144916	0.352488	0.529803	1.56452	47	c("XCL1", "IL34", "IL23A", "CCR7", "CCL5", "S100A14", "TNFAIP6", "CXCL8", "LBP", "PERP", "CMKLR1", "C3AR1", "RIPOR2", "CD74", "DAPK2", "C1QBP", "C5AR2")
GOBP_REGULATION_OF_TYPE_2_IMMUNE_RESPONSE	0.0160518	0.145946	0.352488	0.573636	1.56365	31	c("IFNL1", "XCL1", "IL6", "ANXA1", "IL33", "IDO1", "IL4R", "IL4", "CD74")
GOBP_GLYCOSYL_COMPOUND_CATABOLIC_PROCESS	0.0327757	0.210092	0.321776	0.561649	1.56272	33	c("CDA", "AICDA", "APOBEC3D", "APOBEC3G", "UPP1", "APOBEC3H", "APOBEC3C", "GDA", "FUCA2", "PNP", "DERA", "APOBEC3F", "ADA2")
GOBP_LIVER_MORPHOGENESIS	0.0564577	0.284948	0.321776	0.59574	1.56228	25	c("FGL1", "TNF", "IL6", "TNFAIP3", "CFLAR", "HPN")
GOBP_REGULATION_OF_T_CELL_MIGRATION	0.0129109	0.128618	0.38073	0.533302	1.56121	44	c("AIRE", "XCL1", "PYCARD", "CXCL10", "CD200R1", "CCL5", "CXCL12", "APOD", "RIPOR2", "TNFSF14", "ADAM8", "CD200")
GOBP_REGULATION_OF_IMMUNE_EFFECTOR_PROCESS	0.000169469	0.00651778	0.518848	0.397608	1.5594	329	c("RAET1L", "IFNL1", "XCL1", "TNF", "HLA-DRA", "IL6", "ITGAM", "SERPINB9", "IL13RA2", "NCR1", "CLC", "PYCARD", "CD177", "KLRB1", "PKP3", "HLA-DRB1", "CR1L", "IL23A", "LGALS3", "CGAS", "SYK", "F2RL1", "SPON2", "IRF4", "UNC13D", "SPINK5", "SH2D1B", "IL13", "CR1", "PTPN6", "ZP3", "LBP", "BTK", "LTA", "STAP1", "C3", "SLC22A13", "CR2", "FES", "MICB", "CD28", "ANXA1", "TLR3", "IL33", "CD55", "IL20RB", …
GOBP_T_HELPER_17_CELL_DIFFERENTIATION	0.0191685	0.161156	0.352488	0.573211	1.55659	30	c("IL6", "IL23A", "IRF4", "IL6R", "IL23R", "NFKBIZ", "ZC3H12A", "ZBTB7B", "IL12RB1", "JUNB", "BRD2")
GOBP_REGULATION_OF_IMMUNOGLOBULIN_PRODUCTION	0.0106036	0.114123	0.38073	0.489906	1.5563	68	c("XCL1", "TNF", "IL6", "IL13RA2", "CGAS", "IL13", "CR1", "BTK", "CD28", "IL33", "IL4R", "MZB1", "IL4", "HPX", "C17orf99", "SASH3", "TLR9")
GOBP_POSITIVE_REGULATION_OF_RESPONSE_TO_BIOTIC_STIMULUS	0.000369163	0.0108382	0.498493	0.394938	1.55464	336	c("TNF", "OASL", "PYDC1", "RNF125", "PYCARD", "MMP12", "PIK3AP1", "IFI16", "HLA-DRB1", "CGAS", "SYK", "F2RL1", "CASP1", "POLR3G", "IRF4", "CCL5", "CAV1", "SH2D1B", "S100A14", "TNFAIP3", "MATR3", "CLEC6A", "GBP2", "USP50", "LBP", "BTK", "SLC22A13", "RNF135", "TLR3", "FOSL1", "HCK", "CTSS", "TYROBP", "BIRC3", "SLC46A2", "TLR1", "NFKBIZ", "KLRD1", "CRTAM", "MYD88", "DHX58", "PVR", "TICAM1", "HEXIM1"…
GOBP_CD4_POSITIVE_ALPHA_BETA_T_CELL_ACTIVATION	0.00826337	0.0957257	0.38073	0.447877	1.55459	106	c("XCL1", "HLA-DRA", "IL6", "NKG7", "CARD11", "HLA-DRB1", "IL23A", "CDH26", "IRF4", "SEMA4A", "RUNX3", "CD28", "ANXA1", "IL6R", "CD55", "IL23R", "NFKBIZ", "IL4R", "ZC3H12A", "ZBTB7B", "SASH3", "IL12RB1", "GATA3", "SOCS1", "JUNB", "RUNX1", "RELB", "IL27", "BRD2", "TCIRG1")
HALLMARK_HYPOXIA	0.00331237	0.0540668	0.431708	0.41861	1.55385	195	c("FBP1", "IL6", "MT1E", "BCAN", "F3", "ANGPTL4", "CAV1", "LDHC", "LDHA", "TNFAIP3", "CAVIN1", "UGP2", "PLAC8", "B4GALNT2", "MT2A", "ANXA2", "AMPD3", "AK4", "SLC2A3", "PKLR", "PFKP", "CP", "TPST2", "FOS", "LARGE1", "PGAM2", "STC2", "ADM", "TPD52", "AKAP12", "IRS2", "ISG20", "JUN", "PPP1R15A", "KIF5A", "HMOX1", "HK2", "PYGM", "PGM1", "SLC6A6", "NEDD4L", "PRKCA", "DUSP1", "PGM2", "SLC2A5", "S100A4"…
GOBP_CYTOPLASMIC_PATTERN_RECOGNITION_RECEPTOR_SIGNALING_PATHWAY	0.00334579	0.0540668	0.431708	0.433073	1.55353	153	c("TNF", "OASL", "PYDC1", "RNF125", "PYCARD", "PIK3AP1", "CGAS", "F2RL1", "CAV1", "TNFAIP3", "GBP2", "USP50", "BTK", "RNF135", "TLR3", "BIRC3", "SLC46A2", "MYD88", "DHX58", "TICAM1", "IFIH1", "NFKBIA", "C1QBP")
GOBP_REGULATION_OF_NEUTROPHIL_CHEMOTAXIS	0.0169868	0.15123	0.352488	0.569764	1.55309	31	c("XCL1", "IL23A", "CCR7", "TNFAIP6", "CXCL8", "LBP", "PERP", "C3AR1", "RIPOR2", "CD74", "DAPK2", "C1QBP", "C5AR2")
GOMF_CYTOKINE_RECEPTOR_BINDING	0.00186461	0.034812	0.45506	0.419923	1.55165	189	c("IFNL1", "XCL1", "TNF", "IL6", "CD70", "PYCARD", "CXCL10", "TNFSF9", "IL34", "IL23A", "SYK", "CCL5", "TMBIM1", "S100A14", "IL13", "CXCL8", "CCL26", "LTA", "IL11", "STAP1", "CXCL12", "CXCL1", "LIF", "IL6R", "IL33", "CXCL2", "TNFSF12", "OSMR", "IL15", "IL23R", "LEFTY1", "CCL28", "CFLAR", "BDNF", "CNIH4", "MYD88", "DDT", "CASP8", "CCL17", "IL4", "CXCL11", "CXCL5", "LRG1", "EBI3", "TNFSF14", "IL1A"…
GOBP_RESPONSE_TO_ALCOHOL	0.000722423	0.0172574	0.477271	0.408729	1.55134	238	c("DYNAP", "TNF", "KLF4", "FBP1", "CDA", "DRD3", "HPGD", "CLDN7", "SCNN1A", "COMT", "ABCA1", "SPINK1", "SLC6A3", "OXT", "CES1", "ST6GAL1", "KLF9", "SLC5A5", "ADIPOQ", "CCR7", "CDH1", "AVP", "NPPC", "TBXA2R", "IL13", "TNFRSF11A", "ARC", "NEFL", "SLC12A3", "PTH", "DBH", "VCAM1", "KLF2", "FOSL1", "FOS", "CNR1", "MAP4K1", "UCP1", "MYD88", "CASP8", "TSPO", "ADCY2", "BAK1", "GLRA1", "GRIN1", "RGS7", "H…
GOBP_KERATINOCYTE_PROLIFERATION	0.0272932	0.186447	0.352488	0.512877	1.54977	51	c("SFN", "FERMT1", "OVOL1", "EPPK1", "KLF9", "KDF1", "CD109", "FST", "WNT16", "IRF6", "NFKBIZ")
GOCC_METHYLTRANSFERASE_COMPLEX	0.010869	0.11445	0.38073	0.44867	1.54951	102	c("DNMT3L", "ASH2L", "JARID2", "SIRT1", "SETD1B", "AEBP2", "KDM6B", "WDR77", "SNRPF", "RIOK1", "PELP1", "MEN1", "MAX", "KMT2A", "KMT2B", "PHF1", "UTY", "WDR4", "METTL1", "HDAC2", "ZC3H13", "SNRPD3", "TEX10", "TAF1", "MTF2", "WDR5", "RUVBL1", "LAS1L", "PHF20", "CXXC1", "TRMT10C", "EPOP", "RUVBL2", "KMT2C", "DPY30", "TRIM37", "TAF9", "BOD1L1", "ZNF335", "SNRPE", "SETD1A", "KMT2D", "SNRPD1", "BOD1",…
GOBP_REGULATION_OF_CELL_CELL_ADHESION	6.19972e-05	0.00313738	0.538434	0.383255	1.54807	439	c("HLA-DQA1", "HLA-DQA2", "HLA-DRB5", "FGL1", "IFNL1", "XCL1", "TNF", "HLA-DRA", "KLF4", "HLA-DQB2", "IL6", "CD70", "PYCARD", "HTN1", "ELANE", "CARD11", "TNFSF9", "NODAL", "HLA-DRB1", "ALOX5", "CD44", "IL23A", "HLA-DQB1", "LGALS3", "F11R", "ICOSLG", "FXYD5", "SYK", "HLA-DPA1", "ADIPOQ", "CCR7", "CDH1", "RGCC", "SCGB1A1", "CCL5", "CAV1", "EPCAM", "RUNX3", "PODXL", "CR1", "PTPN6", "GP6", "PDPN", "Z…
GOBP_POSITIVE_REGULATION_OF_LEUKOCYTE_PROLIFERATION	0.00317529	0.0526387	0.431708	0.43251	1.54656	145	c("XCL1", "IL6", "CD70", "PYCARD", "CARD11", "TNFSF9", "IL34", "IL23A", "ST6GAL1", "ICOSLG", "SYK", "CD38", "HLA-DPA1", "CCL5", "IL13", "ZP3", "BTK", "PTH", "HHLA2", "CD28", "ANXA1", "VCAM1", "CD55", "IL15", "IL23R", "MYD88", "IRS2", "TICAM1", "IL4", "CD74", "EBI3", "CD24", "IL1A", "ZAP70", "SASH3", "PNP", "IL12RB1", "TLR9", "RPS3", "IL12A", "HLA-DMB")
GOBP_PEPTIDE_BIOSYNTHETIC_PROCESS	0.0337199	0.214004	0.321776	0.582142	1.54529	26	c("MMP7", "ELANE", "GGT5", "GGT6", "SLC7A11", "CHAC1", "LGALS4")
HALLMARK_IL6_JAK_STAT3_SIGNALING	0.0108781	0.11445	0.38073	0.47297	1.5446	78	c("TNF", "IL6", "CXCL10", "CD44", "DNTT", "CD38", "PLA2G2A", "CXCL1", "IL15RA", "OSMR", "IL4R", "MYD88", "JUN", "CXCL11", "BAK1", "HMOX1", "IL1R1", "EBI3", "IL12RB1", "SOCS1", "CD9")
GOMF_TRANSLATION_REGULATOR_ACTIVITY	0.0043041	0.062703	0.407018	0.435607	1.54326	132	c("AIRE", "DAZL", "BOLL", "TRIM71", "CPEB3", "PABPC1", "EIF5A", "EEF1B2", "EIF3A", "EIF5AL1", "NANOS1", "EIF3K", "EIF4EBP3", "EIF4A1", "SERBP1", "IGF2BP3", "MTIF2", "EIF3D", "PAIP1", "EIF4B", "EIF6", "EEF1A2", "EIF4EBP1", "RACK1", "LARP1", "ABCF1", "DENR", "ETF1", "CPEB2", "EIF3B", "EIF4G1", "TSFM", "CPEB4", "COPS5", "EIF2A", "RPS9", "CELF1", "IFRD2", "SAMD4A", "EEF1A1", "EEF2", "RPS14", "IGF2BP1…
GOBP_REGULATION_OF_T_CELL_RECEPTOR_SIGNALING_PATHWAY	0.0205084	0.166403	0.352488	0.530744	1.5427	43	c("CARD11", "LGALS3", "CCR7", "PTPN6", "LCK", "THY1", "GBP1", "KCNN4", "ELF1", "PAWR", "RPS3", "SLA2", "NECTIN2", "PRNP", "UBR2", "EZR", "CYLD", "RAB29", "PTPN22", "IKBKG", "BCL10")
GOBP_REGULATION_OF_EPIDERMIS_DEVELOPMENT	0.0207788	0.167538	0.352488	0.506125	1.54189	53	c("GDF3", "SFN", "ESRP1", "PLAAT4", "KDF1", "CD109", "HEY2", "HOXA7", "ETV4", "MAFG", "GRHL1", "FGF2")
GOMF_SERINE_TYPE_ENDOPEPTIDASE_INHIBITOR_ACTIVITY	0.00771682	0.0916016	0.407018	0.47517	1.54181	74	c("PI3", "SERPINB9", "SERPINA11", "SPINK14", "SPINK6", "SPINK1", "SPINT1", "SERPINA5", "CD109", "SERPINB1", "SLCO1B3", "SPINK5", "TFPI", "SERPINA3", "SPINK2", "SLCO1B7", "ANXA2")
GOBP_REGULATION_OF_CYTOPLASMIC_PATTERN_RECOGNITION_RECEPTOR_SIGNALING_PATHWAY	0.0226242	0.174669	0.352488	0.444695	1.54145	103	c("OASL", "PYDC1", "RNF125", "CGAS", "F2RL1", "CAV1", "TNFAIP3", "GBP2", "USP50", "BTK", "BIRC3", "SLC46A2", "MYD88", "DHX58", "C1QBP", "HSPA8", "TLR9", "HSPA1B", "ZDHHC3", "ZDHHC9")
GOBP_POSITIVE_REGULATION_OF_DEFENSE_RESPONSE	0.000141801	0.00563765	0.518848	0.383254	1.54103	426	c("TNF", "IL6", "OASL", "NLRP12", "PYDC1", "NKG7", "RNF125", "PYCARD", "MMP12", "PIK3AP1", "IFI16", "CASP5", "IL23A", "CGAS", "SYK", "F2RL1", "CASP1", "POLR3G", "CCR7", "IRF4", "CCL5", "CAV1", "SH2D1B", "S100A14", "TNFAIP3", "MATR3", "TNFRSF11A", "CLEC6A", "GBP2", "USP50", "ZP3", "LBP", "BTK", "LTA", "STAP1", "C3", "PLA2G2A", "RNF135", "CD28", "NEAT1", "TLR3", "CTSC", "IL33", "FOSL1", "HCK", "OSM…
GOBP_NEUTROPHIL_MIGRATION	0.0123378	0.124544	0.38073	0.46006	1.54084	87	c("XCL1", "CXCL10", "CD177", "IL23A", "LGALS3", "SYK", "CCR7", "TNFAIP6", "CXCL8", "LBP", "CXCL1", "PERP", "CXCL2", "C3AR1", "MYD88", "PRTN3", "RIPOR2", "SAA1", "CXCL11", "CD74", "CXCL5", "XG", "DAPK2", "IL1R1", "C1QBP", "C5AR2", "IL1A", "ADAM8", "PLA2G1B", "CXCL6", "WDR1", "VAV1")
GOBP_REGULATION_OF_BONE_RESORPTION	0.0209744	0.168408	0.352488	0.533249	1.53828	41	c("IL6", "CARTPT", "TMEM64", "SYK", "CD38", "IAPP", "TNFAIP3", "TNFRSF11A", "HAMP", "PPARGC1B", "PDK4", "ADAM8", "PRKCA", "INPP5D")
GOBP_NEGATIVE_REGULATION_OF_RESPONSE_TO_CYTOKINE_STIMULUS	0.0118359	0.121187	0.38073	0.470459	1.5364	78	c("KLF4", "IL6", "PYDC1", "MMP12", "CARD16", "F2RL1", "ADIPOQ", "CCL5", "CAV1", "STAP1", "SAMHD1", "ROBO1", "NLRC5", "TTLL12", "OTUD4", "GSTP1")
GOBP_REGULATION_OF_CYTOPLASMIC_TRANSLATION	0.0177168	0.154186	0.352488	0.550255	1.53625	34	c("LIN28A", "CPEB3", "PABPC1", "YBX3", "PAIP1", "CPEB2", "YBX1", "CPEB4", "IGF2BP1", "YTHDF2", "DHX36", "CNBP", "MTOR", "CSDE1", "PKM", "CPEB1", "SYNCRIP", "HNRNPD", "NMNAT2", "IMPACT", "HNRNPU")
GOBP_REGULATION_OF_VIRAL_PROCESS	0.00365741	0.0568613	0.431708	0.429219	1.53567	150	c("TNF", "OASL", "HS3ST5", "IFI16", "HLA-DRB1", "AICDA", "TMPRSS2", "CCL5", "CH25H", "APOBEC3D", "TRIM14", "CXCL8", "RNASEL", "APOBEC3G", "APOBEC3H", "STOM", "APOBEC3C", "CD28", "LAMP3", "ZC3HAV1", "TRIM38", "TRIM22", "NR5A2", "LGALS1", "RFPL1", "PTX3", "ISG20", "PABPC1", "HEXIM1", "IFIH1", "CD74", "GSN", "RESF1", "TRIM58", "FCN1", "VPS37B")
GOBP_POSITIVE_REGULATION_OF_MRNA_METABOLIC_PROCESS	0.00389671	0.0583142	0.431708	0.431777	1.53543	136	c("DND1", "PNLDC1", "ZC3HAV1", "TRIM71", "CPEB3", "PABPC1", "ZC3H12A", "NANOS1", "HSPA8", "TOB1", "DAZAP1", "NCL", "RBM3", "KHSRP", "PAIP1", "TNRC6C", "NCBP2", "WDR77", "MEX3D", "ZC3H12D", "CNOT3", "NOCT", "PDE12", "LSM1", "TENT4B", "PARN", "UPF1", "YBX1", "BTG2", "EXOSC9", "CELF1", "SAMD4A", "EXOSC10", "ROCK1", "IGF2BP1", "PRPF19", "TNRC6B", "METTL16", "THRAP3", "TNKS1BP1", "DCP2", "ZFP36", "YTH…
GOBP_NEGATIVE_REGULATION_OF_TYPE_I_INTERFERON_PRODUCTION	0.0274881	0.187113	0.352488	0.537451	1.53419	39	c("RNF125", "PYCARD", "TYROBP", "DHX58", "SIGLEC1", "ILRUN", "RELB", "YY1", "ATG12", "XAF1", "PPM1B", "GPATCH3", "CYLD", "DDX56", "HAVCR2", "PTPN11", "TRAIP")
GOBP_T_CELL_MEDIATED_CYTOTOXICITY	0.0231604	0.176095	0.352488	0.515518	1.53353	48	c("RAET1L", "XCL1", "HLA-DRA", "HLA-DRB1", "IL23A", "SLC22A13", "MICB", "CTSC", "IL23R", "KLRD1", "CRTAM", "PVR", "IL12RB1", "HSPA8", "MR1", "IL12A")
GOCC_MITOCHONDRIAL_SMALL_RIBOSOMAL_SUBUNIT	0.0312844	0.203932	0.321776	0.553811	1.53301	32	c("MRPS25", "MRPS23", "DAP3", "MRPS2", "MRPS12", "MRPS21", "MRPS17", "MRPS35", "MRPS9", "MRPS15", "MRPS10", "MRPS7", "MRPS34", "MRPS18B", "PTCD3", "MRPS11", "MRPS26", "MRPS22", "MRPS16", "AURKAIP1", "MRPL42", "MRPS24")
GOBP_ESTABLISHMENT_OF_PROTEIN_LOCALIZATION_TO_CHROMOSOME	0.0733505	0.327832	0.287805	0.584326	1.53235	25	c("CTCFL", "TERT", "TCP1", "CCT5", "CCT3", "CCT4", "CCT2", "CCT6A", "SPDYA", "SPIDR", "DKC1", "CCT8", "CCT7", "TERF1", "WBP2", "RUVBL2")
GOBP_NUCLEOBASE_CONTAINING_SMALL_MOLECULE_CATABOLIC_PROCESS	0.0244671	0.180615	0.352488	0.564208	1.53214	30	c("CDA", "AICDA", "APOBEC3D", "APOBEC3G", "UPP1", "APOBEC3H", "APOBEC3C", "GDA", "PNP", "DERA", "APOBEC3F", "ADA2")
GOCC_CLATHRIN_COATED_ENDOCYTIC_VESICLE	0.0123834	0.124677	0.38073	0.460998	1.53183	83	c("HLA-DQA1", "HLA-DQA2", "HLA-DRB5", "HLA-DRA", "HLA-DQB2", "CD3G", "HLA-DRB1", "HLA-DQB1", "HLA-DPA1", "AVP")
GOBP_PROTEIN_DNA_COMPLEX_ASSEMBLY	0.0035069	0.0556769	0.431708	0.424408	1.53129	157	c("TAF11L12", "TAF4B", "PADI4", "HEY2", "NFKBIZ", "NAP1L2", "TAF1L", "TAF13", "CENPA", "CENPE", "TP53", "SET", "TAF7L", "MED15", "RAD51C", "BRD2", "DLGAP5", "DR1", "NPM1", "TAF5", "NAP1L1", "GRWD1", "POLR1E", "TAF12", "BDP1", "DAXX", "HMGB2", "SSRP1", "CENPP", "MED30", "RSF1", "HJURP", "MED1", "DMC1", "GTF2B", "NAP1L3", "SUGT1", "TSPYL1", "SART3", "MED26", "BRF2", "TSPYL2", "CDT1", "TAF1", "SETSI…
GOBP_CHEMOKINE_PRODUCTION	0.00906597	0.102855	0.38073	0.465484	1.5301	80	c("AIRE", "TNF", "KLF4", "IL6", "PYCARD", "ELANE", "SYK", "F2RL1", "ADIPOQ", "LBP", "TLR3", "IL6R", "IL33", "APOD", "LPL", "IL4R", "MYD88", "TICAM1", "HMOX1", "CD74", "GSTP1", "TLR9", "CXCL6", "TRPV4")
HALLMARK_COMPLEMENT	0.00417432	0.0617478	0.407018	0.41382	1.5301	187	c("IL6", "ITGAM", "CDA", "MMP12", "GZMB", "CASP5", "LGALS3", "F3", "APOC1", "CASP1", "CCL5", "KYNU", "F2", "TNFAIP3", "CR1", "APOBEC3G", "LCK", "CTSV", "C3", "MT3", "CR2", "CSRP1", "PCSK9", "CXCL1", "CFB", "CTSC", "CP", "CD55", "CTSS", "CASP10", "C1R", "CPM", "KLKB1", "ADRA2B", "FCN1", "ANXA5", "DUSP5", "PLA2G4A", "GATA3", "PFN1", "HNF4A")
GOBP_PROTEIN_RNA_COMPLEX_ORGANIZATION	0.00131083	0.0271103	0.45506	0.410775	1.53008	203	c("RPL10L", "PWP2", "NLE1", "EIF3A", "PHF5A", "EIF3K", "BOP1", "MDN1", "RPSA", "NOP2", "EIF3D", "EIF6", "WDR77", "HSP90AB1", "SMN2", "SNRPF", "BRIX1", "RPL23A", "RPL38", "HSP90AA1", "TGS1", "SMN1", "VCP", "DENR", "RPL11", "EIF3B", "PTGES3", "SRPK1", "CELF1", "RPS28", "RPL5", "RPS14", "PRPF19", "ABT1", "U2AF2", "GEMIN6", "RPS19", "MRPS7", "YTHDC1", "TRAF7", "CELF3", "RPLP0", "RPL10", "RPS5", "SART…
GOBP_INORGANIC_ION_HOMEOSTASIS	0.000113439	0.00500721	0.538434	0.377304	1.52956	486	c("MT1G", "MT1H", "MT1M", "NPSR1", "XCL1", "MYC", "SCARA5", "APLNR", "MT1E", "MT1F", "DRD3", "TRPC6", "MT1X", "SLC24A2", "ELANE", "SCNN1A", "COMT", "CXCL10", "ENPP1", "RYR2", "ATP12A", "MT1A", "SLC39A4", "TMEM64", "FAM20A", "CCR7", "CALB1", "NPPC", "CCL5", "CAV1", "F2", "S100A14", "IL13", "ITPR3", "PTPN6", "HAMP", "LCK", "CAV2", "CXCL12", "MT2A", "MT3", "THY1", "SLC12A3", "PTH", "APOE", "TRPA1", …
GOCC_NUCLEOID	0.0134073	0.130521	0.38073	0.519936	1.52836	46	c("TERT", "SLC25A5", "POLG2", "TWNK", "TOP1MT", "TFB2M", "HSPA9", "VDAC2", "CLPX", "GRSF1", "ATP5F1B", "PRORP", "POLRMT", "LRPPRC", "VDAC1", "ATAD3A", "LONP1", "ELAC2", "TUFM", "CPS1", "TFAM", "FASTKD5", "TRMT10C", "POLDIP2", "LRRC59", "SUPV3L1", "SOD2", "TFB1M", "SHMT2", "DBT", "HADHB", "HADHA")
GOBP_RESPONSE_TO_HYDROGEN_PEROXIDE	0.0176735	0.154186	0.352488	0.453338	1.52694	92	c("HBA2", "KLF4", "IL6", "CRYAB", "HBA1", "TNFAIP3", "TRPA1", "KLF2", "RHOB", "FOSL1", "SMPD3", "FKBP1B", "BAK1", "HMOX1", "SIRT1", "TXN", "HSPA8", "CAT", "HP", "RPS3", "BNIP3", "CRK", "PPIF", "KDM6B", "AREG", "PRKCD")
GOBP_NEGATIVE_REGULATION_OF_RNA_CATABOLIC_PROCESS	0.0136902	0.130976	0.38073	0.461946	1.52624	82	c("DAZL", "TENT5B", "PKP3", "DND1", "BOLL", "MYD88", "PABPC1", "TENT5C", "SLIRP", "YBX3", "MAPKAPK2", "TOB1", "IGF2BP3", "RBM47", "PAIP1", "ZAR1", "LARP1", "NOCT", "TRAF5", "TENT4B", "PARN", "YBX1", "DKC1", "LRPPRC", "IGF2BP1", "METTL16", "THRAP3", "HNRNPAB", "METTL1", "ZFP36", "DHX36", "PHAX")
GOMF_NUCLEOTIDE_TRANSMEMBRANE_TRANSPORTER_ACTIVITY	0.0318919	0.20719	0.321776	0.551116	1.52554	32	c("SLC25A31", "SLC25A47", "SLC25A16", "SLC46A2", "SLC25A42", "SLC25A5", "SLC25A6", "SLC25A19", "LRRC8A", "SLC17A9", "SLC25A17", "SLC25A4", "SLC25A41", "ABCC5")
GOBP_RESPONSE_TO_DIETARY_EXCESS	0.0201395	0.165153	0.352488	0.545833	1.5239	34	c("GDF3", "SLC12A3", "APOE", "VGF", "UCP1", "TRPV4", "TRPV1", "GDF15", "NMUR2", "BMP8A")
GOMF_NUCLEAR_RECEPTOR_COACTIVATOR_ACTIVITY	0.0226722	0.174669	0.352488	0.499025	1.52352	55	c("PPARGC1B", "CCDC62", "HMGA1", "FGF2", "CARM1", "TRERF1", "ACTN2", "NCOA3", "WDR77", "ELK1", "KDM4C", "ACTN4", "PPRC1", "CCAR1", "ACTN1", "MED30", "THRAP3", "MED1", "KDM1A", "NCOA7", "PSMC3IP", "PPARGC1A", "ATXN7L3", "MED13", "ETS1")
GOBP_NUCLEOTIDE_TRANSPORT	0.0135538	0.130646	0.38073	0.51823	1.52335	46	c("GJB1", "SLC25A31", "CR1", "SLC25A47", "SLC25A16", "SLC46A2", "SLC25A42", "SLC25A5", "ADCY10", "SLC25A6", "ABCC1", "SLC25A19", "CALHM2", "LRRC8E", "LRRC8A", "SLC17A9", "SLC25A17", "SLC25A4", "SLC25A41", "ABCC5")
GOBP_REGULATION_OF_TELOMERE_MAINTENANCE	0.0122297	0.123778	0.38073	0.43872	1.5228	106	c("MYC", "GCH1", "TCP1", "CCT5", "FBXO4", "TP53", "CCT3", "YY1", "NAT10", "CCT4", "GNL3", "CCT2", "TENT4B", "PARN", "UPF1", "CCT6A", "SMG1", "CTNNB1", "DKC1", "EXOSC10", "CCT8", "SLX1A", "PARP1", "INO80D", "DCP2", "DHX36", "CCT7", "USP7", "GNL3L", "EID3", "MAP2K7", "RUVBL1", "PINX1", "TNKS", "TERF1", "MRE11", "MAPK1", "TFPT", "INO80", "XRN1", "NSMCE1", "TEN1", "RUVBL2", "PIF1", "NSMCE3", "AURKB",…
GOBP_NEGATIVE_REGULATION_OF_CYSTEINE_TYPE_ENDOPEPTIDASE_ACTIVITY	0.0265109	0.185047	0.352488	0.499415	1.52145	53	c("TNF", "KLF4", "CARD16", "IFI16", "CARD18", "CD44", "AVP", "LAMP3")
GOMF_SNORNA_BINDING	0.0337142	0.214004	0.321776	0.549424	1.52086	32	c("ISG20", "DDX21", "TSR1", "NOP10", "RRP9", "NOP56", "UTP6", "DKC1", "BYSL", "NOP14", "NUDT5", "DHX37", "BMS1", "PRKDC", "SNU13", "IMP4", "IMP3", "WDR3", "NOP58", "NUFIP1", "TBL3", "UTP25", "NUDT1", "XRCC5", "SDE2")
GOMF_ENZYME_INHIBITOR_ACTIVITY	0.000573841	0.0154335	0.477271	0.387099	1.51872	330	c("PI3", "UGT1A8", "CST6", "KNG1", "NLRP7", "SFN", "PI16", "PYDC1", "SERPINB9", "SERPINA11", "GRM7", "PI15", "SPINK14", "CARD16", "SPINK6", "SPINK1", "CARD18", "DEPTOR", "LGALS3", "SPINT1", "TIMP4", "APOC1", "SERPINA5", "CD109", "SERPINB1", "SCGB1A1", "ANGPTL4", "CAV1", "SLCO1B3", "SPINK5", "TFPI", "SERPINA3", "PDE6G", "GBP2", "SPINK2", "ANXA3", "SLCO1B7", "CDKN2A", "C3", "R3HDML", "GCKR", "PPP1R…
GOBP_REGULATION_OF_LYMPHOCYTE_MIGRATION	0.0162005	0.14653	0.352488	0.488866	1.51747	59	c("AIRE", "XCL1", "PYCARD", "CXCL10", "CD200R1", "CCL5", "CXCL12", "APOD", "RIPOR2", "WASL", "TNFSF14", "ADAM8", "CCL2", "CD200", "STK10", "CRK")
GOBP_SOMATIC_STEM_CELL_POPULATION_MAINTENANCE	0.0136676	0.130976	0.38073	0.479257	1.51738	67	c("POU5F1", "FGF4", "NANOG", "MYC", "KLF4", "NODAL", "SALL4", "TAL1", "LIF", "LDB2", "WNT7A")
GOBP_DISRUPTION_OF_ANATOMICAL_STRUCTURE_IN_ANOTHER_ORGANISM	0.025462	0.181346	0.352488	0.509892	1.51679	48	c("NKG7", "C8B", "HTN1", "ELANE", "GZMB", "SYK", "F2RL1", "F2", "GBP2", "HAMP", "PLA2G2A", "MICB", "GBP1", "GBP3", "MUC7", "MYD88")
GOBP_TELOMERE_MAINTENANCE	0.00319678	0.0527674	0.431708	0.419317	1.51576	159	c("MYC", "ZSCAN4", "GCH1", "TERT", "CCNE1", "HUS1B", "TCP1", "CCT5", "FBXO4", "RIF1", "TP53", "CCT3", "ZNF365", "RAD51C", "HSP90AB1", "HUS1", "YY1", "NOP10", "MAD2L2", "NAT10", "CCT4", "GNL3", "HSP90AA1", "CCT2", "TENT4B", "PARN", "UPF1", "CCT6A", "SMG1", "SPDYA", "PTGES3", "CTNNB1", "DKC1", "EXOSC10", "CCT8", "SHLD2", "SLX1A", "PARP1", "INO80D", "TNKS1BP1", "DCP2", "DHX36", "CCT7", "USP7", "GNL3…
GOBP_T_CELL_RECEPTOR_SIGNALING_PATHWAY	0.00954138	0.105619	0.38073	0.427618	1.51326	133	c("CD3G", "CARD11", "HLA-DRB1", "HLA-DQB1", "LGALS3", "ICOSLG", "CCR7", "TRGC2", "PTPN6", "BTK", "LCK", "TRAC", "THY1", "HHLA2", "CD28", "GBP1", "TRDC", "THEMIS", "MOG", "NFKBIZ", "KCNN4", "THEMIS2", "ELF1", "ZC3H12A", "BTNL8", "ZAP70", "GATA3", "PAWR", "INPP5D", "CD2AP", "RPS3")
GOBP_NEGATIVE_REGULATION_OF_MITOTIC_CELL_CYCLE_PHASE_TRANSITION	0.00595556	0.0784421	0.407018	0.411664	1.51294	176	c("KLF4", "SLFN11", "USP44", "RGCC", "FOXN3", "NDC80", "DACT1", "RFPL1", "NABP1", "JADE1", "TAOK3", "PLK1", "HUS1B", "PRAP1", "DUSP1", "CCL2", "HASPIN", "ZWINT", "GPR132", "PLK3", "CTDSPL", "TP53", "RPL26", "HUS1", "TRIAP1", "IER3", "FAM107A", "MAD2L2", "BARD1", "MDM2", "CHMP4C", "TRIP13", "CHEK2", "SYF2", "BRSK1", "CDKN1B", "INCENP", "MAD2L1BP", "MAD2L1", "BIRC5", "FOXO4", "AVEN", "PCID2", "CCNB…
GOBP_ACTIVATED_T_CELL_PROLIFERATION	0.0253746	0.181346	0.352488	0.524359	1.51264	41	c("CLC", "PYCARD", "TNFSF9", "IL23A", "ICOSLG", "HHLA2", "IL23R", "IDO1", "CRTAM", "CD24", "IL12RB1", "RPS3")
GOBP_T_CELL_ACTIVATION_INVOLVED_IN_IMMUNE_RESPONSE	0.0142156	0.134923	0.38073	0.445209	1.5119	96	c("IFNL1", "HLA-DRA", "IL6", "CLEC4D", "HLA-DRB1", "IL23A", "LGALS3", "F2RL1", "IRF4", "SEMA4A", "ANXA1", "IL6R", "IL23R", "NFKBIZ", "IL4R", "ITGAL", "CD74", "ZC3H12A", "ZBTB7B", "IL12RB1", "GATA3", "HLA-DMB", "JUNB", "TP53", "FGL2", "RPS6", "RELB", "IL27", "BRD2")
GOBP_REGULATION_OF_NITRIC_OXIDE_METABOLIC_PROCESS	0.037514	0.229391	0.321776	0.49757	1.50979	52	c("TNF", "KLF4", "CAV1", "APOE", "AGXT2", "KLF2", "TMEM106A", "PTX3", "TICAM1", "TSPO", "ZC3H12A", "TRPV1", "ACVR2A", "KHSRP", "PTGS2", "HSP90AB1", "ASS1", "HSP90AA1")
GOBP_CYTOPLASMIC_TRANSLATIONAL_INITIATION	0.0234592	0.177388	0.352488	0.518992	1.50854	43	c("EIF3A", "EIF3K", "EIF4A1", "EIF3D", "NCBP2", "DENR", "EIF3B", "EIF4G1", "YTHDF2", "EIF3E", "EIF3I", "MTOR", "EIF2B4", "EIF2S2", "EIF2B1", "EIF3L", "IMPACT", "EIF4A2", "EIF3H", "EIF2B5", "EIF3F", "EIF3J", "EIF2B3", "EIF3G", "EIF3M", "DHX29", "EIF2S3", "RPL13A", "EIF2D", "RBM4", "EIF2B2", "EIF3CL")
GOBP_TOLL_LIKE_RECEPTOR_3_SIGNALING_PATHWAY	0.0439179	0.249864	0.321776	0.564735	1.50816	28	c("TNF", "F2RL1", "CAV1", "TNFAIP3", "TLR3", "TICAM1")
GOBP_NEGATIVE_REGULATION_OF_CANONICAL_NF_KAPPAB_SIGNAL_TRANSDUCTION	0.0249827	0.180965	0.352488	0.49338	1.50629	55	c("NLRP12", "PYDC1", "PYCARD", "ADIPOQ", "TNFAIP3", "PPM1N", "CASP8", "NFKBIA", "ZC3H12A", "SIRT1", "GSTP1", "ZNF675")
GOCC_HISTONE_METHYLTRANSFERASE_COMPLEX	0.0215914	0.169872	0.352488	0.470193	1.50604	70	c("DNMT3L", "ASH2L", "JARID2", "SIRT1", "SETD1B", "AEBP2", "KDM6B", "PELP1", "MEN1", "MAX", "KMT2A", "KMT2B", "PHF1", "UTY", "HDAC2", "TEX10", "TAF1", "MTF2", "WDR5", "RUVBL1", "LAS1L", "PHF20", "CXXC1", "EPOP", "RUVBL2", "KMT2C", "DPY30", "TRIM37", "TAF9", "BOD1L1", "ZNF335", "SETD1A", "KMT2D", "BOD1", "HCFC1", "TAF4")
GOBP_REGULATION_OF_TRANSLATION	0.0003291	0.0102904	0.498493	0.379389	1.50587	359	c("AIRE", "TNF", "IL6", "LIN28A", "DAZL", "GRB7", "PADI6", "GZMB", "TENT5B", "PKP3", "CCL5", "PRR16", "BOLL", "CD28", "ZAR1L", "NIBAN1", "BANK1", "TRIM71", "CPEB3", "PABPC1", "PTAFR", "PPP1R15A", "PIWIL3", "EIF5A", "RMND1", "EIF5AL1", "C1QBP", "YBX3", "NANOS1", "INPP5E", "SESN2", "EIF3K", "EIF4EBP3", "RPS4X", "TOB1", "RGS2", "SERBP1", "BZW2", "IGF2BP3", "RPS3", "FOXO3", "NCL", "MTIF2", "TCOF1", "…
GOBP_POSITIVE_REGULATION_OF_CYTOKINE_PRODUCTION	0.000247299	0.00832253	0.498493	0.374504	1.50584	427	c("AIRE", "CHI3L1", "IFNL1", "XCL1", "TNF", "IL6", "ORM2", "NLRP12", "PYDC1", "PYCARD", "MMP12", "FERMT1", "ELANE", "CARD11", "NODAL", "IFI16", "IL23A", "F3", "CGAS", "SYK", "HLA-DPA1", "F2RL1", "SPON2", "CASP1", "ADIPOQ", "POLR3G", "CCR7", "RGCC", "IRF4", "TNFRSF8", "NLRP2", "IL13", "CLEC6A", "USP50", "ZP3", "LBP", "BTK", "LTA", "C3", "HHLA2", "RNF135", "CD28", "ZC3HAV1", "ANXA1", "CEACAM20", "T…
GOBP_ACTIVATION_OF_INNATE_IMMUNE_RESPONSE	0.00172563	0.0330187	0.45506	0.390774	1.50564	263	c("TNF", "OASL", "PYDC1", "RNF125", "PYCARD", "PIK3AP1", "IFI16", "CGAS", "SYK", "F2RL1", "CASP1", "IRF4", "CAV1", "S100A14", "TNFAIP3", "MATR3", "CLEC6A", "GBP2", "USP50", "LBP", "BTK", "RNF135", "TLR3", "FOSL1", "HCK", "CTSS", "TYROBP", "BIRC3", "SLC46A2", "TLR1", "NFKBIZ", "KLRD1", "MYD88", "DHX58", "TICAM1", "HEXIM1", "IFIH1", "HSPD1", "NFKBIA", "C1QBP", "OTUD4", "TRAF3", "LY96", "FCN1", "MAP…
GOBP_NUCLEAR_TRANSCRIBED_MRNA_CATABOLIC_PROCESS	0.0134435	0.130521	0.38073	0.42688	1.50516	122	c("PNLDC1", "CPEB3", "PABPC1", "ZC3H12A", "TOB1", "EXOSC5", "PAIP1", "TNRC6C", "NCBP2", "CNOT3", "EXOSC6", "NOCT", "PDE12", "LSM1", "TENT4B", "RBM8A", "PARN", "MRTO4", "UPF1", "ETF1", "YBX1", "SMG1", "BTG2", "EXOSC9", "SAMD4A", "EXOSC10", "PNRC1", "IGF2BP1", "TNRC6B", "THRAP3", "TNKS1BP1", "HNRNPAB", "DCP2", "CTIF", "ZFP36", "GSPT1", "XRN2", "PELO", "DHX36", "EIF4A3", "DXO", "DCP1A", "SSB", "TUT7…
GOBP_NEGATIVE_REGULATION_OF_NON_CANONICAL_NF_KAPPAB_SIGNAL_TRANSDUCTION	0.0518672	0.275902	0.287857	0.573842	1.50485	25	c("NLRP12", "NLRP2", "TRIM60", "UACA", "ZC3H12A", "ADGRG3", "LITAF", "ADIPOR1", "PPM1B", "CYLD", "CCN3", "CPNE1")
GOBP_MITOCHONDRIAL_RNA_METABOLIC_PROCESS	0.0252715	0.181346	0.352488	0.492594	1.50389	55	c("PPARGC1B", "AARS2", "SLIRP", "PUS1", "FOXO3", "TWNK", "TBRG4", "TFB2M", "CHCHD10", "GRSF1", "RPUSD4", "PDE12", "FASTKD1", "PRORP", "POLRMT", "MRPL12", "LRPPRC", "SARS2", "ELAC2", "TFAM", "TRMT5", "YARS2", "FASTKD5", "TRMT10C", "PNPT1", "DARS2", "MTO1", "SUPV3L1", "EARS2", "METTL8", "TARS2", "MTPAP", "THAP11", "TFB1M")
GOBP_RIBONUCLEOSIDE_METABOLIC_PROCESS	0.023168	0.176095	0.352488	0.538554	1.50358	34	c("CDA", "AICDA", "APOBEC3D", "APOBEC3G", "UPP1", "APOBEC3H", "APOBEC3C", "APRT", "PNP", "PGM2", "NT5E", "APOBEC3F", "ADA2", "ICMT")
GOBP_EPIBOLY	0.0243444	0.180055	0.352488	0.516978	1.50269	43	c("MMP12", "FERMT1", "HTN1", "CD44", "PDPN", "TMEFF2", "WNT7A", "LRG1", "FERMT2", "FIGNL2", "CARMIL2", "CCN1")
GOBP_RESPONSE_TO_ETHANOL	0.0108915	0.11445	0.38073	0.428216	1.50232	118	c("TNF", "DRD3", "HPGD", "CLDN7", "SPINK1", "SLC6A3", "ST6GAL1", "ADIPOQ", "AVP", "NPPC", "TBXA2R", "IL13", "TNFRSF11A", "ARC", "PTH", "DBH", "VCAM1", "FOS", "CNR1", "MYD88", "CASP8", "BAK1", "GLRA1", "GRIN1", "RGS7", "HSPA8", "CAT", "ITPR2", "RGS2")
GOBP_INTERLEUKIN_6_PRODUCTION	0.00710473	0.0867454	0.407018	0.42322	1.50192	129	c("TNF", "IL6", "NLRP12", "PYCARD", "SYK", "CD200R1", "F2RL1", "SPON2", "TNFAIP3", "PTPN6", "LBP", "BTK", "TLR3", "IL6R", "KLF2", "IL33", "TYROBP", "LPL", "TMEM106A", "TLR1", "BANK1", "ARRB1", "MYD88", "PTAFR", "TICAM1", "IFIH1", "HSPD1", "CD74", "ZC3H12A", "C5AR2", "IL1A", "MAPKAPK2", "CD200", "TLR9", "INPP5D", "TRPV4")
GOBP_ENDOLYSOSOMAL_TOLL_LIKE_RECEPTOR_SIGNALING_PATHWAY	0.0234764	0.177388	0.352488	0.511985	1.50184	45	c("TNF", "PIK3AP1", "F2RL1", "CAV1", "TNFAIP3", "TLR3", "MYD88", "TICAM1")
GOBP_RNA_3_END_PROCESSING	0.0195557	0.163148	0.352488	0.447867	1.5014	88	c("LIN28A", "PNLDC1", "LIN28B", "EXOSC5", "ZCCHC8", "NCBP2", "BARD1", "EXOSC6", "TENT4B", "PARN", "EXOSC9", "DKC1", "CDK9", "EXOSC10", "LEO1", "RPS21", "ELAC2", "FBL", "INTS6", "PCF11", "DHX36", "YTHDC1", "INTS2", "SSB", "TUT7", "EXOSC7", "NUDT21", "CPSF2", "TRMT10C", "LSM11", "PNPT1", "EXOSC2", "CPEB1", "PAPOLG", "SSU72", "SUPV3L1", "CSTF1", "CLP1", "INTS14", "EXOSC8", "MTPAP", "EXOSC4", "USB1",…
GOBP_POSITIVE_REGULATION_OF_LEUKOCYTE_MIGRATION	0.00673667	0.0838829	0.407018	0.422037	1.50123	135	c("XCL1", "TNF", "IL6", "PYCARD", "CXCL10", "IL34", "IL23A", "LGALS3", "F2RL1", "CCR7", "CCL5", "S100A14", "CXCL8", "ZP3", "LBP", "CXCL12", "THY1", "IL6R", "PERP", "CMKLR1", "C3AR1", "TNFRSF18", "RIPOR2", "PTAFR", "CD74", "XG", "DAPK2", "IL1R1", "C1QBP", "TNFSF14", "IL1A", "ADAM8")
GOBP_PURINE_NUCLEOTIDE_TRANSPORT	0.0248849	0.180921	0.352488	0.520706	1.49842	40	c("GJB1", "SLC25A31", "CR1", "SLC25A47", "SLC25A16", "SLC46A2", "SLC25A42", "SLC25A5", "ADCY10", "SLC25A6", "CALHM2", "LRRC8E", "LRRC8A", "SLC17A9", "SLC25A17", "SLC25A4", "SLC25A41", "ABCC5")
GOBP_NEGATIVE_REGULATION_OF_INTERLEUKIN_6_PRODUCTION	0.0335111	0.213384	0.321776	0.524822	1.49814	39	c("TNF", "NLRP12", "CD200R1", "TNFAIP3", "PTPN6", "KLF2", "BANK1", "ARRB1", "ZC3H12A", "C5AR2", "CD200", "INPP5D")
GOBP_NEUTROPHIL_CHEMOTAXIS	0.0141484	0.13469	0.38073	0.470088	1.49774	69	c("XCL1", "CXCL10", "IL23A", "LGALS3", "SYK", "CCR7", "TNFAIP6", "CXCL8", "LBP", "CXCL1", "PERP", "CXCL2", "C3AR1", "RIPOR2", "SAA1", "CXCL11", "CD74", "CXCL5", "DAPK2", "C1QBP", "C5AR2", "PLA2G1B", "CXCL6")
GOBP_NEGATIVE_REGULATION_OF_MRNA_METABOLIC_PROCESS	0.0226055	0.174669	0.352488	0.444631	1.49761	92	c("DAZL", "TENT5B", "PKP3", "DND1", "BOLL", "MYD88", "PABPC1", "TENT5C", "C1QBP", "YBX3", "MAPKAPK2", "TOB1", "IGF2BP3", "RBM47", "BAG4", "PAIP1", "ZAR1", "BARD1", "LARP1", "NOCT", "TRAF5", "TENT4B", "YBX1", "PTBP1", "IGF2BP1", "METTL16", "THRAP3", "U2AF2", "HNRNPAB", "ZFP36", "SAP18", "HNRNPK", "FUS", "RNPS1", "CSDE1", "SRSF9", "SYNCRIP", "SFSWAP", "HNRNPD", "HNRNPA2B1", "LARP4B", "HNRNPU", "QKI…
GOBP_TYPE_2_IMMUNE_RESPONSE	0.0326451	0.209605	0.321776	0.525313	1.49644	37	c("IFNL1", "XCL1", "IL6", "ANXA1", "IL33", "IDO1", "IL4R", "IL4", "CD74")
GOBP_VIRAL_RNA_GENOME_REPLICATION	0.045992	0.258227	0.321776	0.554721	1.4956	29	c("AICDA", "APOBEC3D", "CXCL8", "APOBEC3G", "APOBEC3H", "APOBEC3C")
GOMF_PURINE_NUCLEOTIDE_TRANSMEMBRANE_TRANSPORTER_ACTIVITY	0.0477646	0.26432	0.321776	0.560028	1.49559	28	c("SLC25A31", "SLC25A47", "SLC25A16", "SLC46A2", "SLC25A42", "SLC25A5", "SLC25A6", "LRRC8A", "SLC17A9", "SLC25A17", "SLC25A4", "SLC25A41", "ABCC5")
GOBP_REGULATION_OF_T_CELL_MEDIATED_CYTOTOXICITY	0.0341149	0.214905	0.321776	0.523588	1.49462	39	c("RAET1L", "XCL1", "HLA-DRA", "HLA-DRB1", "IL23A", "SLC22A13", "MICB", "IL23R", "KLRD1", "PVR", "IL12RB1", "HSPA8", "MR1", "IL12A")
GOBP_REGULATION_OF_MRNA_PROCESSING	0.0131854	0.129365	0.38073	0.421933	1.49457	125	c("RBPMS", "RBFOX1", "C1QBP", "HSPA8", "RBM47", "DAZAP1", "NCL", "RBM3", "HNRNPL", "RBM25", "SLTM", "REST", "NCBP2", "WDR77", "BARD1", "ZBTB7A", "RBM8A", "UPF1", "SRPK1", "CDK9", "CELF1", "PTBP1", "EXOSC10", "IWS1", "PRPF19", "METTL16", "THRAP3", "U2AF2", "DHX36", "YTHDC1", "CELF3", "SUPT6H", "SNW1", "SAP18", "TIA1", "HNRNPK", "SF3B4", "RBM7", "JMJD6", "RNPS1", "EIF1", "RBM11", "UPF3B", "PRDX6", …
GOMF_CALCIUM_DEPENDENT_PROTEIN_BINDING	0.0190538	0.161156	0.352488	0.470472	1.49456	68	c("CD177", "S100A10", "S100A16", "S100A14", "S100A3", "S100B", "S100A1", "ANXA3", "ANXA2", "SNTN", "ANXA1", "MASP2", "S100A11", "STMN2", "VPS37B", "SLC9A1", "S100A4", "S100Z", "S100P", "CHP1", "ANXA7", "S100A6", "ANXA4", "CALM1")
GOBP_REGULATION_OF_MYELOID_LEUKOCYTE_DIFFERENTIATION	0.012983	0.128693	0.38073	0.430969	1.49416	108	c("TNF", "MYC", "IL34", "HLA-DRB1", "CARTPT", "IL23A", "TMEM64", "GPR55", "ADIPOQ", "IAPP", "TNFAIP6", "TNFRSF11A", "CD101", "PPARGC1B", "FES", "TAL1", "HOXA7", "TLR3", "LIF", "FOS", "TYROBP", "IL23R", "HCLS1", "CASP8", "IL4", "CD74", "GATA2", "PRKCA", "INPP5D", "ZNF675")
GOBP_TRANSPOSITION	0.024985	0.180965	0.352488	0.535138	1.49404	34	c("DNMT3L", "L1TD1", "APOBEC3G", "APOBEC3H", "APOBEC3C")
GOBP_MRNA_TRANSPORT	0.0136126	0.130885	0.38073	0.421058	1.49394	126	c("ARC", "NEAT1", "C12orf50", "IGF2BP3", "KHSRP", "BICD2", "THOC5", "NXF1", "NCBP2", "ALYREF", "MVP", "NUP50", "RBM8A", "UPF1", "SMG1", "NUP93", "LRPPRC", "NUP43", "DDX39A", "NUP54", "IWS1", "IGF2BP1", "NCBP3", "XPO1", "PCID2", "ZFP36", "NUP205", "NUTF2", "YTHDC1", "EIF4A3", "SUPT6H", "AHCTF1", "POM121C", "POM121", "THOC6", "SENP2", "TNKS", "UPF3B", "TPR", "NSUN2", "NUP88", "NUP62", "KIF5C", "HNR…
GOCC_CYTOPLASMIC_STRESS_GRANULE	0.0201395	0.165153	0.352488	0.444911	1.49354	91	c("LIN28A", "GRB7", "PABPC1L2B", "RBPMS", "RNF135", "PABPC1L2A", "RBFOX1", "PABPC1", "PABPC3", "PABPC4L", "IGF2BP3", "PABPC1L", "NXF1", "LARP1", "VCP", "EIF3B", "YBX1", "EIF4G1", "KPNB1", "NUFIP2", "CELF1", "ZNFX1", "ROCK1", "OGFOD1", "IGF2BP1", "MBNL1", "EIF2S1", "ZFP36", "YTHDF2", "G3BP1", "DHX36", "TIA1", "HNRNPK", "YTHDF1", "SSB", "CSDE1", "PRRC2C", "LARP4", "TIAL1", "DDX25", "LARP4B", "DDX6"…
GOBP_NEGATIVE_REGULATION_OF_BLOOD_VESSEL_ENDOTHELIAL_CELL_MIGRATION	0.0416111	0.241796	0.321776	0.53911	1.49231	32	c("TNF", "KLF4", "MEOX2", "RGCC", "TBXA2R", "APOE")
GOBP_POSITIVE_REGULATION_OF_TYPE_I_INTERFERON_PRODUCTION	0.0149889	0.138909	0.38073	0.46834	1.49218	69	c("MMP12", "CGAS", "SYK", "POLR3G", "RNF135", "ZC3HAV1", "TLR3", "MYD88", "DHX58", "IRF5", "TICAM1", "IFIH1", "HSPD1", "TRAF3", "TLR9", "KPNA2", "TICAM2", "HSP90AA1", "IRAK1", "RIOK3", "POLR3D", "HMGB2", "POLR3A", "DHX33", "PTPN22", "G3BP1", "PTPN11", "DHX36", "XIAP", "POLR3C", "RIPK2", "TOMM70")
GOBP_REGULATION_OF_LEUKOCYTE_CHEMOTAXIS	0.0133825	0.130521	0.38073	0.430389	1.49215	108	c("XCL1", "IL6", "CYP19A1", "CXCL10", "IL34", "IL23A", "F2RL1", "CCR7", "CCL5", "S100A14", "TNFAIP6", "CXCL8", "LBP", "MTUS1", "STAP1", "CXCL12", "IL6R", "PERP", "CMKLR1", "C3AR1", "DDT", "RIPOR2", "CD74", "DAPK2", "C1QBP", "TNFSF14", "C5AR2", "DUSP1", "CCL2", "TRPV4", "IL12A", "SWAP70", "AKIRIN1")
GOBP_NEGATIVE_REGULATION_OF_VIRAL_PROCESS	0.0131558	0.129365	0.38073	0.453758	1.49156	80	c("TNF", "OASL", "IFI16", "AICDA", "CCL5", "CH25H", "APOBEC3D", "TRIM14", "RNASEL", "APOBEC3G", "APOBEC3H", "APOBEC3C", "ZC3HAV1", "PTX3", "ISG20", "HEXIM1", "IFIH1", "GSN", "RESF1", "FCN1", "IFIT1", "SNX3", "TRIM26")
GOBP_RNA_TEMPLATED_DNA_BIOSYNTHETIC_PROCESS	0.0191913	0.161156	0.352488	0.463518	1.49076	72	c("GCH1", "TERT", "TCP1", "CCT5", "FBXO4", "TP53", "CCT3", "HSP90AB1", "NOP10", "NAT10", "CCT4", "HSP90AA1", "CCT2", "TENT4B", "PARN", "CCT6A", "PTGES3", "CTNNB1", "DKC1", "EXOSC10", "CCT8", "TNKS1BP1", "DCP2", "CCT7", "GNL3L", "MAP2K7", "PINX1", "TNKS", "TERF1", "MRE11", "MAPK1", "XRN1", "TEN1", "PIF1", "AURKB", "HMBOX1", "HNRNPA1", "HNRNPU")
GOBP_TELOMERE_ORGANIZATION	0.00665321	0.0833493	0.407018	0.410287	1.48952	164	c("MYC", "ZSCAN4", "GCH1", "TERT", "CCNE1", "HUS1B", "TCP1", "CCT5", "FBXO4", "RIF1", "TP53", "CCT3", "ZNF365", "RAD51C", "HSP90AB1", "HUS1", "YY1", "NOP10", "MAD2L2", "NAT10", "CCT4", "GNL3", "HSP90AA1", "CCT2", "TENT4B", "PARN", "UPF1", "CCT6A", "SMG1", "SPDYA", "PTGES3", "CTNNB1", "DKC1", "EXOSC10", "CCT8", "SHLD2", "SLX1A", "PARP1", "INO80D", "TNKS1BP1", "DCP2", "DHX36", "CCT7", "USP7", "GNL3…
GOBP_CELLULAR_RESPONSE_TO_LIPOPROTEIN_PARTICLE_STIMULUS	0.0261964	0.183853	0.352488	0.533332	1.489	34	c("ABCA1", "CES1", "SYK", "APOE", "LPL", "SMPD3", "MYD88", "TICAM1", "CD9", "ABCG1", "FCER1G")
GOBP_MONONUCLEAR_CELL_DIFFERENTIATION	0.000358655	0.0108095	0.498493	0.36714	1.48847	458	c("AIRE", "MT1G", "IFNL1", "HLA-DRA", "MYC", "IL6", "CD3G", "CLEC4D", "CARD11", "TNFSF9", "IL34", "IFI16", "HLA-DRB1", "IL23A", "LYL1", "AICDA", "USP44", "LGALS3", "SYK", "F2RL1", "ADIPOQ", "CCR7", "IRF4", "DOCK2", "PSG9", "SPINK5", "SEMA4A", "RUNX3", "CR1", "PTPN6", "BTK", "IL11", "LCK", "CR2", "FES", "CD28", "HOXA7", "ANXA1", "LIF", "IL6R", "VCAM1", "IL33", "IL15RA", "THEMIS", "FOS", "CD19", "L…
GOBP_NEGATIVE_REGULATION_OF_DEFENSE_RESPONSE	0.00366656	0.0568613	0.431708	0.394612	1.48811	222	c("KLF4", "SFN", "NLRP12", "SERPINB9", "MMP12", "CYP19A1", "ELANE", "IFI16", "HLA-DRB1", "ALOX5", "SYK", "CD200R1", "ADIPOQ", "PROC", "SPINK5", "TNFAIP3", "IL13", "TNFAIP6", "CR1", "PTPN6", "HAMP", "PLA2G10", "SAMHD1", "APOE", "MICB", "TRIM38", "IL33", "HCK", "IL20RB", "KLRD1", "FNDC4", "DHX58", "SAA1", "IL4", "GPR17", "TEK", "NLRC5", "TTLL12", "C1QBP", "GSTP1", "ILRUN", "GATA3", "CD200", "PSMB4"…
GOBP_RNA_STABILIZATION	0.0252131	0.181346	0.352488	0.464587	1.48809	70	c("DAZL", "TENT5B", "DND1", "BOLL", "MYD88", "PABPC1", "TENT5C", "YBX3", "MAPKAPK2", "IGF2BP3", "RBM47", "PAIP1", "ZAR1", "LARP1", "NOCT", "TRAF5", "TENT4B", "PARN", "YBX1", "DKC1", "IGF2BP1", "METTL16", "THRAP3", "METTL1", "ZFP36", "DHX36", "PHAX", "FUS", "CSDE1", "NSUN2", "SYNCRIP", "HNRNPD", "LARP4B", "HNRNPU", "QKI")
GOBP_REGULATION_OF_CD4_POSITIVE_ALPHA_BETA_T_CELL_DIFFERENTIATION	0.0508908	0.273016	0.321776	0.490387	1.488	52	c("HLA-DRA", "HLA-DRB1", "IL23A", "IRF4", "RUNX3", "ANXA1", "IL23R", "NFKBIZ", "IL4R", "ZC3H12A", "ZBTB7B", "SASH3", "IL12RB1", "GATA3", "SOCS1", "JUNB", "RUNX1", "IL27", "BRD2")
GOBP_REGULATION_OF_DEFENSE_RESPONSE_TO_VIRUS_BY_HOST	0.0517928	0.275894	0.282013	0.521912	1.48675	37	c("PYCARD", "MMP12", "IL23A", "CGAS", "TNFAIP3", "APOBEC3G", "MICB", "TRIM22", "IL15", "IL23R")
GOBP_CYTOKINE_MEDIATED_SIGNALING_PATHWAY	0.000466841	0.013202	0.498493	0.369948	1.48585	412	c("IFNL1", "XCL1", "TNF", "IL6", "OASL", "PYDC1", "CD70", "IL13RA2", "PYCARD", "MMP12", "CARD16", "CXCL10", "IL34", "CD44", "F3", "SYK", "F2RL1", "CASP1", "ADIPOQ", "CCR7", "CCL5", "CAV1", "TNFAIP3", "TNFRSF11A", "CXCL8", "PTPN6", "CCL26", "IL11", "STAP1", "CXCL12", "SAMHD1", "MT3", "CCR8", "CXCL1", "CCR3", "IL6R", "IL33", "IL15RA", "VRK2", "CXCL2", "FOSL1", "HCK", "IL20RB", "OSMR", "IL15", "CMKL…
GOBP_NEGATIVE_REGULATION_OF_CYTOPLASMIC_PATTERN_RECOGNITION_RECEPTOR_SIGNALING_PATHWAY	0.029543	0.195901	0.352488	0.503159	1.48584	47	c("PYDC1", "RNF125", "CGAS", "F2RL1", "TNFAIP3", "DHX58", "C1QBP", "HSPA8")
GOCC_RESPIRATORY_CHAIN_COMPLEX_IV	0.0580913	0.290155	0.271289	0.566404	1.48535	25	c("COX7A1", "C15orf48", "MT-CO1", "COX5A", "COX5B", "COX7B2", "COX8A", "COA6", "COX7B", "COX6A1", "COX6C", "COX7C", "COX6B2", "UQCRC2", "COX7A2", "COX4I1", "NDUFA4")
GOMF_ORGANIC_CATION_TRANSMEMBRANE_TRANSPORTER_ACTIVITY	0.018974	0.161156	0.352488	0.454087	1.48513	77	c("SLC22A3", "SLC6A3", "SLC6A2", "SLC22A2", "SLC22A16", "SLCO1A2", "SLC16A10", "SERINC5", "SLC47A2", "SLC44A1", "SLC25A42", "SLC38A2", "SLC6A20", "RHAG", "SLC66A1L", "SLC36A3", "SLC6A6", "SLC5A7", "SLC47A1", "SLC25A19", "SLC25A38", "SERINC3", "SLC1A5", "SLC3A2", "AQP8", "SLC38A1")
GOCC_RNA_POLYMERASE_II_HOLOENZYME	0.0200317	0.165153	0.352488	0.461647	1.48474	72	c("TAF11L12", "TAF4B", "TCEA1", "TAF1L", "TAF13", "TAF7L", "TAF5", "POLR2A", "TAF12", "CDK7", "TAF5L", "LEO1", "POLR2F", "GTF2H4", "GTF2B", "GTF2H2", "TAF1", "POLR2H", "ERCC3", "POLR2M", "TAF8", "ATXN7L3", "GTF2E1", "CTR9", "TAF9", "KAT2A", "GTF2A1", "GTF2F1", "TAF10", "TBPL1", "POLR2E", "TAF3", "POLR2K", "TAF4", "GTF2E2", "POLR2J3", "TAF11", "TBP", "TAF2", "ERCC2", "GTF2H3", "CDC73", "POLR2D", "…
GOBP_ATP_SYNTHESIS_COUPLED_ELECTRON_TRANSPORT	0.0199752	0.165153	0.352488	0.439392	1.48451	94	c("COX7A1", "DNAJC15", "NDUFAB1", "UQCRH", "CHCHD2", "SDHD", "ISCU", "NDUFB5", "NDUFAF1", "MT-CO1", "NDUFB3", "COX5A", "MT-ND4L", "COX5B", "COX7B2", "NDUFA9", "GHITM", "COX8A", "SNCA", "NDUFB4", "NDUFV1", "COA6", "CCNB1", "NDUFA12", "NDUFV2", "CYCS", "COX7B", "COX6A1", "COX6C", "AFG1L", "UQCRC1", "COX7C", "NDUFS1", "CYC1", "SDHC", "UQCRB", "UQCRC2", "NDUFB2", "COX7A2", "COX4I1", "NDUFA4")
GOCC_CATALYTIC_STEP_2_SPLICEOSOME	0.028156	0.189315	0.352488	0.441187	1.48432	89	c("PABPC1", "ZCCHC8", "SNRPN", "SNRPF", "ALYREF", "RBM8A", "HNRNPH1", "SYF2", "PRPF19", "HNRNPA3", "RBM22", "EIF4A3", "SNW1", "HNRNPK", "SNRPD3", "SNRNP40", "SF3B6", "AQR", "PPIL3", "SF3A3", "TFIP11", "SYNCRIP", "LSM2", "SF3B1", "SNRPA1", "FRG1", "CWC27", "HNRNPA2B1", "HNRNPA1", "DDX41", "HNRNPU", "SF3B3", "DHX8", "SNRPE", "CDC40", "DDX5", "EFTUD2", "SNRPD1", "SNRPB", "HNRNPM", "SF3B2", "RBMX", "…
GOBP_NUCLEAR_EXPORT	0.00420559	0.0619721	0.407018	0.4082	1.48421	165	c("SFN", "FRAT2", "NEAT1", "C12orf50", "FRAT1", "TXN", "MDN1", "CAMK1", "CHP1", "CHCHD4", "ANKLE1", "THOC5", "BAG3", "EIF6", "HSPA9", "NXF1", "NCBP2", "EGR2", "NPM1", "ALYREF", "BARD1", "MDM2", "RBM8A", "UPF1", "SMG1", "CDKN1B", "NUP93", "DESI1", "DDX39A", "IWS1", "NCBP3", "WASHC4", "SIRT7", "LTV1", "RANGAP1", "XPO1", "PCID2", "RBM22", "NUTF2", "PTPN11", "YTHDC1", "EIF4A3", "YWHAE", "ABCE1", "SUP…
GOCC_HETEROCHROMATIN	0.019247	0.161272	0.352488	0.453762	1.48407	77	c("DNMT3L", "SNAI1", "SALL4", "CDKN2A", "HMGA1", "SIRT1", "TCP1", "CENPA", "PHC1", "KDM4A", "CHD5", "KDM4C", "MPHOSPH8", "INCENP", "BEND3", "FLYWCH1", "MBD2", "TNKS1BP1", "MORC2", "RRP1B", "TRIM28", "BAZ1B", "RRP8", "HELLS", "CBX3", "NOP53", "ORC2", "BAZ2A", "HDAC1")
GOMF_TUMOR_NECROSIS_FACTOR_RECEPTOR_BINDING	0.0535348	0.280613	0.321776	0.555531	1.48358	28	c("TNF", "CD70", "TNFSF9", "LTA", "TNFSF12", "CASP8", "TNFSF14", "TRAF3")
GOCC_TERTIARY_GRANULE_LUMEN	0.0487329	0.267371	0.287857	0.50559	1.48308	45	c("CDA", "TNFAIP6", "PTPN6", "CXCL1", "FOLR3", "CTSS", "QPCT", "PTX3", "NIT2", "LRG1", "PGM1", "HP")
GOBP_LYMPHOCYTE_CHEMOTAXIS	0.058	0.290075	0.266351	0.526112	1.48225	35	c("XCL1", "CXCL10", "CCL5", "CH25H", "CCL26", "SAA1", "CXCL11", "TNFSF14", "ADAM8", "CCL2", "PLEC", "SLC12A2")
GOBP_REGULATION_OF_LEUKOCYTE_DIFFERENTIATION	0.00197641	0.0366254	0.431708	0.381545	1.48159	289	c("IFNL1", "TNF", "HLA-DRA", "MYC", "CARD11", "TNFSF9", "IL34", "HLA-DRB1", "CARTPT", "IL23A", "LGALS3", "TMEM64", "SYK", "GPR55", "ADIPOQ", "IAPP", "IRF4", "PSG9", "SPINK5", "RUNX3", "TNFAIP6", "CR1", "TNFRSF11A", "PTPN6", "BTK", "CD101", "PPARGC1B", "FES", "TAL1", "CD28", "HOXA7", "ANXA1", "TLR3", "LIF", "IL15RA", "FOS", "IL15", "TYROBP", "IL23R", "HCLS1", "LGALS1", "SLC46A2", "NFKBIZ", "IL4R",…
GOBP_REGULATION_OF_LEUKOCYTE_DEGRANULATION	0.0321331	0.207649	0.321776	0.513386	1.48098	41	c("ITGAM", "IL13RA2", "CD177", "SYK", "F2RL1", "UNC13D", "IL13", "FES", "IL4R", "PTAFR", "GATA2")
GOBP_REGULATION_OF_MRNA_SPLICING_VIA_SPLICEOSOME	0.0375866	0.229457	0.321776	0.426752	1.47925	103	c("RBPMS", "RBFOX1", "C1QBP", "HSPA8", "RBM47", "DAZAP1", "NCL", "RBM3", "HNRNPL", "RBM25", "REST", "WDR77", "ZBTB7A", "RBM8A", "UPF1", "SRPK1", "CELF1", "PTBP1", "EXOSC10", "PRPF19", "METTL16", "THRAP3", "U2AF2", "YTHDC1", "CELF3", "SNW1", "SAP18", "TIA1", "HNRNPK", "SF3B4", "RBM7", "JMJD6", "RNPS1", "EIF1", "RBM11", "UPF3B", "PRDX6", "RBM39", "SRSF9", "SFSWAP", "RBMXL1", "KHDRBS1", "HNRNPA2B1",…
GOBP_T_CELL_PROLIFERATION	0.00676123	0.0838829	0.407018	0.399349	1.47854	184	c("XCL1", "IL6", "CD70", "CLC", "PYCARD", "CARD11", "TNFSF9", "HLA-DRB1", "IL23A", "LGALS3", "ICOSLG", "SYK", "HLA-DPA1", "SCGB1A1", "CCL5", "DOCK2", "CR1", "PTPN6", "ZP3", "PLA2G2A", "HHLA2", "CD28", "ANXA1", "VCAM1", "CD55", "IL20RB", "IL15", "IL23R", "IDO1", "CRTAM", "FKBP1B", "IL4", "EBI3", "CD24", "TNFSF14", "IL1A", "ZBTB7B", "ZAP70", "SASH3", "PNP", "IL12RB1", "PAWR")
GOBP_BONE_RESORPTION	0.0247045	0.180921	0.352488	0.468052	1.47839	63	c("IL6", "CARTPT", "TMEM64", "SYK", "CD38", "GPR55", "IAPP", "TNFAIP3", "TNFRSF11A", "HAMP", "PPARGC1B", "PTH", "PTH1R", "PDK4", "ADAM8", "PRKCA", "INPP5D", "ZNF675", "SNX10", "TCIRG1", "SPP1", "TFRC", "RAB7A")
GOBP_REGULATION_OF_KERATINOCYTE_PROLIFERATION	0.0490196	0.267797	0.287857	0.508023	1.47834	42	c("SFN", "OVOL1", "EPPK1", "KLF9", "KDF1", "CD109", "IRF6")
GOBP_NEGATIVE_REGULATION_OF_TYPE_II_INTERFERON_PRODUCTION	0.0505051	0.272812	0.287857	0.533837	1.47771	32	c("XCL1", "HLA-DRB1", "SCGB1A1", "CR1", "IL33", "IL20RB", "ZC3H12A", "C1QBP", "GATA3")
GOBP_POSITIVE_REGULATION_OF_TUMOR_NECROSIS_FACTOR_SUPERFAMILY_CYTOKINE_PRODUCTION	0.0247975	0.180921	0.352488	0.439621	1.47578	91	c("IL6", "ORM2", "PYCARD", "IL23A", "SYK", "SPON2", "TNFRSF8", "LBP", "BTK", "TLR3", "IL33", "TYROBP", "LPL", "TMEM106A", "TLR1", "AKAP12", "MYD88", "DDT", "PTAFR", "TICAM1", "IFIH1", "IL1A", "ADAM8", "LY96", "SASH3", "MAPKAPK2", "TLR9")
GOMF_CYSTEINE_TYPE_ENDOPEPTIDASE_REGULATOR_ACTIVITY_INVOLVED_IN_APOPTOTIC_PROCESS	0.0537849	0.280613	0.276501	0.512735	1.47548	40	c("NLRP12", "SERPINB9", "PYCARD", "CASP1", "AVP", "CTSV", "CTSS", "BIRC3")
GOBP_POSITIVE_REGULATION_OF_LEUKOCYTE_CHEMOTAXIS	0.0241971	0.179657	0.352488	0.446544	1.47536	82	c("XCL1", "IL6", "CXCL10", "IL34", "IL23A", "F2RL1", "CCR7", "CCL5", "S100A14", "CXCL8", "LBP", "CXCL12", "IL6R", "PERP", "CMKLR1", "C3AR1", "RIPOR2", "CD74", "DAPK2", "C1QBP", "TNFSF14", "TRPV4", "IL12A", "SWAP70", "AKIRIN1")
GOBP_POSITIVE_REGULATION_OF_MRNA_PROCESSING	0.0562294	0.284948	0.321776	0.529976	1.47459	33	c("HSPA8", "DAZAP1", "NCL", "RBM3", "NCBP2", "WDR77", "UPF1", "EXOSC10", "PRPF19", "THRAP3", "DHX36", "CELF3", "SNW1", "SF3B4", "EIF1", "UPF3B", "PRDX6", "RBMXL1", "SLC39A5", "STH", "RBMX", "CLNS1A", "SNRNP70", "CDC73", "TRA2A")
GOBP_REGULATORY_T_CELL_DIFFERENTIATION	0.0541667	0.28114	0.282013	0.540697	1.47386	31	c("HLA-DRA", "HLA-DRB1", "USP44", "PSG9", "CR1", "CD28", "LAG3", "SOCS1", "FOXO3", "DUSP10")
GOBP_GRANULOCYTE_CHEMOTAXIS	0.0205641	0.166505	0.352488	0.433891	1.47347	96	c("XCL1", "CXCL10", "IL34", "IL23A", "LGALS3", "SYK", "CCR7", "CCL5", "S100A14", "TNFAIP6", "CXCL8", "LBP", "CCL26", "CXCL1", "ANXA1", "PERP", "CXCL2", "CMKLR1", "C3AR1", "RIPOR2", "SAA1", "CXCL11", "CD74", "CXCL5", "DAPK2", "C1QBP", "C5AR2", "PLA2G1B", "CCL2", "CXCL6", "TRPV4", "AKIRIN1", "VAV1")
GOBP_REGULATION_OF_T_CELL_MEDIATED_IMMUNITY	0.0246172	0.180921	0.352488	0.443201	1.47269	83	c("RAET1L", "XCL1", "HLA-DRA", "IL6", "CLC", "HLA-DRB1", "IL23A", "ZP3", "SLC22A13", "MICB", "CD55", "IL20RB", "IL23R", "KLRD1", "PVR", "IL4", "HSPD1", "IL1R1", "SASH3", "IL12RB1", "HSPA8", "GATA3", "MR1")
HALLMARK_INFLAMMATORY_RESPONSE	0.00555845	0.0754786	0.407018	0.397954	1.47159	183	c("MYC", "IL6", "APLNR", "CD48", "CD70", "CXCL10", "TNFSF9", "ABCA1", "RTP4", "F3", "ICOSLG", "CCR7", "MSR1", "CCL5", "TNFAIP6", "NMUR1", "CXCL8", "PDPN", "GCH1", "LTA", "LCK", "LAMP3", "TLR3", "LIF", "STAB1", "IL15RA", "CD55", "OSMR", "IL15", "CMKLR1", "C3AR1", "ADM", "NPFFR2", "TLR1", "CALCRL", "IL4R", "HPN", "PTAFR", "PVR", "CCL17", "SCN1B", "CXCL11", "TACR3", "GNA15", "NFKBIA", "IL1R1", "EBI3…
GOBP_REGULATION_OF_VIRAL_GENOME_REPLICATION	0.0240195	0.179029	0.352488	0.445442	1.47078	81	c("TNF", "OASL", "IFI16", "AICDA", "CCL5", "APOBEC3D", "CXCL8", "RNASEL", "APOBEC3G", "APOBEC3H", "APOBEC3C", "CD28", "ZC3HAV1", "TRIM38", "NR5A2", "ISG20", "PABPC1", "IFIH1", "RESF1")
GOBP_RNA_LOCALIZATION	0.00487305	0.0698432	0.407018	0.396192	1.46995	196	c("ARC", "NEAT1", "RBFOX1", "C12orf50", "RFTN2", "BICD1", "TCP1", "CCT5", "TOMM20", "IGF2BP3", "MRPL18", "KHSRP", "BICD2", "CCT3", "THOC5", "NXF1", "NCBP2", "MEX3D", "YY1", "NOP10", "ALYREF", "CCT4", "MVP", "CCT2", "NUP50", "RBM8A", "PARN", "UPF1", "YBX1", "CCT6A", "SMG1", "KPNB1", "NUP93", "DKC1", "LRPPRC", "EXOSC10", "NUP43", "CCT8", "DDX39A", "NUP54", "IWS1", "IGF2BP1", "NCBP3", "FBL", "XPO1",…
GOBP_MONOCYTE_CHEMOTAXIS	0.06	0.295274	0.261664	0.52154	1.46937	35	c("IL6", "FOLR2", "CXCL10", "LGALS3", "CCL5", "S100A14", "TNFRSF11A", "CCL26", "CXCL12", "ANXA1", "IL6R")
GOBP_REGULATION_OF_RESPONSE_TO_CYTOKINE_STIMULUS	0.00943651	0.105257	0.38073	0.405758	1.46932	161	c("KLF4", "IL6", "PYDC1", "PYCARD", "MMP12", "CARD16", "SYK", "F2RL1", "CASP1", "ADIPOQ", "CCL5", "CAV1", "TNFAIP3", "PTPN6", "STAP1", "SAMHD1", "VRK2", "CASP8", "IFIH1", "CD74", "ROBO1", "NLRC5", "TTLL12", "IL1R1", "CD24", "OTUD4", "HPX", "GSTP1", "MAPKAPK2")
GOBP_LEUKOCYTE_APOPTOTIC_PROCESS	0.040215	0.238813	0.321776	0.423863	1.46923	103	c("IL6", "CLC", "CD3G", "ST6GAL1", "LGALS3", "CCR7", "CCL5", "BTK", "CXCL12", "CDKN2A", "PTCRA", "ANXA1", "PERP", "HCLS1", "SLC46A2", "IDO1", "NFKBIZ", "IRS2", "BAK1", "CD74", "ADAM8", "SIRT1", "SLC7A11", "DFFA")
GOBP_RESPONSE_TO_INTERLEUKIN_1	0.0303379	0.199794	0.352488	0.427241	1.46913	101	c("CHI3L1", "NLRP7", "IL6", "PYDC1", "PYCARD", "CD38", "CCL5", "TNFRSF11A", "CXCL8", "GBP2", "SLC30A8", "GBP1", "KLF2", "VRK2", "GBP3", "AKAP12", "MYD88", "PLCB1", "NFKBIA", "ZC3H12A", "IL1R1", "OTUD4", "PRKCA", "CCL2", "ZNF675", "INHBB")
GOBP_POSITIVE_REGULATION_OF_CHEMOKINE_PRODUCTION	0.0288914	0.19291	0.352488	0.469075	1.4684	60	c("AIRE", "TNF", "IL6", "PYCARD", "SYK", "F2RL1", "ADIPOQ", "LBP", "TLR3", "IL6R", "IL33", "LPL", "IL4R", "MYD88", "TICAM1", "HMOX1", "CD74")
GOBP_GRANULOCYTE_MIGRATION	0.0155842	0.142707	0.38073	0.419579	1.46825	116	c("XCL1", "CXCL10", "CD177", "IL34", "IL23A", "LGALS3", "SYK", "CCR7", "CCL5", "S100A14", "TNFAIP6", "CXCL8", "LBP", "CCL26", "CXCL1", "ANXA1", "PERP", "CXCL2", "CMKLR1", "C3AR1", "MYD88", "PRTN3", "RIPOR2", "SAA1", "CXCL11", "CD74", "CXCL5", "XG", "DAPK2", "IL1R1", "C1QBP", "C5AR2", "IL1A", "ADAM8", "PLA2G1B", "CCL2", "CXCL6", "TRPV4", "AKIRIN1", "WDR1", "VAV1")
GOBP_PROTEIN_LOCALIZATION_TO_CHROMOSOME_TELOMERIC_REGION	0.05625	0.284948	0.276501	0.540682	1.46825	30	c("TERT", "TCP1", "CCT5", "CCT3", "CCT4", "GNL3", "CCT2", "CCT6A", "SPDYA", "DKC1", "CCT8", "TPP1", "CCT7", "GNL3L", "PINX1", "TNKS", "TERF1")
GOBP_CELLULAR_MODIFIED_AMINO_ACID_BIOSYNTHETIC_PROCESS	0.0562016	0.284948	0.266351	0.501123	1.467	44	c("GGT5", "GCH1", "BBOX1", "CKMT1A", "GGT6", "SLC7A11", "ATIC", "CHAC1", "GART", "CKMT1B", "PLOD3", "CKM", "PLSCR1")
GOBP_POSITIVE_REGULATION_OF_PATTERN_RECOGNITION_RECEPTOR_SIGNALING_PATHWAY	0.0274648	0.187113	0.352488	0.464127	1.466	63	c("OASL", "F2RL1", "CAV1", "GBP2", "USP50", "LBP", "BTK", "SLC46A2", "TLR1", "MYD88", "DHX58", "TLR9", "HSPA1B", "ZDHHC3", "TICAM2", "ZDHHC9", "CYBA", "PELI1")
GOCC_BASOLATERAL_PLASMA_MEMBRANE	0.00565305	0.0760197	0.407018	0.383345	1.46555	249	c("CDH16", "FXYD4", "HPGD", "CLDN7", "ABCA1", "SLCO6A1", "SLC22A3", "ENPP1", "EPPK1", "ATP12A", "CD44", "AQP4", "SLC22A2", "ERBB3", "FXYD5", "CD38", "SLCO1B1", "SLC22A9", "SLCO1B3", "EPCAM", "SLCO1A2", "SLC16A10", "MARVELD2", "PDPN", "SLCO1B7", "ST14", "SLC16A5", "ANXA2", "MYO1A", "SLC4A11", "CA4", "ANXA1", "BSND", "CHRM3", "SLC26A7", "PTH1R", "LRRC7", "AJAP1", "ANK2", "TEK", "AURKA", "SLC6A6", "…
GOBP_POSITIVE_REGULATION_OF_MONOATOMIC_ION_TRANSMEMBRANE_TRANSPORT	0.0113331	0.117697	0.38073	0.411561	1.46453	138	c("NPSR1", "XCL1", "APLNR", "TRPC6", "CXCL10", "P2RX5", "CAV1", "F2", "IL13", "P2RX3", "FGF13", "THY1", "LRRC38", "CD19", "CTSS", "KCNN4", "LHCGR", "LRRC52", "SCN1B", "CXCL11", "ANK2", "BAK1", "JPH2", "NTSR1", "CACNB2", "AKAP6", "GRIN1", "RGS7", "TRDN", "SLC9A1", "PLP1", "PLA2G1B", "CCL2", "LRRC55", "KCNE1", "ACTN2", "CHP1")
GOBP_INTERFERON_BETA_PRODUCTION	0.042915	0.246345	0.321776	0.480228	1.46299	53	c("PYCARD", "POLR3G", "RNF135", "TLR3", "TRIM38", "IRF5", "TICAM1", "IFIH1", "TRAF3", "TLR9", "RELB", "YY1", "HSP90AA1", "RIOK3", "POLR3D", "HMGB2", "PPM1B", "POLR3A", "PTPN11", "TRAIP", "POLR3C", "RIPK2", "TOMM70")
GOBP_POSITIVE_REGULATION_OF_MYELOID_LEUKOCYTE_DIFFERENTIATION	0.0602022	0.295329	0.321776	0.481915	1.46229	52	c("TNF", "IL34", "HLA-DRB1", "IL23A", "TMEM64", "TNFRSF11A", "CD101", "PPARGC1B", "FES", "LIF", "FOS", "TYROBP", "IL23R", "HCLS1", "CASP8", "CD74")
GOBP_MITOCHONDRIAL_TRANSMEMBRANE_TRANSPORT	0.0191135	0.161156	0.352488	0.431229	1.46189	95	c("SLC25A31", "SLC25A18", "SLC25A16", "DNAJC15", "UCP1", "SLC25A5", "HSPD1", "ADCY10", "SLC25A6", "TOMM40L", "TOMM20", "MRPL18", "MRS2", "TOMM40", "CHCHD4", "SLC25A38", "CCDC51", "CPT1A", "HSPA9", "MCU", "MCUR1", "SLC8A3", "TIMM50", "TOMM7", "GRPEL1", "AFG3L2", "VDAC1", "SLC25A4", "SLC25A41", "GHITM", "TIMM44", "PMPCB", "MCUB", "SLC25A26", "SFXN4", "TOMM70", "ABCB7", "PAM16", "UCP3", "PNPT1", "GR…
GOBP_DEFENSE_RESPONSE_TO_FUNGUS	0.0554371	0.284948	0.282013	0.547396	1.46185	28	c("CLEC4D", "HTN1", "ELANE", "SPON2", "CLEC6A", "HAMP", "CLEC4C")
GOBP_NUCLEOSIDE_METABOLIC_PROCESS	0.042915	0.246345	0.321776	0.479735	1.46149	53	c("CDA", "AICDA", "APOBEC3D", "APOBEC3G", "UPP1", "APOBEC3H", "APOBEC3C", "GDA", "APRT", "PNP", "PGM2", "DERA", "UCKL1", "NT5E", "MACROD2", "APOBEC3F", "ADA2", "ICMT")
GOBP_REGULATION_OF_B_CELL_MEDIATED_IMMUNITY	0.0407188	0.239818	0.321776	0.47112	1.45978	58	c("XCL1", "TNF", "CR1L", "CR1", "PTPN6", "BTK", "LTA", "C3", "CR2", "CD28")
GOBP_SKELETAL_MUSCLE_TISSUE_REGENERATION	0.0583501	0.290692	0.266351	0.515248	1.45933	38	c("SGCA", "KLF5", "MYMX", "B4GALNT2", "ANXA1", "LARGE1", "FZD7", "CFLAR", "WNT7A", "CD9", "AKIRIN1", "GJA1")
GOBP_LIPID_STORAGE	0.0341077	0.214905	0.321776	0.437614	1.45824	84	c("TNF", "IL6", "ABCA1", "ENPP1", "CES1", "MSR1", "CAV1", "SOAT2", "PLA2G10", "C3", "APOE", "LPL", "NFKBIA", "ZC3H12A", "APOC4", "SIRT1")
GOBP_NEGATIVE_REGULATION_OF_CHROMOSOME_SEGREGATION	0.0485437	0.266713	0.287857	0.484466	1.4578	50	c("USP44", "NDC80", "PLK1", "PRAP1", "DUSP1", "HASPIN", "ZWINT", "MAD2L2", "TRIP13", "INCENP", "MAD2L1BP", "MAD2L1", "BIRC5", "PCID2", "CCNB1", "SPDL1", "PSMG2", "MAD1L1", "CDC20", "TPR", "BUB1B", "APC", "TTK", "AURKB", "CDCA8", "CHFR", "BUB3", "ZNF207", "BUB1", "ZWILCH", "DYNC1LI1")
GOBP_PHOSPHATIDYLETHANOLAMINE_METABOLIC_PROCESS	0.0554371	0.284948	0.282013	0.545661	1.45722	28	c("PLAAT5", "PLAAT4", "PLAAT2", "PLAAT3", "PLA2G10", "PLA2G2A")
GOCC_RNA_POLYMERASE_COMPLEX	0.0235291	0.177437	0.352488	0.426941	1.45546	99	c("TAF11L12", "POLR3G", "TAF4B", "TERT", "TCEA1", "TAF1L", "TAF13", "TAF7L", "POLR1D", "TAF5", "POLR2A", "POLR1E", "TAF12", "CDK7", "POLR3D", "TAF5L", "POLRMT", "ZNFX1", "LEO1", "POLR2F", "POLR3A", "GTF2H4", "GTF2B", "POLR3K", "POLR3C", "GTF2H2", "TAF1", "POLR2H", "ERCC3", "POLR2M", "TAF8", "ATXN7L3", "GTF2E1", "CTR9", "TAF9", "KAT2A", "GTF2A1", "GTF2F1", "POLR1B", "TAF10", "TBPL1", "POLR2E", "TA…
GOBP_NEGATIVE_REGULATION_OF_FIBROBLAST_PROLIFERATION	0.062	0.298065	0.257206	0.522809	1.45465	33	c("MYC", "CAV1", "LTA", "C1QL4", "NUPR1", "GSTP1", "PAWR", "FBXO4", "TP53")
GOBP_AMYLOID_FIBRIL_FORMATION	0.06	0.295274	0.261664	0.512062	1.45296	36	c("CRYAB", "IAPP", "APOE", "GSN", "USP9X", "MDM2", "PFDN2", "FURIN", "PFDN4", "FKBP1A", "SNCA", "PFDN6", "PSEN1", "B2M", "FUS", "BACE1", "SERF1A", "USP8", "VHL", "MAPT")
GOMF_RNA_EXONUCLEASE_ACTIVITY	0.0565302	0.284948	0.266351	0.495122	1.45238	45	c("PNLDC1", "ISG20", "ZC3H12A", "REXO2", "EXOSC5", "EXOSC6", "NOCT", "PDE12", "PARN", "POLRMT", "EXOSC9", "EXOSC10", "DCP2", "XRN2", "EXOSC7", "PNPT1", "EXOSC2", "XRN1", "PAN2", "CNOT8", "EXOSC8", "EXOSC4", "USB1", "ISG20L2")
GOBP_REGULATION_OF_HUMORAL_IMMUNE_RESPONSE	0.062	0.298065	0.257206	0.515439	1.45218	35	c("TNF", "CR1L", "CCR7", "SPINK5", "CR1", "PTPN6", "ZP3", "LTA", "C3", "CR2", "CD55")
GOBP_NEGATIVE_REGULATION_OF_VIRAL_GENOME_REPLICATION	0.0672159	0.3121	0.287805	0.477689	1.44947	52	c("TNF", "OASL", "IFI16", "AICDA", "CCL5", "APOBEC3D", "RNASEL", "APOBEC3G", "APOBEC3H", "APOBEC3C", "ZC3HAV1", "ISG20", "IFIH1", "RESF1")
GOBP_INTRINSIC_APOPTOTIC_SIGNALING_PATHWAY_IN_RESPONSE_TO_DNA_DAMAGE_BY_P53_CLASS_MEDIATOR	0.061144	0.297294	0.257206	0.498525	1.44905	43	c("PYCARD", "IFI16", "CD44", "NUPR1", "CD74", "AEN", "SIRT1", "TP53", "RPL26", "TRIAP1", "PHLDA3", "USP28", "DDIT4", "CHEK2", "TOPORS", "TP73", "SHISA5", "SNW1", "KDM1A", "HIPK1", "HNRNPK")
GOBP_LEUKOCYTE_PROLIFERATION	0.00307634	0.051219	0.431708	0.37316	1.44903	289	c("XCL1", "IL6", "CD70", "CLC", "PYCARD", "CARD11", "TNFSF9", "IL34", "HLA-DRB1", "IL23A", "ST6GAL1", "LGALS3", "ICOSLG", "SYK", "CD38", "HLA-DPA1", "F2RL1", "SCGB1A1", "CCL5", "DOCK2", "TNFAIP3", "IL13", "CR1", "PTPN6", "ZP3", "BTK", "CR2", "PLA2G2A", "PTH", "HHLA2", "CD28", "ANXA1", "VCAM1", "IL33", "CD19", "CD55", "IL20RB", "IL15", "TYROBP", "IL23R", "IDO1", "NFKBIZ", "CRTAM", "MYD88", "IRS2",…
GOBP_NON_CANONICAL_NF_KAPPAB_SIGNAL_TRANSDUCTION	0.0113535	0.117697	0.38073	0.414545	1.44876	115	c("CHI3L1", "TNF", "NLRP12", "PYCARD", "IL23A", "NLRP2", "TRIM60", "NFKB2", "TLR3", "PRDX1", "BIRC3", "UACA", "TRIM55", "NFKBIA", "ZC3H12A", "TNFSF14", "ADGRG3", "TLR9", "TRIP6", "RPS3", "EDAR", "TRIM26", "LITAF", "TNFRSF10B", "SASH1", "RELB")
GOBP_OXIDATIVE_PHOSPHORYLATION	0.0130766	0.129287	0.38073	0.407109	1.44869	138	c("COX7A1", "TNF", "DNAJC15", "AK4", "NUPR1", "NDUFAB1", "UQCRH", "MT-ATP8", "CHCHD2", "PPIF", "SDHD", "CHCHD10", "ATP5F1B", "ATP5F1C", "VCP", "ISCU", "NDUFB5", "NDUFAF1", "MT-CO1", "NDUFB3", "COX5A", "MT-ND4L", "COX5B", "COX7B2", "STOML2", "NDUFA9", "ATP5PD", "GHITM", "COX8A", "SNCA", "RHOA", "NDUFB4", "NDUFV1", "COA6", "CCNB1", "NDUFA12", "NDUFV2", "CYCS", "COX7B", "COX6A1", "COX6C", "C2orf69",…
GOBP_SEQUESTERING_OF_CALCIUM_ION	0.0212406	0.169295	0.352488	0.410361	1.44808	123	c("NPSR1", "XCL1", "APLNR", "CXCL10", "RYR2", "CCR7", "F2", "IL13", "ITPR3", "PTPN6", "LCK", "THY1", "CD19", "METTL21C", "LHCGR", "FKBP1B", "PLCB1", "CXCL11", "ANK2", "JPH2", "NTSR1", "JPH1", "MTLN", "AKAP6", "FGF2", "PLCD1", "TRDN")
GOBP_NEGATIVE_REGULATION_OF_MYOBLAST_DIFFERENTIATION	0.0767635	0.33316	0.234393	0.551613	1.44656	25	c("GDF3", "TNF", "CXCL10")
GOBP_POSITIVE_REGULATION_OF_INTRINSIC_APOPTOTIC_SIGNALING_PATHWAY	0.0390323	0.235068	0.321776	0.471883	1.44622	56	c("MYC", "CAV1", "IL19", "LCK", "PMAIP1", "NUPR1", "BBC3", "EIF5A", "ADCY10", "SIRT1", "RPS3", "MCL1", "TP53", "RPL26", "FLCN", "SERINC3", "RPS7", "RACK1")
GOBP_MYELOID_LEUKOCYTE_MIGRATION	0.00559319	0.0754786	0.407018	0.391282	1.44505	191	c("XCL1", "IL6", "FOLR2", "CYP19A1", "CXCL10", "CD177", "IL34", "IL23A", "LGALS3", "SYK", "CD200R1", "CCR7", "CCL5", "S100A14", "TNFAIP6", "TNFRSF11A", "CXCL8", "LBP", "CCL26", "MTUS1", "STAP1", "CXCL12", "CXCL1", "ANXA1", "IL6R", "PERP", "CXCL2", "CMKLR1", "C3AR1", "MYD88", "DDT", "PRTN3", "RIPOR2", "SAA1", "PLCB1", "CXCL11", "TRIM55", "CD74", "CXCL5", "XG", "ARHGEF5", "DAPK2", "IL1R1", "C1QBP",…
GOBP_NEGATIVE_REGULATION_OF_CHROMOSOME_ORGANIZATION	0.0220255	0.172878	0.352488	0.429053	1.44471	93	c("USP44", "NDC80", "PLK1", "PRAP1", "DUSP1", "HASPIN", "ZWINT", "TP53", "MAD2L2", "NAT10", "TRIP13", "TENT4B", "INCENP", "MAD2L1BP", "MAD2L1", "EXOSC10", "SLX1A", "PARP1", "BIRC5", "PCID2", "DCP2", "BAZ1B", "CCNB1", "SPDL1", "PSMG2", "GNL3L", "MAD1L1", "CDC20", "PINX1", "TNKS", "TPR", "TERF1", "BUB1B", "XRN1", "TEN1", "PIF1", "APC", "TTK", "AURKB", "CDCA8", "HNRNPA1", "HNRNPU", "SLX1B", "ATRX", …
GOBP_NUCLEAR_TRANSCRIBED_MRNA_CATABOLIC_PROCESS_NONSENSE_MEDIATED_DECAY	0.061753	0.297837	0.257206	0.501758	1.44389	40	c("PNLDC1", "PABPC1", "ZC3H12A", "NCBP2", "RBM8A", "PARN", "UPF1", "ETF1", "SMG1", "EXOSC10", "PNRC1", "HNRNPAB", "DCP2", "CTIF", "GSPT1", "EIF4A3", "DCP1A", "EIF3E", "SMG8", "PNRC2", "RNPS1", "PYM1", "UPF3B")
GOBP_REGULATION_OF_T_HELPER_CELL_DIFFERENTIATION	0.0568627	0.286249	0.266351	0.500511	1.44384	41	c("HLA-DRA", "HLA-DRB1", "IL23A", "IRF4", "ANXA1", "IL23R", "NFKBIZ", "IL4R", "ZC3H12A", "ZBTB7B", "IL12RB1", "GATA3", "JUNB", "IL27", "BRD2")
GOBP_REGULATION_OF_CELLULAR_RESPIRATION	0.0631164	0.302298	0.252961	0.496615	1.4435	43	c("COX7A1", "TNF", "DNAJC15", "AK4", "NUPR1", "IL4", "TRPV4", "BNIP3", "CHCHD4", "PPIF")
GOBP_LEUKOCYTE_DEGRANULATION	0.0300134	0.197996	0.352488	0.449494	1.44332	71	c("ITGAM", "NKG7", "IL13RA2", "CD177", "SYK", "F2RL1", "UNC13D", "IL13", "PTGDS", "BTK", "ANXA3", "FES", "HCK", "IL4R", "PTAFR", "MILR1", "RAB44", "GATA2")
GOBP_POSITIVE_REGULATION_OF_PEPTIDYL_SERINE_PHOSPHORYLATION	0.0278762	0.188753	0.352488	0.452952	1.44315	69	c("TNF", "IL6", "CD44", "TENM1", "AVP", "CAV1", "IL11", "NTRK2", "LIF", "SH2D3A", "OPRD1", "RET", "BDNF")
GOCC_P_BODY	0.0276093	0.187276	0.352488	0.423269	1.44294	99	c("LIN28A", "AICDA", "APOBEC3D", "APOBEC3G", "APOBEC3H", "RBPMS", "APOBEC3C", "TRIM71", "ISG20", "ZC3H12A", "MEX3B", "IGF2BP3", "TNRC6C", "SQSTM1", "APOBEC3F", "ZC3H12D", "CNOT3", "NOCT", "LSM1", "CARHSP1", "UPF1", "YBX1", "UBAP2", "SAMD4A", "PNRC1", "IGF2BP1", "TNRC6B", "MEX3A", "DCP2", "ZFP36", "YTHDF2", "HAX1", "EIF4E2", "DCP1A", "YTHDF1", "AGO1", "PSMA2", "PNRC2", "CSDE1", "XRN1", "CPEB1", "L…
GOBP_T_HELPER_17_TYPE_IMMUNE_RESPONSE	0.0607843	0.296851	0.257206	0.499825	1.44186	41	c("IL6", "IL23A", "IRF4", "CLEC6A", "IL6R", "IL23R", "NFKBIZ", "ZC3H12A", "ZBTB7B", "IL12RB1", "JUNB", "BRD2")
GOBP_DOPAMINE_TRANSPORT	0.0607843	0.296851	0.257206	0.495456	1.44177	42	c("DRD3", "COMT", "SLC22A3", "SLC6A3", "SLC6A2", "SLC22A2", "CHRNA6", "RAB3B", "CXCL12", "CNR1")
GOBP_T_CELL_DIFFERENTIATION_INVOLVED_IN_IMMUNE_RESPONSE	0.0310022	0.203125	0.352488	0.440779	1.4416	77	c("IFNL1", "HLA-DRA", "IL6", "CLEC4D", "HLA-DRB1", "IL23A", "IRF4", "SEMA4A", "ANXA1", "IL6R", "IL23R", "NFKBIZ", "IL4R", "ZC3H12A", "ZBTB7B", "IL12RB1", "GATA3", "JUNB", "FGL2", "RELB", "IL27", "BRD2", "FCER1G")
GOMF_PHOSPHOLIPASE_ACTIVITY	0.0280168	0.188941	0.352488	0.42391	1.43957	96	c("PLAAT5", "CLC", "ABHD12B", "PLAAT4", "FAM83B", "CCL5", "PLA2G4D", "PLAAT2", "PLAAT3", "LIPH", "PLD6", "ENPP2", "PLA2G10", "PLA2G2A", "CHRM3", "LPL", "LYPLA1", "SMPD3", "PLCB1", "OC90", "PLCD1", "PLA2G4A", "PLA2G1B", "PLA2G2C", "PLA2G12B")
GOBP_POSITIVE_REGULATION_OF_CELL_ADHESION	0.000681799	0.0167019	0.477271	0.356011	1.43956	444	c("HLA-DQA1", "HLA-DQA2", "HLA-DRB5", "XCL1", "TNF", "HLA-DRA", "HLA-DQB2", "IL6", "CD70", "PYCARD", "FERMT1", "HTN1", "ELANE", "CARD11", "TNFSF9", "S100A10", "NODAL", "HLA-DRB1", "ALOX5", "IBSP", "CD44", "IL23A", "HLA-DQB1", "F11R", "ICOSLG", "SYK", "HLA-DPA1", "CCR7", "UNC13D", "CCL5", "CAV1", "EPHA1", "RUNX3", "PODXL", "CR1", "LAMA2", "PTPN6", "GP6", "PDPN", "ZP3", "LCK", "CXCL12", "THY1", "HH…
GOBP_NUCLEAR_TRANSCRIBED_MRNA_POLY_A_TAIL_SHORTENING	0.0646465	0.306573	0.252961	0.519988	1.43938	32	c("PNLDC1", "CPEB3", "PABPC1", "TOB1", "TNRC6C", "CNOT3", "TENT4B", "PARN", "BTG2", "SAMD4A", "TNRC6B", "TNKS1BP1", "ZFP36")
GOBP_POSITIVE_REGULATION_OF_CANONICAL_NF_KAPPAB_SIGNAL_TRANSDUCTION	0.00892985	0.10161	0.38073	0.386347	1.439	201	c("TNF", "PYCARD", "CLEC4D", "CARD16", "CARD11", "HLA-DRB1", "F2RL1", "CASP1", "ADIPOQ", "CCR7", "CAV1", "CLEC6A", "S100B", "TLR3", "TRIM38", "TRIM22", "PIM2", "CASP10", "BIRC3", "LGALS1", "TMEM106A", "CFLAR", "RFPL1", "MYD88", "CASP8", "TICAM1", "HMOX1", "CD74", "DDX21", "TRIM58", "IL1A", "MAS1", "EDNRB", "S100A4", "TLR9", "EDAR", "GJA1", "TICAM2", "LITAF", "TNFRSF10B", "CTH", "GPRC5B", "TFRC", …
GOBP_ETHER_METABOLIC_PROCESS	0.0829876	0.345897	0.224966	0.548653	1.4388	25	c("ALOX5", "NCEH1", "PLAAT3", "AGMO", "PLA2G10", "EPHX3")
GOMF_TUMOR_NECROSIS_FACTOR_RECEPTOR_SUPERFAMILY_BINDING	0.0669291	0.311634	0.245042	0.489326	1.43839	46	c("TNF", "CD70", "TNFSF9", "TMBIM1", "LTA", "TNFSF12", "CFLAR", "BDNF", "MYD88", "CASP8", "TNFSF14", "TRAF3", "ADAM8")
GOBP_NEGATIVE_REGULATION_OF_MIRNA_METABOLIC_PROCESS	0.0748441	0.330483	0.237794	0.537883	1.43765	27	c("POU5F1", "TNF")
GOBP_REGULATION_OF_TISSUE_REMODELING	0.0292185	0.194083	0.352488	0.452559	1.43765	68	c("IL6", "CARTPT", "IL23A", "TMEM64", "SYK", "CD38", "IAPP", "TMBIM1", "TNFAIP3", "TNFRSF11A", "HAMP", "PPARGC1B", "IL15", "PDK4", "ADAM8", "PRKCA", "INPP5D", "GJA1", "TP53", "RUNX1")
GOBP_TRANSCRIPTION_PREINITIATION_COMPLEX_ASSEMBLY	0.0292185	0.194083	0.352488	0.452515	1.43751	68	c("TAF11L12", "TAF4B", "NFKBIZ", "TAF1L", "TAF13", "TP53", "TAF7L", "MED15", "DR1", "TAF5", "POLR1E", "TAF12", "BDP1", "MED30", "MED1", "GTF2B", "MED26", "BRF2", "TAF1", "BAZ2A", "MED11", "TAF8", "PSMC6", "RRN3", "MED23", "TAF9", "MED20", "GTF2A1", "TAF10", "TAF3", "MED29", "MED22", "TAF4")
GOCC_SPECIFIC_GRANULE	0.0239104	0.17891	0.352488	0.40249	1.43733	144	c("CHI3L1", "ORM2", "ITGAM", "CLEC4D", "ELANE", "CD177", "PLAU", "TMBIM1", "DOCK2", "PTPN6", "ANXA3", "STOM", "CXCL1", "FOLR3", "SLC2A3", "LCN2", "ATP8B4", "HPSE", "CTSZ", "C3AR1", "ALDH3B1", "QPCT", "LRRC7", "PTX3", "ITGAL", "NIT2", "RAP2B", "CD33", "LRG1", "RAB44", "ADAM8", "ADGRG3")
GOBP_ANTIGEN_RECEPTOR_MEDIATED_SIGNALING_PATHWAY	0.0151452	0.14002	0.38073	0.392181	1.43619	171	c("CD3G", "CARD11", "HLA-DRB1", "HLA-DQB1", "LGALS3", "ICOSLG", "SYK", "CD38", "CCR7", "TRGC2", "PTPN6", "BTK", "LCK", "TRAC", "STAP1", "THY1", "HHLA2", "CD28", "GBP1", "TRDC", "THEMIS", "CD19", "MOG", "BANK1", "NFKBIZ", "KCNN4", "THEMIS2", "ELF1", "NFKBIA", "ZC3H12A", "BTNL8", "ZAP70", "GATA3", "PAWR", "INPP5D", "CD79B", "CD2AP", "RPS3")
GOBP_BIOLOGICAL_PROCESS_INVOLVED_IN_INTERACTION_WITH_SYMBIONT	0.0257137	0.181792	0.352488	0.42333	1.43512	95	c("ELANE", "F2RL1", "CCL5", "F2", "CAV2", "ST6GALNAC1", "APOBEC3H", "STOM", "APOE", "POU2F3", "HPN", "MYD88", "PTX3", "JUN", "HSPD1", "ZC3H12A", "APOL1", "HSPA8", "CXCL6", "CFHR1", "TFAP4", "SCNN1B", "ZDHHC9", "ARG1", "PAIP1", "REST", "DAO", "CDK9", "SAP30", "EEA1", "ZDHHC8", "EEF1A1", "RAB29", "RAB5A", "CTDP1", "DDX56", "RRP1B", "CHD1", "SP1", "SNW1", "ZNF639", "TBC1D20", "HDAC1", "ZFYVE1", "RAB…
GOBP_RESPONSE_TO_GAMMA_RADIATION	0.0669291	0.311634	0.245042	0.488209	1.4351	46	c("MYC", "CRYAB", "CXCL10", "BAK1", "IL1A", "TP53", "EGR1", "RPL26", "ELK1", "MDM2", "CHEK2", "MEN1", "TIGAR", "PARP1", "FANCD2", "BAX", "KDM1A", "PRKDC")
GOMF_PHOSPHOLIPASE_A2_ACTIVITY	0.0645833	0.306573	0.257206	0.528345	1.43475	30	c("PLAAT5", "PLAAT4", "PLA2G4D", "PLAAT2", "PLAAT3", "PLA2G10", "PLA2G2A", "OC90", "PLA2G4A", "PLA2G1B", "PLA2G2C", "PLA2G12B")
GOBP_LEUKOCYTE_ACTIVATION_INVOLVED_IN_INFLAMMATORY_RESPONSE	0.0678295	0.313172	0.24134	0.49008	1.43468	44	c("TNF", "IL6", "ITGAM", "IL13", "STAP1", "TLR3", "CTSC", "IL33", "TYROBP", "MYD88")
GOBP_FC_GAMMA_RECEPTOR_SIGNALING_PATHWAY	0.0724947	0.327447	0.245042	0.536641	1.43313	28	c("CLEC4D", "SYK", "LCK", "HCK", "MYO1G", "CD33", "VAV1", "VAV2", "PAK1", "PRKCD", "FCER1G")
GOCC_FICOLIN_1_RICH_GRANULE_LUMEN	0.0247561	0.180921	0.352488	0.407078	1.43251	120	c("CDA", "ALOX5", "TNFAIP6", "AMPD3", "PYGL", "CTSS", "CTSZ", "PGAM1", "QPCT", "AGL", "GSN", "LRG1", "PGM1", "FCN1", "GSTP1", "PNP", "HSPA8", "CAPN1", "CAT", "PGM2", "DERA", "NME2", "HSPA1B", "FGL2", "HSP90AB1", "PSMD11", "APEH", "HSP90AA1", "MVP", "GPI", "VCP", "PAFAH1B2", "KPNB1", "IMPDH2", "IDH1", "PSMD6", "PSMD7", "EEF1A1", "IMPDH1", "CCT8", "COMMD9", "EEF2", "MMP9", "COTL1", "ILF2", "ACTR2",…
GOBP_MITOTIC_SISTER_CHROMATID_SEPARATION	0.0341193	0.214905	0.321776	0.453515	1.43248	63	c("USP44", "NDC80", "PLK1", "PRAP1", "DUSP1", "HASPIN", "ZWINT", "DLGAP5", "MAD2L2", "TRIP13", "INCENP", "MAD2L1BP", "MAD2L1", "PPP2R1A", "BIRC5", "PCID2", "CCNB1", "SPDL1", "PSMG2", "MAD1L1", "CDC20", "TPR", "BUB1B", "APC", "TTK", "AURKB", "CDCA8", "BUB3", "ZNF207", "BUB1", "ANAPC7", "ZWILCH", "DYNC1LI1", "UBE2C", "IK", "ESPL1", "SPC24")
GOBP_LEUKOCYTE_CHEMOTAXIS	0.0112608	0.117369	0.38073	0.387734	1.43214	190	c("XCL1", "IL6", "FOLR2", "CYP19A1", "CXCL10", "IL34", "ALOX5", "IL23A", "LGALS3", "SYK", "F2RL1", "CCR7", "CCL5", "CH25H", "S100A14", "TNFAIP6", "TNFRSF11A", "CXCL8", "LBP", "CCL26", "CNR2", "MTUS1", "STAP1", "CXCL12", "CXCL1", "ANXA1", "IL6R", "PERP", "CXCL2", "CMKLR1", "C3AR1", "DDT", "RIPOR2", "SAA1", "CXCL11", "CD74", "CXCL5", "ARHGEF5", "DAPK2", "C1QBP", "TNFSF14", "C5AR2", "ADAM8", "DUSP1"…
GOBP_REGULATION_OF_NEUROINFLAMMATORY_RESPONSE	0.0666667	0.311634	0.248911	0.517268	1.43185	32	c("TNF", "IL6", "CD200R1L", "CD200R1", "MMP3", "STAP1", "CTSC", "IL33", "NUPR1", "IL4")
GOBP_POSITIVE_REGULATION_OF_ANTIGEN_RECEPTOR_MEDIATED_SIGNALING_PATHWAY	0.0871369	0.355763	0.21925	0.54584	1.43142	25	c("CARD11", "CCR7", "LCK", "STAP1", "KCNN4", "RPS3", "CMTM3", "NECTIN2", "UBR2", "CYLD", "RAB29", "IKBKG", "BCL10")
GOBP_POSITIVE_REGULATION_OF_ALPHA_BETA_T_CELL_DIFFERENTIATION	0.0517241	0.275894	0.276501	0.478096	1.4314	49	c("HLA-DRA", "HLA-DRB1", "IL23A", "SYK", "RUNX3", "ANXA1", "IL23R", "NFKBIZ", "IL4R", "ZBTB7B", "ZAP70", "SASH3", "PNP", "IL12RB1", "SOCS1")
GOBP_ORGANIC_ANION_TRANSPORT	0.000659034	0.0165663	0.477271	0.354359	1.43137	420	c("TNF", "FOLR2", "GFAP", "DRD3", "GRM7", "SLC52A3", "SLCO6A1", "SLC22A3", "SLC25A31", "OXT", "CES1", "SLC39A4", "SLC5A12", "SLC22A2", "SYK", "SLCO1B1", "PMP2", "SLC22A9", "AVP", "SLCO1B3", "SLCO1A2", "SLC16A10", "SLC25A18", "CYB5R2", "CR1", "TNFRSF11A", "SLC25A47", "PDPN", "SLC39A12", "SLCO1B7", "PLA2G10", "SLC25A16", "SLC22A13", "PLA2G2A", "SERINC5", "APOE", "SLC16A5", "SLC26A3", "SLC17A1", "SL…
GOBP_NEGATIVE_REGULATION_OF_RESPONSE_TO_BIOTIC_STIMULUS	0.0528313	0.27949	0.321776	0.411956	1.42796	103	c("SFN", "SERPINB9", "MMP12", "CARD16", "IFI16", "SPINK5", "TNFAIP3", "CR1", "SAMHD1", "MICB", "TRIM38", "KLRD1", "DHX58", "NLRC5", "TTLL12", "C1QBP", "ILRUN", "CRK", "DUSP10", "FGL2", "ARG1", "LYAR")
GOBP_POSITIVE_REGULATION_OF_HEMOPOIESIS	0.0221786	0.17302	0.352488	0.38859	1.42757	173	c("TNF", "HLA-DRA", "TNFSF9", "IL34", "HLA-DRB1", "IL23A", "LGALS3", "TMEM64", "SYK", "RUNX3", "CR1", "TNFRSF11A", "BTK", "CD101", "PPARGC1B", "FES", "ANXA1", "LIF", "IL15RA", "FOS", "IL15", "TYROBP", "IL23R", "HCLS1", "LGALS1", "NFKBIZ", "IL4R", "CASP8", "IL4", "CD74", "SOX13", "ADAM8", "ZBTB7B", "ZAP70", "SASH3", "PRKCA", "PNP", "IL12RB1", "GATA3", "SOCS1", "INPP5D")
GOBP_REGULATION_OF_MITOTIC_SISTER_CHROMATID_SEGREGATION	0.0540541	0.280935	0.271289	0.46744	1.4271	55	c("USP44", "NDC80", "PLK1", "PRAP1", "DUSP1", "HASPIN", "ZWINT", "MAD2L2", "TRIP13", "INCENP", "MAD2L1BP", "MAD2L1", "BIRC5", "PCID2", "CCNB1", "SPDL1", "PSMG2", "MAD1L1", "CDC20", "TPR", "BUB1B", "APC", "TTK", "BECN1", "AURKB", "CDCA8", "HNRNPU", "BUB3", "ZNF207", "BUB1", "ZWILCH", "DYNC1LI1")
GOBP_REGULATION_OF_DNA_BIOSYNTHETIC_PROCESS	0.0259194	0.182241	0.352488	0.406687	1.42679	118	c("TNF", "MYC", "KLF4", "ADIPOQ", "RGCC", "NPPC", "GCH1", "FGFR4", "PDGFA", "GRHL2", "JADE2", "JADE1", "POLG2", "CCNA2", "FGF2", "TCP1", "CCT5", "FBXO4", "CERS1", "TP53", "CCT3", "KAT7", "NAT10", "CCT4", "CCT2", "CHTF18", "TENT4B", "PARN", "CHTF8", "MEN1", "CCT6A", "PTGES3", "CTNNB1", "DKC1", "GFER", "EXOSC10", "CCT8", "NVL", "DCP2", "NFATC1", "CCT7", "GNL3L", "DNAJC2", "MAP2K7", "PDGFB", "RFC3",…
GOBP_POSITIVE_REGULATION_OF_BLOOD_PRESSURE	0.090535	0.362533	0.213928	0.537303	1.42627	26	c("CARTPT", "OXT", "AVP", "TBXA2R", "CNR1", "TACR3", "ADRA2B", "ACE", "ADH5", "OXTR")
GOCC_PHAGOPHORE_ASSEMBLY_SITE	0.076	0.332257	0.231127	0.502541	1.42594	36	c("ATG3", "ILRUN", "WDR45B", "RB1CC1", "ATG9B", "SQSTM1", "RAB7A", "ULK1", "ATG12", "ATG2B", "SNX30", "WIPI2", "BCAS3", "STX12", "RAB1B", "ATG14", "ATG16L1", "NBR1", "ZFYVE1", "BECN1", "WDR45", "ATG9A", "ATG13", "ULK3", "TAX1BP1", "ATG2A", "VMP1", "ATG101")
GOBP_AEROBIC_RESPIRATION	0.0115439	0.119349	0.38073	0.385389	1.42514	186	c("COX7A1", "TNF", "DNAJC15", "AK4", "NUPR1", "NDUFAB1", "UQCRH", "CAT", "MT-ATP8", "TRPV4", "CHCHD2", "BNIP3", "CS", "PPIF", "SDHD", "DLAT", "NNT", "CHCHD10", "UCN", "MTFR2", "ATP5F1B", "SUCLA2", "ATP5F1C", "VCP", "ISCU", "IDH1", "OXA1L", "NDUFB5", "NDUFAF1", "MT-CO1", "MRPS36", "FH", "NDUFB3", "OGDHL", "COX5A", "MT-ND4L", "COX5B", "COX7B2", "ADSL", "STOML2", "NDUFA9", "ATP5PD", "GHITM", "COX8A"…
GOMF_CARBOXYLIC_ESTER_HYDROLASE_ACTIVITY	0.0235879	0.177532	0.352488	0.401346	1.42441	127	c("PLAAT5", "CLC", "ABHD12B", "CES1", "PLAAT4", "PLA2G4D", "PLAAT2", "NCEH1", "PLAAT3", "TNFAIP6", "LIPH", "ENPP2", "PLA2G10", "AARS2", "PLA2G2A", "LPL", "LYPLA1", "PON3", "ACOT4", "OC90", "PLA2G4A", "PLA2G1B", "PLA2G2C", "PLA2G12B", "BAAT")
GOCC_PCG_PROTEIN_COMPLEX	0.0615385	0.297707	0.252961	0.478836	1.42441	48	c("DNMT3L", "ZFP42")
GOBP_MODIFIED_AMINO_ACID_TRANSPORT	0.0697211	0.318087	0.24134	0.494905	1.42417	40	c("FOLR2", "SLC22A16", "PDPN", "FOLR3", "SLC38A2", "SLC7A13", "SLC6A20", "MGST1", "ABCC1", "SLC7A11", "SLC6A13", "GJA1")
GOBP_HUMORAL_IMMUNE_RESPONSE_MEDIATED_BY_CIRCULATING_IMMUNOGLOBULIN	0.0744467	0.330281	0.234393	0.502334	1.42275	38	c("TNF", "C8B", "CR1L", "CR1", "PTPN6", "ZP3", "LTA", "C3", "CR2", "CD55", "MASP2", "C1R", "C1QBP", "HPX")
GOBP_POSITIVE_REGULATION_OF_MRNA_CATABOLIC_PROCESS	0.0398286	0.237858	0.321776	0.4097	1.4226	105	c("DND1", "PNLDC1", "ZC3HAV1", "TRIM71", "CPEB3", "PABPC1", "ZC3H12A", "NANOS1", "TOB1", "KHSRP", "PAIP1", "TNRC6C", "MEX3D", "ZC3H12D", "CNOT3", "NOCT", "PDE12", "LSM1", "TENT4B", "PARN", "UPF1", "YBX1", "BTG2", "EXOSC9", "CELF1", "SAMD4A", "ROCK1", "IGF2BP1", "TNRC6B", "METTL16", "TNKS1BP1", "DCP2", "ZFP36", "YTHDF2", "DHX36", "DCP1A", "YTHDF1", "TUT7", "AGO1", "CSDE1", "EXOSC7", "PNPT1", "EXOS…
GOBP_TYROSINE_PHOSPHORYLATION_OF_STAT_PROTEIN	0.0466418	0.260891	0.287857	0.454338	1.42226	60	c("IFNL1", "TNF", "IL6", "IL23A", "CCL5", "CAV1", "IL13", "LIF", "IL6R", "FGFR3", "IL15", "IL23R", "HCLS1", "TNFRSF18", "IL4")
GOMF_MOLECULAR_FUNCTION_INHIBITOR_ACTIVITY	0.00137033	0.0278852	0.45506	0.351815	1.42212	440	c("PI3", "XIST", "UGT1A8", "CST6", "KNG1", "NLRP7", "LINC-ROR", "SFN", "PI16", "PYDC1", "SERPINB9", "SERPINA11", "GRM7", "PI15", "SPINK14", "CARD16", "SPINK6", "SPINK1", "CARD18", "DEPTOR", "LGALS3", "SPINT1", "TIMP4", "APOC1", "SERPINA5", "CD109", "SERPINB1", "KCNV1", "SCGB1A1", "ANGPTL4", "CCL5", "FST", "CAV1", "SLCO1B3", "SPINK5", "TFPI", "SERPINA3", "PDE6G", "GBP2", "SPINK2", "ANXA3", "SLCO1B…
GOBP_AMINOGLYCAN_METABOLIC_PROCESS	0.0272623	0.186447	0.352488	0.405279	1.42185	118	c("HYAL4", "CHI3L1", "CHI3L2", "SPAM1", "CD44", "B3GNT7", "CHST13", "TNFAIP6", "B3GNT3", "B3GNT6", "OVGP1", "HPSE", "CHST6", "CHST9", "SMPD3", "ITIH6", "HS3ST3B1", "B3GNT4", "SLC35D2", "FGF2", "HS3ST3A1", "B3GNT2", "EDNRB", "STAB2", "B4GALT5", "B4GALT4", "GCNT2", "UST", "CHST12", "HMMR", "HS3ST1", "HAS3")
GOBP_POSITIVE_REGULATION_OF_TRANSMEMBRANE_TRANSPORT	0.012915	0.128618	0.38073	0.383632	1.42162	193	c("NPSR1", "XCL1", "APLNR", "TRPC6", "CXCL10", "P2RX5", "ADIPOQ", "GIP", "CAV1", "F2", "IL13", "RNASEL", "P2RX3", "OCLN", "FGF13", "C3", "THY1", "PTH", "LRRC38", "SLC17A8", "TERT", "CD19", "CTSS", "KCNN4", "LHCGR", "IRS2", "LRRC52", "SCN1B", "CXCL11", "ANK2", "BAK1", "ACSL5", "JPH2", "NTSR1", "CACNB2", "SORBS1", "AKAP6", "GRIN1", "RGS7", "TRDN", "SLC9A1", "PLP1", "PLA2G1B", "CCL2", "LRRC55")
GOMF_CYTOKINE_ACTIVITY	0.0176399	0.154186	0.352488	0.392549	1.42149	161	c("GDF3", "IFNL1", "XCL1", "TNF", "IL6", "CXCL10", "TNFSF9", "IL34", "NODAL", "IL23A", "IL32", "ADIPOQ", "CCL5", "IL19", "IL13", "WNT8A", "WNT16", "CXCL8", "CCL26", "LTA", "IL11", "CXCL12", "CXCL1", "LIF", "IL33", "CXCL2", "TNFSF12", "FAM3D", "IL15", "LEFTY1", "CCL28", "WNT7A", "CCL17", "IL4", "CXCL11", "CXCL5", "EBI3", "TNFSF14", "IL1A", "FGF2", "C17orf99", "GDF9", "CCL2", "THPO", "CXCL6", "INHB…
GOMF_CHROMATIN_PROTEIN_ADAPTOR_ACTIVITY	0.075	0.330791	0.237794	0.523149	1.42064	30	XIST
GOCC_CYTOCHROME_COMPLEX	0.0764588	0.333024	0.231127	0.501543	1.42051	38	c("COX7A1", "C15orf48", "UQCRH", "MT-CO1", "COX5A", "COX5B", "COX7B2", "COX8A", "COA6", "COX7B", "COX6A1", "COX6C", "UQCRC1", "COX7C", "CYC1", "UQCRB", "COX6B2", "UQCRC2", "COX7A2", "COX4I1", "NDUFA4")
GOBP_MACROPHAGE_DIFFERENTIATION	0.0559846	0.284948	0.266351	0.464957	1.41951	55	c("IL34", "HLA-DRB1", "ADIPOQ", "LIF", "IL33", "LARGE1", "IL15", "CASP10", "HCLS1", "MYD88", "CASP8", "GATA2", "SIRT1", "PRKCA", "GATA3", "SOCS1")
GOMF_ORGANOPHOSPHATE_ESTER_TRANSMEMBRANE_TRANSPORTER_ACTIVITY	0.0764588	0.333024	0.231127	0.500935	1.41879	38	c("SLC25A31", "SLC25A47", "SLC25A16", "SLC46A2", "SLC25A42", "SLC25A5", "SLC25A6", "SLC37A3", "SLC25A19", "LRRC8A", "SLC17A9", "SLC25A17", "SLC25A4", "SLC25A41", "ABCC5")
GOBP_REGULATION_OF_TELOMERE_MAINTENANCE_VIA_TELOMERE_LENGTHENING	0.0396671	0.237632	0.321776	0.448731	1.41737	63	c("GCH1", "TCP1", "CCT5", "FBXO4", "TP53", "CCT3", "NAT10", "CCT4", "CCT2", "TENT4B", "PARN", "CCT6A", "CTNNB1", "DKC1", "EXOSC10", "CCT8", "SLX1A", "PARP1", "DCP2", "DHX36", "CCT7", "GNL3L", "MAP2K7", "PINX1", "TNKS", "TERF1", "MAPK1", "XRN1", "TEN1", "PIF1", "AURKB", "HNRNPA2B1", "HMBOX1", "HNRNPA1", "HNRNPU", "SLX1B")
GOBP_RESPONSE_TO_ACTIVITY	0.0473156	0.263264	0.321776	0.442045	1.41588	70	c("TNF", "IL6", "RYR2", "OXT", "ADIPOQ", "ANXA2", "FOS", "AGT", "SLC38A2", "MAS1", "HSPA8", "CAT")
GOBP_LYMPHOCYTE_COSTIMULATION	0.0803922	0.342022	0.222056	0.49048	1.4149	41	c("CARD11", "CCR7", "CAV1", "PTPN6", "LCK", "HHLA2", "CD28", "LGALS1", "CD24", "TNFSF14")
GOBP_RNA_SPLICING_VIA_TRANSESTERIFICATION_REACTIONS	0.00360812	0.05664	0.431708	0.363567	1.41352	294	c("ESRP2", "RBPMS", "RBFOX1", "PABPC1", "PHF5A", "C1QBP", "HSPA8", "RBM47", "DAZAP1", "NCL", "RBM3", "KHSRP", "ZCCHC8", "HNRNPL", "RBM25", "SNRPN", "REST", "DHX16", "NCBP2", "WDR77", "SMN2", "SNRPF", "TGS1", "ZBTB7A", "LSM1", "SMN1", "RBM8A", "UPF1", "HNRNPH1", "SYF2", "SRPK1", "CELF1", "PTBP1", "EXOSC10", "DDX39A", "PRPF19", "METTL16", "THRAP3", "U2AF2", "GEMIN6", "HNRNPA3", "PRPF40A", "RBM22", …
GOBP_NEGATIVE_REGULATION_OF_DEPHOSPHORYLATION	0.0770833	0.333479	0.234393	0.520319	1.41295	30	c("TNF", "LGALS3", "PPP1R15A", "PPP1R14D", "SWAP70", "YWHAB", "CHP1")
GOBP_RESPONSE_TO_TUMOR_CELL	0.0816733	0.344425	0.222056	0.490926	1.41272	40	c("KLF4", "NKG7", "ABI3", "HLA-DRB1", "SLC22A13", "CRTAM", "PVR", "HSPD1", "MR1", "RBMS3", "IL12A")
GOBP_VIRAL_LIFE_CYCLE	0.00750367	0.0904675	0.407018	0.363485	1.41255	295	c("TNF", "OASL", "NECTIN4", "HS3ST5", "IFI16", "HLA-DRB1", "AICDA", "F11R", "TMPRSS2", "CLDN6", "AVP", "CCL5", "CH25H", "CAV1", "APOBEC3D", "CR1", "CXCL8", "RNASEL", "APOBEC3G", "CAV2", "CLDN9", "SELPLG", "APOBEC3H", "CR2", "STOM", "APOE", "APOBEC3C", "CD28", "LAMP3", "ZC3HAV1", "TRIM38", "TRIM22", "NR5A2", "CD55", "MOG", "LGALS1", "RFPL1", "PTX3", "ISG20", "PABPC1", "PVR", "IFIH1", "CD74", "GSN"…
GOBP_REGULATION_OF_JUN_KINASE_ACTIVITY	0.0816733	0.344425	0.222056	0.495795	1.41235	37	c("TNF", "TNFRSF11A", "TAOK3", "ARHGEF5", "GSTP1", "PPEF2", "ZNF675", "RPS3", "PAK1", "DUSP10", "SASH1")
GOBP_NEGATIVE_REGULATION_OF_LEUKOCYTE_MIGRATION	0.0708661	0.322165	0.237794	0.479884	1.41063	46	c("CYP19A1", "CD200R1", "TNFAIP6", "STAP1", "CXCL12", "HOXA7", "IL33", "APOD", "CCL28", "DDT", "RIPOR2", "PLCB1", "HMOX1", "WASL", "C5AR2", "DUSP1", "CCL2", "CD200", "GDF15")
GOBP_RNA_5_END_PROCESSING	0.082495	0.345808	0.222056	0.49797	1.41039	38	c("RPP25", "THG1L", "SNRPF", "RPP40", "TGS1", "RPP14", "PRORP", "NOP14", "NCBP3", "ABT1", "POP7", "SSB", "UTP20", "SNRPD3", "NOP9", "TRMT10C", "PNPT1", "RAMACL", "TBL3", "SNRPE", "SNRPD1", "SNRPB", "RAMAC")
GOBP_MODULATION_BY_HOST_OF_VIRAL_PROCESS	0.0775194	0.33422	0.224966	0.481633	1.40995	44	c("CAV2", "APOBEC3H", "STOM", "APOE", "PTX3", "ZC3H12A", "HSPA8", "ZDHHC9", "PAIP1", "EEA1", "ZDHHC8", "EEF1A1", "RAB29", "RAB5A", "DDX56", "TBC1D20", "ZFYVE1", "CCNK", "TMEM41B", "SMC6", "CDC42", "NUCKS1", "IGF2R", "ZNF502")
GOBP_CELLULAR_RESPONSE_TO_ALCOHOL	0.041809	0.242165	0.321776	0.417217	1.40959	94	c("DYNAP", "KLF4", "FBP1", "SCNN1A", "ABCA1", "CES1", "KLF9", "SLC5A5", "CDH1", "KLF2", "FOS", "MAP4K1", "UCP1", "ADCY2", "GLRA1", "NPAS4", "ITPR2", "SGK1", "INHBB", "FOXO3", "SCNN1B", "ACE", "ADCY7", "MLC1", "GNG2")
GOBP_NUCLEOSIDE_MONOPHOSPHATE_METABOLIC_PROCESS	0.0375161	0.229391	0.321776	0.437741	1.40946	73	c("CDA", "AMPD1", "CARD11", "DPYS", "UPP1", "UPRT", "AMPD3", "AK4", "GDA", "APRT", "PNP", "TJP2", "ATIC", "GART", "UCKL1", "NT5E")
GOBP_AXON_ENSHEATHMENT_IN_CENTRAL_NERVOUS_SYSTEM	0.093361	0.368651	0.2114	0.537325	1.40909	25	c("FA2H", "MOBP", "ASPA", "NKX6-2")
GOBP_NEGATIVE_REGULATION_OF_CYSTEINE_TYPE_ENDOPEPTIDASE_ACTIVITY_INVOLVED_IN_APOPTOTIC_PROCESS	0.0760234	0.332257	0.227987	0.480334	1.409	45	c("TNF", "KLF4", "CARD16", "CD44", "AVP", "LAMP3")
GOBP_REGULATION_OF_DEFENSE_RESPONSE_TO_VIRUS	0.047619	0.263895	0.287857	0.456174	1.4089	57	c("PYCARD", "MMP12", "IL23A", "CGAS", "TNFAIP3", "HERC5", "APOBEC3G", "MICB", "TRIM38", "TRIM22", "IL15", "IL23R", "ZC3H12A", "C1QBP", "TRAF3", "ILRUN", "IL12RB1")
GOBP_ESTABLISHMENT_OF_RNA_LOCALIZATION	0.02086	0.16784	0.352488	0.390427	1.4088	158	c("ARC", "NEAT1", "RBFOX1", "C12orf50", "RFTN2", "TOMM20", "IGF2BP3", "MRPL18", "KHSRP", "BICD2", "THOC5", "NXF1", "NCBP2", "ALYREF", "MVP", "NUP50", "RBM8A", "UPF1", "YBX1", "SMG1", "KPNB1", "NUP93", "LRPPRC", "NUP43", "DDX39A", "NUP54", "IWS1", "IGF2BP1", "NCBP3", "XPO1", "PCID2", "ZFP36", "NUP205", "NUTF2", "YTHDC1", "EIF4A3", "SUPT6H", "AHCTF1", "PHAX", "SSB", "POM121C", "RAN", "POM121", "THO…
GOBP_NEGATIVE_REGULATION_OF_PROTEIN_DEPHOSPHORYLATION	0.090535	0.362533	0.213928	0.530551	1.40834	26	c("TNF", "LGALS3", "PPP1R15A", "PPP1R14D", "SWAP70", "YWHAB")
GOBP_POSITIVE_REGULATION_OF_TYROSINE_PHOSPHORYLATION_OF_STAT_PROTEIN	0.0613027	0.29769	0.252961	0.470225	1.40784	49	c("IFNL1", "TNF", "IL6", "IL23A", "CCL5", "IL13", "LIF", "IL6R", "FGFR3", "IL15", "IL23R", "HCLS1", "TNFRSF18", "IL4")
GOBP_POSITIVE_REGULATION_OF_INTERLEUKIN_6_PRODUCTION	0.0432314	0.247363	0.321776	0.422092	1.40708	85	c("TNF", "IL6", "PYCARD", "SYK", "F2RL1", "SPON2", "LBP", "BTK", "TLR3", "IL6R", "IL33", "TYROBP", "LPL", "TMEM106A", "TLR1", "MYD88", "PTAFR", "TICAM1", "IFIH1", "HSPD1", "CD74", "IL1A", "TLR9", "TRPV4")
GOBP_REGULATION_OF_MACROPHAGE_CHEMOTAXIS	0.090535	0.362533	0.213928	0.52995	1.40675	26	c("CYP19A1", "IL34", "CCL5", "MTUS1", "STAP1", "CMKLR1", "C3AR1", "DDT", "TRPV4", "AKIRIN1")
GOCC_MITOCHONDRIAL_LARGE_RIBOSOMAL_SUBUNIT	0.0538462	0.280613	0.271289	0.458565	1.4054	56	c("MRPL37", "MRPL15", "MRPL18", "MPV17L2", "MRPS30", "MRPL39", "MRPL21", "MRPL32", "MRPL45", "MRPL49", "MRPL34", "MRPL10", "MRPL12", "MRPL3", "MRPL17", "MRPL11", "MRPL30", "MRPL9", "MRPL46", "MRPL50", "GADD45GIP1", "MRPL13", "MRPL58", "MRPL35", "MRPL36", "MRPL19", "MRPL44", "MRPL47", "MRPL4", "MRPL51", "MRPL52", "MRPL20", "MRPL33", "MRPL42", "MRPL43", "MRPL41", "MRPL40")
GOBP_PURINE_CONTAINING_COMPOUND_TRANSMEMBRANE_TRANSPORT	0.0903614	0.362533	0.2114	0.492022	1.40451	39	c("SLC22A3", "SLC25A31", "SLC22A2", "SLC25A47", "SLC25A16", "SLC46A2", "SLC25A42", "SLC25A5", "ADCY10", "SLC25A6")
GOBP_REGULATION_OF_CHROMATIN_ORGANIZATION	0.084	0.347755	0.21925	0.504636	1.40409	33	c("DNMT3L", "TAL1", "RESF1", "MPHOSPH8", "KMT2A", "SSRP1", "MORC2", "TRIM28", "KDM1A", "ATF7IP", "TPR", "LSM11", "PHF8", "ATF7IP2", "HNRNPU")
GOBP_RNA_POLYMERASE_II_PREINITIATION_COMPLEX_ASSEMBLY	0.0557692	0.284948	0.266351	0.45813	1.40407	56	c("TAF11L12", "TAF4B", "TAF1L", "TAF13", "TP53", "TAF7L", "MED15", "DR1", "TAF5", "TAF12", "MED30", "MED1", "GTF2B", "MED26", "TAF1", "MED11", "TAF8", "PSMC6", "MED23", "TAF9", "MED20", "GTF2A1", "TAF10", "TAF3", "MED29", "MED22", "TAF4")
GOBP_BIOLOGICAL_PROCESS_INVOLVED_IN_SYMBIOTIC_INTERACTION	0.00684962	0.0844348	0.407018	0.364532	1.404	268	c("ELANE", "NECTIN4", "HS3ST5", "HLA-DRB1", "F11R", "TMPRSS2", "CLDN6", "F2RL1", "AVP", "CCL5", "CH25H", "CAV1", "F2", "CR1", "CXCL8", "CAV2", "CLDN9", "ST6GALNAC1", "SELPLG", "APOBEC3H", "CR2", "STOM", "APOE", "LAMP3", "TRIM38", "TRIM22", "POU2F3", "CD55", "MOG", "LGALS1", "RFPL1", "HPN", "MYD88", "PTX3", "JUN", "PVR", "HSPD1", "CD74", "GSN", "ZC3H12A", "SIGLEC1", "TRIM58", "ITGB7", "AGTR1", "FU…
GOBP_MONOCARBOXYLIC_ACID_TRANSPORT	0.0144569	0.135674	0.38073	0.387342	1.40393	163	c("TNF", "DRD3", "SLC22A3", "OXT", "CES1", "SLC5A12", "SLC22A2", "SYK", "SLCO1B1", "PMP2", "SLC22A9", "SLCO1B3", "SLCO1A2", "SLC16A10", "TNFRSF11A", "SLCO1B7", "PLA2G10", "SLC22A13", "PLA2G2A", "APOE", "SLC16A5", "ABCG2", "ANXA1", "FABP6", "LYPLA1", "SLC26A7", "ABCC2", "LHCGR", "IRS2", "SLC27A3", "ACSL5", "NTSR1", "OC90", "IL1A", "SLC10A4", "SLC17A5", "SLC10A6", "PLA2G4A", "PLA2G1B", "PLA2G2C", "…
GOBP_TUMOR_NECROSIS_FACTOR_SUPERFAMILY_CYTOKINE_PRODUCTION	0.0169645	0.15123	0.352488	0.392576	1.40376	145	c("IL6", "ORM2", "PYCARD", "IL23A", "SYK", "SPON2", "ADIPOQ", "TNFRSF8", "TNFAIP3", "PTPN6", "LBP", "BTK", "TLR3", "IL33", "TYROBP", "LPL", "TMEM106A", "TLR1", "AKAP12", "MYD88", "DDT", "PTAFR", "TICAM1", "IL4", "TSPO", "IFIH1", "CD33", "ZC3H12A", "C5AR2", "IL1A", "ADAM8", "LY96", "GSTP1", "SASH3", "MAPKAPK2", "ILRUN", "TLR9")
GOBP_INTERFERON_ALPHA_PRODUCTION	0.093361	0.368651	0.2114	0.535094	1.40324	25	c("MMP12", "TLR3", "IRF5", "IFIH1", "HSPD1", "TLR9")
GOBP_REGULATION_OF_CHROMOSOME_ORGANIZATION	0.0101504	0.11059	0.38073	0.367639	1.40226	244	c("MYC", "USP44", "GCH1", "TAL1", "NDC80", "SHCBP1L", "PLK1", "RESF1", "PRAP1", "DUSP1", "TCP1", "CCT5", "HASPIN", "ZWINT", "FBXO4", "SMARCD2", "CENPE", "TP53", "CCT3", "NCAPG", "DLGAP5", "YY1", "MAD2L2", "NAT10", "CCT4", "GNL3", "CCT2", "TRIP13", "TENT4B", "NCAPG2", "PARN", "UPF1", "MPHOSPH8", "CCT6A", "SMG1", "NEK6", "INCENP", "CTNNB1", "DKC1", "MAD2L1BP", "MAD2L1", "ACTB", "EXOSC10", "CCT8", "…
GOBP_NEGATIVE_REGULATION_OF_CELL_CYCLE_G2_M_PHASE_TRANSITION	0.0509434	0.273016	0.276501	0.441335	1.402	68	c("FOXN3", "RFPL1", "NABP1", "TAOK3", "PLK1", "HUS1B", "GPR132", "HUS1", "IER3", "BARD1", "CHMP4C", "ATF5", "SYF2", "BRSK1", "FOXO4", "AVEN", "TICRR", "ORC1", "NOP53", "VPS4A", "MIIP", "MRE11", "TAOK1", "AURKB", "CCNG1", "BABAM1", "ABRAXAS1", "CHFR")
GOBP_EPIGENETIC_REGULATION_OF_GENE_EXPRESSION	0.0118477	0.121187	0.38073	0.371719	1.40168	223	c("DNMT3L", "XIST", "PRDM14", "MYC", "ZFP57", "DPPA3", "CTCFL", "IFI16", "AICDA", "APOBEC3C", "ASH2L", "KLF2", "TFAP2C", "STPG4")
GOBP_APOPTOTIC_MITOCHONDRIAL_CHANGES	0.0540181	0.280935	0.321776	0.40561	1.40081	102	c("SFN", "PYCARD", "IFIT2", "SLC25A31", "AVP", "BCL2L10", "BIK", "PIM2", "HRK", "PMAIP1", "BBC3", "SLC25A5", "BAK1", "HSPD1", "HK2", "SLC25A6", "ATG3", "MCL1", "BNIP3", "TP53", "MPV17L", "PPIF", "CHCHD10", "BLOC1S2", "LMNA", "VDAC2", "TRIAP1", "IER3", "TIMM50")
GOBP_REGULATION_OF_PATTERN_RECOGNITION_RECEPTOR_SIGNALING_PATHWAY	0.022296	0.173233	0.352488	0.390725	1.39979	148	c("OASL", "PYDC1", "RNF125", "CGAS", "F2RL1", "IRF4", "CAV1", "TNFAIP3", "GBP2", "USP50", "LBP", "BTK", "BIRC3", "SLC46A2", "TLR1", "MYD88", "DHX58", "C1QBP", "OTUD4", "HSPA8", "TLR9", "HSPA1B", "ZDHHC3", "TICAM2", "ZDHHC9", "SQSTM1", "CYBA", "PELI1", "FLOT2", "RIOK3", "DDX60", "GPATCH3", "NR1D1", "ZDHHC12", "NFKBIL1", "SLC15A3", "PDPK1", "PARP1", "TRIM11", "DHX33", "PTPN22", "GDI1", "YWHAE", "XI…
GOMF_UDP_GLYCOSYLTRANSFERASE_ACTIVITY	0.0250672	0.181219	0.352488	0.395066	1.39947	130	c("UGT1A8", "A4GALT", "GALNT6", "UGT2B11", "B3GNT7", "MGAT4C", "B3GNT3", "UGT2B4", "GALNT15", "B4GALNT2", "B3GNT6", "LARGE2", "UGT2A1", "UGT8", "LARGE1", "UGT2B28", "GCNT3", "GALNTL6", "GALNT3", "UGT3A2", "B3GNT4", "B3GALT5", "B3GNT2", "GALNT17", "GYS2", "B4GALT5", "GCNT1", "B4GALT4", "GCNT2", "GALNT13", "GYS1", "A3GALT2", "PLOD3")
GOBP_RESPONSE_TO_CHEMOKINE	0.0510397	0.273016	0.276501	0.442669	1.39822	66	c("XCL1", "CXCL10", "CCR7", "CCL5", "CXCL8", "CCL26", "CXCL12", "CCR8", "CXCL1", "CCR3", "CXCL2", "CMKLR1", "RIPOR2", "GPR75", "CCL17", "GPR17", "CXCL11", "CXCL5", "ROBO1", "ZC3H12A", "DUSP1", "CCL2", "THPO", "CXCL6")
GOMF_ELECTRON_TRANSFER_ACTIVITY	0.0321786	0.207649	0.321776	0.40092	1.39593	112	c("COX7A1", "GPX2", "CYP19A1", "IDO1", "NCF1", "GLDC", "NCF2", "UQCRH", "MAOB", "HSD17B6", "SDHD", "ADH5", "CYBA", "PHGDH", "QDPR", "DMGDH", "ALDH4A1", "DEGS1", "NQO2", "NDUFB5", "MT-CO1", "NDUFB3", "COX5A", "MT-ND4L", "COX5B", "NDUFA9", "COX8A", "NDUFB4", "NDUFV1", "CIAPIN1", "NDUFA12", "NDUFV2", "CYCS", "COX7B", "IDH3B", "ME2", "UQCRC1", "GLRX2", "NDUFS1", "CYC1")
GOBP_REGULATION_OF_ALPHA_BETA_T_CELL_DIFFERENTIATION	0.0489642	0.267797	0.282013	0.440792	1.39559	67	c("HLA-DRA", "HLA-DRB1", "IL23A", "SYK", "IRF4", "RUNX3", "ANXA1", "IL23R", "NFKBIZ", "IL4R", "PRDM1", "ZC3H12A", "ZBTB7B", "ZAP70", "SASH3", "PNP", "IL12RB1", "GATA3", "SOCS1", "JUNB", "RUNX1", "IL27", "BRD2")
GOBP_TUMOR_NECROSIS_FACTOR_MEDIATED_SIGNALING_PATHWAY	0.0387215	0.234525	0.321776	0.401878	1.39492	106	c("TNF", "PYDC1", "CD70", "PYCARD", "CARD16", "SYK", "F2RL1", "CASP1", "ADIPOQ", "TNFAIP3", "TNFRSF11A", "BIRC3", "TNFRSF18", "CASP8", "EIF5A", "NFKBIA", "TRAF3", "GSTP1", "MAPKAPK2", "ZNF675", "FOXO3", "HSPA1B", "TP53")
GOBP_REGULATION_OF_MONOOXYGENASE_ACTIVITY	0.0888889	0.360239	0.213928	0.503908	1.39487	32	c("TNF", "S100A1", "GCH1", "TERT", "IL1A", "FGF23", "VDR", "SCARB1", "FCER2")
GOMF_RNA_EXONUCLEASE_ACTIVITY_PRODUCING_5_PHOSPHOMONOESTERS	0.0936255	0.369281	0.206588	0.484714	1.39484	40	c("PNLDC1", "ISG20", "REXO2", "EXOSC5", "NOCT", "PDE12", "PARN", "POLRMT", "EXOSC9", "EXOSC10", "DCP2", "XRN2", "EXOSC7", "PNPT1", "EXOSC2", "XRN1", "PAN2", "CNOT8", "EXOSC4", "USB1", "ISG20L2")
GOMF_GENERAL_TRANSCRIPTION_INITIATION_FACTOR_ACTIVITY	0.0676983	0.313172	0.24134	0.459628	1.39466	52	c("TAF11L12", "TAF4B", "TAF1L", "TAF13", "TAF7L", "DR1", "TAF5", "SNAPC2", "TAF12", "GTF3C4", "GTF2H4", "GTF2B", "GTF2H2", "TAF1", "GTF3C3", "TAF8", "GTF2E1", "GTF3C1", "RRN3", "TAF9", "SNAPC1", "GTF3C2", "GTF2A1", "GTF2F1", "TAF10", "TBPL1", "TAF3", "TAF4", "GTF2E2", "GTF3C5", "TAF11", "TBP", "GTF3C6", "TAF2")
GOBP_NEGATIVE_REGULATION_OF_NF_KAPPAB_TRANSCRIPTION_FACTOR_ACTIVITY	0.0453291	0.255168	0.321776	0.437637	1.39435	69	c("KLF4", "NLRP12", "PYDC1", "PYCARD", "TNFAIP3", "CDKN2A", "CMKLR1", "ARRB1", "NLRC5", "NFKBIA", "ZC3H12A", "TRAF3", "SIRT1", "CD200", "ZNF675", "CHP1")
GOBP_OSTEOCLAST_DIFFERENTIATION	0.0345466	0.216395	0.321776	0.409383	1.39254	97	c("TNF", "P2RX5", "CARTPT", "IL23A", "TMEM64", "GPR55", "CD109", "IAPP", "TNFAIP6", "TNFRSF11A", "PPARGC1B", "CALCR", "ANXA2", "IGSF23", "TLR3", "FOS", "TYROBP", "IL23R")
GOMF_HYDROLASE_ACTIVITY_ACTING_ON_CARBON_NITROGEN_BUT_NOT_PEPTIDE_BONDS	0.0393454	0.236441	0.321776	0.392011	1.39088	126	c("CDA", "AMPD1", "PADI6", "ASPA", "AICDA", "APOBEC3D", "DPYS", "APOBEC3G", "GCH1", "CD101", "PADI4", "APOBEC3H", "APOBEC3C", "AMPD3", "GDA", "NIT2", "FAAH2", "GLS2", "DPYSL3", "AFMID", "ASRGL1", "SIRT1", "MTHFD2", "CAT", "ATIC", "ALLC")
GOBP_POSITIVE_REGULATION_OF_CHOLESTEROL_EFFLUX	0.102881	0.387921	0.199915	0.523879	1.39063	26	c("ABCA1", "CES1", "ADIPOQ", "CAV1", "APOE", "NFKBIA", "SIRT1")
GOBP_DETOXIFICATION	0.0269185	0.186202	0.352488	0.392104	1.39048	134	c("MT1G", "MT1H", "MT1M", "HBA2", "MT1E", "MT1F", "GPX2", "HBA1", "MT1X", "SLC22A3", "TXNRD2", "MT1A", "SLC22A2", "GCH1", "MT2A", "MT3", "APOE", "ABCG2", "SLC47A2", "CP", "PRDX1", "HBM", "RDH12", "NOS3", "FBLN5", "SESN2", "GSTP1", "PXDNL", "SLC47A1", "MGST1", "TXN", "IPCEF1", "CAT")
GOBP_TRANSCRIPTION_INITIATION_AT_RNA_POLYMERASE_II_PROMOTER	0.0220798	0.172951	0.352488	0.387557	1.39025	153	c("MYC", "TAF11L12", "CTCFL", "AICDA", "TAF4B", "APOBEC3C", "HEY2", "ASH2L", "NFKBIA", "TAF1L", "TAF13", "TET1", "TP53", "EGR1", "TAF7L", "KAT7", "MED15", "HNF1A", "DR1", "APOBEC3F", "TAF5", "PPM1D", "TAF12", "MEN1", "CDK7", "KMT2A", "ELOA", "CDK9", "SRF", "CDK4", "MED30", "SIRT7", "PCID2", "MED1", "GTF2B", "DHX36", "E2F3", "ZNF451", "MED26", "GTF2H2", "TAF1", "WDR5", "GLYR1", "PPARGC1A", "ERCC3"…
GOBP_REGULATION_OF_ANTIGEN_RECEPTOR_MEDIATED_SIGNALING_PATHWAY	0.0615385	0.297707	0.252961	0.453553	1.39004	56	c("CARD11", "LGALS3", "CCR7", "PTPN6", "LCK", "STAP1", "THY1", "GBP1", "CD19", "KCNN4", "ELF1", "PAWR", "RPS3", "SLA2", "CMTM3", "NECTIN2", "PRNP", "UBR2", "EZR", "CYLD", "RAB29", "PTPN22", "IKBKG", "BCL10")
GOBP_CELLULAR_RESPONSE_TO_INTERLEUKIN_1	0.0531136	0.279828	0.266351	0.425745	1.38985	76	c("NLRP7", "IL6", "PYDC1", "PYCARD", "CCL5", "CXCL8", "GBP2", "GBP1", "KLF2", "VRK2", "GBP3", "AKAP12", "MYD88", "PLCB1", "NFKBIA", "ZC3H12A", "IL1R1", "OTUD4", "CCL2", "ZNF675", "INHBB")
GOBP_REGULATION_OF_RUFFLE_ASSEMBLY	0.0916667	0.364884	0.213928	0.511593	1.38926	30	c("ABI3", "TACSTD2", "CAV1", "EPS8L2", "COBL", "STAP1")
GOBP_REGULATION_OF_STEM_CELL_POPULATION_MAINTENANCE	0.0506567	0.273016	0.276501	0.431432	1.38915	73	c("LNCPRESS1", "PRDM14", "MYC", "NODAL", "TEAD4", "TAL1")
GOBP_CANONICAL_NF_KAPPAB_SIGNAL_TRANSDUCTION	0.00786384	0.0924903	0.38073	0.357588	1.38856	289	c("TNF", "NLRP12", "PYDC1", "PYCARD", "CLEC4D", "CARD16", "CARD11", "HLA-DRB1", "F2RL1", "CASP1", "ADIPOQ", "CCR7", "CAV1", "TNFAIP3", "CLEC6A", "S100B", "NFKB2", "TLR3", "TRIM38", "TRIM22", "PIM2", "CASP10", "PRDX1", "BIRC3", "LGALS1", "PPM1N", "TMEM106A", "CFLAR", "RFPL1", "MYD88", "CASP8", "TICAM1", "HMOX1", "CD74", "NFKBIA", "DDX21", "ZC3H12A", "TRIM58", "IL1A", "TRAF3", "ADAM8", "SIRT1", "GS…
GOBP_REGULATION_OF_BONE_REMODELING	0.0689655	0.316338	0.237794	0.463694	1.38828	49	c("IL6", "CARTPT", "TMEM64", "SYK", "CD38", "IAPP", "TNFAIP3", "TNFRSF11A", "HAMP", "PPARGC1B")
GOBP_ALPHA_BETA_T_CELL_ACTIVATION	0.0267061	0.185735	0.352488	0.384574	1.38768	158	c("XCL1", "HLA-DRA", "IL6", "NKG7", "CD3G", "CARD11", "HLA-DRB1", "IL23A", "KLRF1", "SYK", "CDH26", "IRF4", "DOCK2", "SEMA4A", "RUNX3", "TRAC", "CD28", "ANXA1", "IL6R", "CD55", "IL15", "IL23R", "NFKBIZ", "IL4R", "CRTAM", "PRDM1", "ZC3H12A", "EBI3", "ZBTB7B", "ZAP70", "SASH3", "PNP", "IL12RB1", "GATA3", "SOCS1")
GOBP_ORGANIC_CATION_TRANSPORT	0.0448354	0.253211	0.321776	0.398108	1.38727	110	c("COMT", "SLC22A3", "SLC6A3", "CARTPT", "OXT", "SLC6A2", "SLC22A2", "SLC22A16", "SLCO1A2", "SLC16A10", "SERINC5", "SLC47A2", "SLC17A8", "SLC44A1", "SLC25A42", "SLC38A2", "SLC6A20", "RHAG", "SLC66A1L", "SLC36A3", "ADRA2B", "SLC6A6", "SLC35F3", "SLC5A7", "SLC47A1", "RGS2", "SLC25A19", "SLC25A38", "OXTR", "SERINC3", "SLC1A5", "SLC3A2", "AQP8", "SLC38A1")
GOBP_MITOCHONDRIAL_MEMBRANE_ORGANIZATION	0.037382	0.229391	0.321776	0.398199	1.38664	113	c("SLC25A31", "PMAIP1", "SLC25A5", "BAK1", "HK2", "SLC25A6", "SLC9A1", "CLN8", "TOMM20", "TOMM22", "TOMM40", "BNIP3", "TP53", "MPV17L", "PPIF", "CHCHD10", "BLOC1S2", "HSPA9", "VDAC2", "TIMM13", "IER3", "SAMM50", "TIMM50", "HSP90AA1", "TOMM7", "TIMM8A", "PEX5", "SLC35F6", "TIMM22", "ACAA2", "AFG3L2", "CHCHD3", "TIMM29", "SLC25A4", "OXA1L", "MTCH2", "AP3B1", "GHITM", "SNCA", "RHOT2", "THEM4", "BAX"…
GOMF_ACETYLGLUCOSAMINYLTRANSFERASE_ACTIVITY	0.102564	0.387318	0.195789	0.476808	1.38593	43	c("A4GALT", "B3GNT7", "MGAT4C", "B3GNT3", "B3GNT6", "LARGE1", "GCNT3", "B3GNT4", "B3GNT2", "GCNT1", "GCNT2")
GOMF_PROTEIN_TRANSMEMBRANE_TRANSPORTER_ACTIVITY	0.108108	0.397879	0.195789	0.518076	1.38471	27	c("ABCA1", "AZGP1", "TOMM40L", "TOMM20", "TOMM22", "MCL1", "TOMM40", "SEC63", "TOMM7", "TIMM22")
GOBP_RESPONSE_TO_IONIZING_RADIATION	0.0296345	0.196025	0.352488	0.390326	1.38417	134	c("TNF", "MYC", "CRYAB", "CXCL10", "IFI16", "VCAM1", "RHOB", "EYA1", "NABP1", "BAK1", "AEN", "IL1A", "SIRT1", "PRAP1", "GATA3", "FBXO4", "TP53", "EGR1", "RPL26", "HUS1", "ELK1", "BARD1", "MDM2", "USP28", "CHEK2", "MEN1", "BRSK1", "GRB2", "SPIDR", "TIGAR", "MTA1", "PARP1", "FANCD2", "TNKS1BP1", "SFRP1", "BAX", "KDM1A", "TICRR", "PRKDC", "NET1", "ECT2", "RNF8")
GOBP_POSITIVE_REGULATION_OF_INTERFERON_BETA_PRODUCTION	0.098	0.379948	0.202072	0.487521	1.38333	36	c("POLR3G", "RNF135", "TLR3", "IRF5", "TICAM1", "IFIH1", "TLR9", "HSP90AA1", "RIOK3", "POLR3D", "HMGB2", "POLR3A", "PTPN11", "POLR3C", "RIPK2", "TOMM70")
GOCC_ORGANELLE_ENVELOPE_LUMEN	0.0642817	0.305975	0.287805	0.410879	1.38236	89	c("ALOX5", "ALPL", "STAR", "RNASET2", "PRELID3B", "CHCHD2", "CD2AP", "REXO2", "CHCHD4", "TUBB", "CPOX", "COA7", "CHCHD10", "TIMM13", "TRIAP1", "TIMM8A", "CCAR1", "GFER", "TIMM29", "SORL1", "STOML2", "HTRA2", "CLPB", "COA4", "TRAP1", "THEM4", "COA6", "HAX1", "TIMM10", "CIAPIN1", "PRELID1", "COX17", "CDC25C", "CYCS", "ARL2", "NBR1", "NLN", "TIMM9", "PNPT1", "GOLPH3", "NDUFS1", "MICU1")
GOBP_POSITIVE_REGULATION_OF_B_CELL_MEDIATED_IMMUNITY	0.101961	0.385966	0.195789	0.479191	1.38234	41	c("XCL1", "TNF", "BTK", "LTA", "C3", "CD28", "IL4", "HPX", "C17orf99", "RIF1", "TFRC", "MAD2L2", "EXOSC6", "FCER2", "NECTIN2")
GOBP_MIRNA_METABOLIC_PROCESS	0.0473684	0.263264	0.276501	0.397941	1.38176	105	c("POU5F1", "XIST", "TNF", "MYC", "KLF4", "LIN28A", "KLF5", "NEAT1", "TERT", "FOSL1", "FOS", "AGT", "JUN", "ZC3H12A", "GATA2", "FGF2", "GATA3", "LIN28B", "FOXO3", "KHSRP", "TP53", "EGR1")
GOMF_TRANSLATION_INITIATION_FACTOR_ACTIVITY	0.0830116	0.345897	0.216543	0.456985	1.38088	51	c("EIF3A", "EIF3K", "EIF4A1", "MTIF2", "EIF3D", "EIF4B", "EIF6", "DENR", "EIF3B", "EIF4G1", "COPS5", "EIF2A", "EIF2S1", "EIF5B", "EIF4H", "EIF4E2", "EIF1AY", "EIF3E", "EIF3I", "EIF1", "EIF2B4", "EIF2S2", "EIF2B1", "EIF3L", "EIF4A2", "EIF3H", "EIF2B5", "EIF3F", "EIF3J", "EIF4G2", "EIF4E", "EIF2B3", "EIF1AD", "EIF3G", "AGO2", "EIF3M", "DHX29", "EIF2S3", "EIF2D", "EIF1B")
GOBP_AMINO_ACID_IMPORT_ACROSS_PLASMA_MEMBRANE	0.0766284	0.33316	0.224966	0.460865	1.37981	49	c("TNF", "GFAP", "SLC22A2", "SLC17A8", "SLC38A2", "SLC6A20", "NTSR1", "SLC6A6", "SLC47A1", "SLC7A11", "CLN8", "SLC6A13", "RGS2", "GRM1", "SLC1A5", "SLC3A2", "SLC38A1")
GOMF_CHEMOKINE_ACTIVITY	0.110187	0.401687	0.193813	0.515623	1.37816	27	c("XCL1", "CXCL10", "CCL5", "CXCL8", "CCL26", "CXCL12", "CXCL1", "CXCL2", "CCL28", "CCL17", "CXCL11", "CXCL5", "CCL2", "CXCL6")
GOBP_COMPLEMENT_ACTIVATION	0.106509	0.395299	0.191892	0.473514	1.37635	43	c("CFHR4", "CFHR3", "C8B", "CR1L", "RGCC", "CR1", "C3", "CR2", "CFB", "CD55", "MASP2", "C1R", "C1QBP", "FCN1")
GOBP_NEGATIVE_REGULATION_OF_HYDROLASE_ACTIVITY	0.0269718	0.186236	0.352488	0.381275	1.37578	158	c("TNF", "KNG1", "KLF4", "SERPINB9", "SERPINA11", "CARD16", "IFI16", "CARD18", "CD44", "LGALS3", "TIMP4", "APOC1", "SERPINA5", "SERPINB1", "AVP", "ANGPTL4", "SPINK5", "SERPINA3", "CR1", "SPINK2")
GOBP_WOUND_HEALING_SPREADING_OF_EPIDERMAL_CELLS	0.106996	0.395299	0.195789	0.518119	1.37534	26	c("MMP12", "FERMT1", "HTN1", "WNT7A", "LRG1", "FERMT2", "FIGNL2")
GOMF_MRNA_3_UTR_AU_RICH_REGION_BINDING	0.10661	0.395299	0.199915	0.514497	1.37399	28	c("CPEB3", "ZC3H12A", "RBMS3", "KHSRP", "ELAVL3", "MEX3D", "CPEB2", "EXOSC9", "ZFP36", "DHX36", "TIA1", "EXOSC7", "NUDT21", "TIAL1", "CPEB1", "ILF3", "HNRNPD", "HNRNPA0", "EXOSC8", "EXOSC4", "ELAVL4", "FXR1", "ELAVL1")
GOBP_NEGATIVE_REGULATION_OF_INFLAMMATORY_RESPONSE	0.0401463	0.238813	0.321776	0.385493	1.37398	141	c("KLF4", "NLRP12", "CYP19A1", "ELANE", "HLA-DRB1", "ALOX5", "SYK", "CD200R1", "ADIPOQ", "PROC", "TNFAIP3", "IL13", "TNFAIP6", "PTPN6", "HAMP", "PLA2G10", "APOE", "IL33", "HCK", "IL20RB", "FNDC4", "SAA1", "IL4", "GPR17", "TEK", "GSTP1", "GATA3", "CD200", "PSMB4", "NT5E", "DUSP10", "LRFN5", "PPP1R13L", "PRKCD", "FOXF1", "CST7", "FEM1A", "RHBDF2", "IER3")
GOBP_RESPONSE_TO_NICOTINE	0.0849421	0.350523	0.213928	0.454635	1.37378	51	c("TNF", "SLC6A3", "AVP", "KCNK1", "IL13", "CHRNA6", "VCAM1", "OPRD1", "CHRNA2", "CNR1", "HMOX1", "NKX6-1")
GOBP_SMOOTH_MUSCLE_CELL_PROLIFERATION	0.0270423	0.186342	0.352488	0.386239	1.37349	136	c("TNF", "KLF4", "IL6", "HPGD", "ELANE", "ADIPOQ", "NPPC", "CCL5", "TNFAIP3", "IL13", "APOE", "VIPR2", "DBH", "IL6R", "TERT", "APOD", "CNN1", "CALCRL", "SMPD3", "MYD88", "PTAFR", "JUN", "NOS3", "HMOX1")
GOBP_POLYSACCHARIDE_CATABOLIC_PROCESS	0.106996	0.395299	0.195789	0.517358	1.37332	26	c("PYGL", "PHKA1", "PYGB", "AGL", "ADCY10", "PYGM", "ATG3", "PGM2", "WDR45B", "GABARAPL1", "RB1CC1", "ATG12", "ATG2B")
GOBP_MITOCHONDRIAL_TRANSPORT	0.0221398	0.17302	0.352488	0.373549	1.37315	175	c("SLC25A31", "SLC25A18", "SLC25A16", "DNAJC15", "PMAIP1", "UCP1", "SLC25A5", "BAK1", "HSPD1", "HK2", "ADCY10", "SLC25A6", "SLC9A1", "FLVCR1", "TOMM40L", "TOMM20", "TOMM22", "MRPL18", "MRS2", "TOMM40", "BNIP3", "TP53", "CHCHD4", "MPV17L", "PPIF", "SLC25A38", "CCDC51", "CPT1A", "CHCHD10", "BLOC1S2", "HSPA9", "MCU", "VDAC2", "TIMM13", "MCUR1", "SLC8A3", "IER3", "SAMM50", "TIMM50", "HSP90AA1", "TOMM…
GOBP_POSITIVE_REGULATION_OF_CHROMOSOME_SEGREGATION	0.112266	0.407286	0.191892	0.513589	1.37272	27	c("PRAP1", "NCAPG", "RCC2", "NCAPG2", "INCENP", "MAD2L1BP", "BIRC5", "CCNB1", "BECN1", "AURKB", "CDCA8", "SMC6", "HNRNPU", "SIRT2", "NCAPD2", "NCAPH", "NCAPD3", "CDC6")
GOBP_VIRAL_PROCESS	0.00587718	0.0781395	0.407018	0.343764	1.37212	395	c("TNF", "OASL", "NECTIN4", "HS3ST5", "IFI16", "HLA-DRB1", "AICDA", "ST6GAL1", "F11R", "TMPRSS2", "CLDN6", "AVP", "CCL5", "CH25H", "CAV1", "APOBEC3D", "TRIM14", "MGAT4C", "CR1", "CXCL8", "RNASEL", "APOBEC3G", "CAV2", "CLDN9", "SELPLG", "APOBEC3H", "CR2", "STOM", "APOE", "APOBEC3C", "CD28", "LAMP3", "ZC3HAV1", "TRIM38", "TRIM22", "NR5A2", "POU2F3", "CD55", "MOG", "LGALS1", "RFPL1", "HPN", "PTX3", …
GOBP_PROTEIN_LOCALIZATION_TO_CHROMOSOME	0.0609755	0.296851	0.321776	0.395335	1.37182	107	c("LNCPRESS1", "CTCFL", "TERT", "JARID2", "PLK1", "TCP1", "CCT5", "HASPIN", "CENPA", "CCT3", "ZMYND8", "BRD2", "RCC2", "CCT4", "GNL3", "CCT2", "VCP", "BRD3", "CCT6A", "SPDYA", "PIAS4", "SPIDR", "DKC1", "CDK9", "IFFO1", "CCT8", "PARP1", "TPP1", "CCT7", "SPDL1", "GNL3L", "PINX1", "TNKS", "TERF1", "BUB1B", "WBP2", "APLF", "RUVBL2", "VCPIP1", "TTK", "AURKB", "LEMD2", "SETD2", "CHMP7", "ATRX", "BUB3")
GOMF_LIPASE_ACTIVITY	0.0395648	0.237389	0.321776	0.393765	1.37102	114	c("PLAAT5", "CLC", "ABHD12B", "CES1", "PLAAT4", "FAM83B", "CCL5", "PLA2G4D", "PLAAT2", "NCEH1", "PLAAT3", "LIPH", "PLD6", "ENPP2", "PLA2G10", "PLA2G2A", "CHRM3", "LPL", "LYPLA1", "SMPD3", "PLCB1", "OC90", "PLCD1", "PLA2G4A", "PLA2G1B", "PLA2G2C", "PLA2G12B")
GOBP_POSITIVE_REGULATION_OF_APOPTOTIC_SIGNALING_PATHWAY	0.0329131	0.210622	0.321776	0.386203	1.37056	129	c("TNF", "MYC", "PYCARD", "CAV1", "IL19", "LCK", "CTSV", "CTSC", "PMAIP1", "TNFSF12", "CTSS", "AGT", "RET", "NUPR1", "BBC3", "EIF5A", "ITM2C", "ADCY10", "SIRT1", "INHBB", "RPS3", "MCL1", "TP53", "RPL26", "ATF3", "FLCN", "PPP2R1B", "PRKCD", "SERINC3", "RPS7", "RACK1", "ADORA2A", "PIAS4", "TNFRSF12A", "NACC2", "CTSK", "PPP2R1A", "CYLD", "NKX3-1", "HTRA2", "FBXW7", "FAF1", "BCL10", "TRAF7", "SFRP1",…
GOBP_POSITIVE_REGULATION_OF_CYTOKINE_PRODUCTION_INVOLVED_IN_IMMUNE_RESPONSE	0.0600375	0.295274	0.252961	0.425544	1.37019	73	c("XCL1", "IL6", "PYCARD", "SYK", "F2RL1", "SPON2", "TLR3", "CD55", "MYD88", "IRF5", "TICAM1", "IL4", "CD74", "DDX21", "IL1R1", "SIRT1", "SASH3", "MAPKAPK2", "GATA3")
GOBP_NEGATIVE_REGULATION_OF_IMMUNE_RESPONSE	0.0279407	0.188857	0.352488	0.377302	1.36977	164	c("IFNL1", "XCL1", "SFN", "SERPINB9", "MMP12", "IFI16", "HLA-DRB1", "CR1L", "LGALS3", "SYK", "SPINK5", "TNFAIP3", "CR1", "PTPN6", "SAMHD1", "CR2", "ANXA1", "IL33", "HCK", "CD55", "IL20RB", "IL4R", "KLRD1", "DHX58", "GPR17", "NLRC5", "ZC3H12A", "TTLL12")
GOBP_REGULATION_OF_MACROPHAGE_MIGRATION	0.104628	0.392201	0.195789	0.483459	1.36929	38	c("CYP19A1", "IL34", "CD200R1", "CCL5", "MTUS1", "STAP1", "CMKLR1", "C3AR1", "DDT", "CD200", "TRPV4", "CD9", "AKIRIN1")
GOBP_PRODUCTION_OF_MOLECULAR_MEDIATOR_OF_IMMUNE_RESPONSE	0.0170296	0.15126	0.352488	0.368332	1.36867	198	c("MMP7", "XCL1", "TNF", "IL6", "IL13RA2", "CLC", "PYCARD", "ELANE", "PKP3", "AICDA", "CGAS", "SYK", "F2RL1", "SPON2", "SPINK5", "IL13", "CR1", "BTK", "SAMHD1", "CD28", "TLR3", "IL33", "CD55", "NFKBIZ", "IL4R", "MYD88", "MZB1", "IRF5", "TICAM1", "IL4", "HSPD1", "CD74", "DDX21", "IL1R1", "SIRT1", "HPX", "C17orf99", "SASH3", "MAPKAPK2", "GATA3", "TLR9")
GOMF_RNA_POLYMERASE_II_GENERAL_TRANSCRIPTION_INITIATION_FACTOR_ACTIVITY	0.105882	0.394596	0.191892	0.473952	1.36723	41	c("TAF11L12", "TAF4B", "TAF1L", "TAF13", "TAF7L", "DR1", "TAF5", "SNAPC2", "TAF12", "GTF2H4", "GTF2B", "GTF2H2", "TAF1", "TAF8", "GTF2E1", "TAF9", "SNAPC1", "GTF2A1", "GTF2F1", "TAF10", "TBPL1", "TAF3", "TAF4", "GTF2E2", "TAF11", "TBP", "TAF2")
GOBP_NEGATIVE_REGULATION_OF_IMMUNE_SYSTEM_PROCESS	0.00682335	0.0843813	0.407018	0.337984	1.36666	441	c("FGL1", "IFNL1", "XCL1", "TNF", "MYC", "SFN", "PYDC1", "SERPINB9", "RNF125", "IL13RA2", "MMP12", "CYP19A1", "IFI16", "HLA-DRB1", "CARTPT", "CR1L", "LGALS3", "CGAS", "SYK", "GPR55", "CD200R1", "F2RL1", "ADIPOQ", "IAPP", "SCGB1A1", "IRF4", "SPINK5", "TNFAIP3", "RUNX3", "TNFAIP6", "CR1", "PTPN6", "BTK", "CNR2", "STAP1", "CXCL12", "SAMHD1", "CR2", "THY1", "PLA2G2A", "GBP1", "HOXA7", "ANXA1", "TLR3"…
GOBP_SYNCYTIUM_FORMATION	0.0659134	0.310033	0.24134	0.440127	1.36618	59	c("ERVW-1", "CYP19A1", "CXCL10", "ERVH48-1", "CD109", "DOCK2", "MYMX", "VASH2", "EHD2", "TYROBP", "GCM1", "CFLAR", "IL4R", "RIPOR2", "TNFSF14", "CD9", "CAMK1", "GDF15", "DOCK5")
GOMF_S_ADENOSYLMETHIONINE_DEPENDENT_METHYLTRANSFERASE_ACTIVITY	0.0376534	0.229501	0.321776	0.377545	1.36563	160	c("DNMT3L", "SMYD1", "COMT", "ARMT1", "DNMT3B", "INMT", "PNMT", "METTL21C", "COMTD1", "JARID2", "PRMT8", "NDUFAF7", "TTLL12", "NNMT", "SETD1B", "THUMPD3", "CARM1", "HNMT", "NOP2", "TFB2M", "MECOM", "ASMT", "TGS1", "KMT5A", "ICMT", "PCMTD2", "KMT2A", "KMT2B", "PRDM9", "MRM3", "CSKMT", "METTL16", "FBL", "METTL1", "EMG1", "CAMKMT", "RRP8", "PCMT1", "TRMT5", "TPMT", "FTSJ3", "ASH1L", "WDR5", "COQ3", …
GOBP_RESPONSE_TO_TOXIC_SUBSTANCE	0.0243112	0.180055	0.352488	0.360391	1.36457	233	c("MT1G", "MT1H", "MT1M", "HBA2", "TNF", "MT1E", "MT1F", "GPX2", "HBA1", "MT1X", "COMT", "SLC22A3", "TXNRD2", "CES1", "MT1A", "SLC22A2", "CDH1", "CCL5", "INMT", "GCH1", "MT2A", "MT3", "NEFL", "APOE", "ABCG2", "SLC47A2", "CP", "OPRD1", "FOS", "PRDX1", "NUPR1", "PON3", "HBM", "RDH12", "SLC6A4", "NOS3", "BAK1", "GUCY2C", "FBLN5", "SESN2", "GSTP1", "PXDNL", "SLC47A1", "MGST1", "TXN", "IPCEF1", "SLC7A…
GOCC_SPLICEOSOMAL_COMPLEX	0.0320159	0.207645	0.321776	0.367475	1.36404	195	c("LGALS3", "PABPC1", "PHF5A", "HSPA8", "NCL", "RBM3", "ZCCHC8", "PRPF38B", "SNRPN", "DHX16", "SNRPF", "ALYREF", "RBM8A", "UPF1", "HNRNPH1", "YBX1", "SYF2", "PRPF19", "U2AF2", "HNRNPA3", "PRPF40A", "RBM22", "C9orf78", "DQX1", "EIF4A3", "RHEB", "SNW1", "HNRNPK", "RBM17", "SNU13", "SF3B4", "SNRPD3", "SNRNP40", "PPP1R8", "SF3B6", "SNIP1", "ARMC7", "AQR", "WAC", "PPIL3", "SF3A3", "TFIP11", "SYNCRIP",…
GOBP_POSITIVE_REGULATION_OF_AMIDE_METABOLIC_PROCESS	0.112266	0.407286	0.191892	0.510218	1.36371	27	c("TNF", "LRRTM3", "ZNF750", "NSMAF", "ABCG1", "CCN1", "PRKCD", "EPHA4")
GOBP_NEGATIVE_REGULATION_OF_TELOMERE_MAINTENANCE_VIA_TELOMERE_LENGTHENING	0.115139	0.413396	0.191892	0.510405	1.36307	28	c("TP53", "NAT10", "TENT4B", "EXOSC10", "SLX1A", "PARP1", "DCP2", "GNL3L", "PINX1", "TNKS", "TERF1", "XRN1", "TEN1", "PIF1", "HNRNPA1", "HNRNPU", "SLX1B")
GOBP_PYROPTOSIS	0.111111	0.403907	0.190023	0.492407	1.36303	32	c("PYCARD", "ELANE", "GZMB", "CASP1", "GBP2", "GBP1", "GBP3", "CASP8")
GOCC_CLATHRIN_COATED_VESICLE_MEMBRANE	0.040905	0.239818	0.321776	0.384034	1.36055	132	c("HLA-DQA1", "HLA-DQA2", "HLA-DRB5", "HLA-DRA", "HLA-DQB2", "CD3G", "AP1M2", "HLA-DRB1", "HLA-DQB1", "HLA-DPA1", "AVP", "ARC", "APOE")
GOBP_REGULATION_OF_ALPHA_BETA_T_CELL_ACTIVATION	0.0554562	0.284948	0.257206	0.396567	1.35994	100	c("XCL1", "HLA-DRA", "CARD11", "HLA-DRB1", "IL23A", "SYK", "IRF4", "RUNX3", "CD28", "ANXA1", "CD55", "IL23R", "NFKBIZ", "IL4R", "CRTAM", "PRDM1", "ZC3H12A", "EBI3", "ZBTB7B", "ZAP70", "SASH3", "PNP", "IL12RB1", "GATA3", "SOCS1", "IL12A", "JUNB", "RUNX1", "IL27", "BRD2")
GOMF_HEXOSYLTRANSFERASE_ACTIVITY	0.022246	0.173194	0.352488	0.369163	1.35933	179	c("UGT1A8", "A4GALT", "GALNT6", "UGT2B11", "B3GNT7", "MGAT4C", "B3GNT3", "UGT2B4", "GALNT15", "B4GALNT2", "B3GNT6", "LARGE2", "UGT2A1", "UGT8", "PYGL", "LARGE1", "PYGB", "UGT2B28", "GCNT3", "GALNTL6", "TMTC1", "GALNT3", "UGT3A2", "FUT1", "AGL", "B3GNT4", "PYGM", "B3GALT5", "B3GNT2", "GALNT17", "GYS2", "B4GALT5", "GCNT1", "B4GALT4", "GCNT2", "FUT8", "GALNT13", "GYS1", "A3GALT2", "PLOD3", "PLOD1")
GOBP_NEGATIVE_REGULATION_OF_GROWTH	0.0231625	0.176095	0.352488	0.363442	1.35885	211	c("MT1G", "MT1H", "MT1M", "FBP1", "PI16", "MEG3", "CDA", "MT1E", "MT1F", "CRYAB", "MT1X", "ENPP1", "MT1A", "OSGIN1", "CDH1", "PLAC8", "CDKN2A", "FGF13", "MT2A", "MT3", "FGFR3", "STC2", "SLC6A4", "JADE1", "JARID2", "CGA", "DRAXIN", "TNR", "SESN2", "GDF9", "OSTN", "RGS2", "HNF4A", "RGMA", "NPPB", "SEMA3A", "HSPA1B", "GDF15", "GJA1", "ENO1", "TP53", "GNG4", "DUSP10", "NPR1", "SAV1")
GOBP_INTERLEUKIN_17_PRODUCTION	0.10625	0.395299	0.197822	0.498478	1.35878	31	c("IL6", "IL23A", "BTK", "IL15", "IL23R", "MYD88", "ZBTB7B", "IL12A")
GOBP_RNA_EXPORT_FROM_NUCLEUS	0.0509091	0.273016	0.271289	0.40383	1.35864	89	c("NEAT1", "C12orf50", "THOC5", "NXF1", "NCBP2", "ALYREF", "RBM8A", "UPF1", "SMG1", "NUP93", "DDX39A", "IWS1", "NCBP3", "XPO1", "PCID2", "YTHDC1", "EIF4A3", "SUPT6H", "PHAX", "SSB", "POM121C", "RAN", "POM121", "THOC6", "TPR", "NSUN2", "NUP88", "XPO5", "NUP62", "KHDRBS1", "HNRNPA2B1", "DDX25", "THOC3", "UPF2", "HNRNPA1", "NOL6", "SETD2", "NPAP1", "XPOT", "AKAP8L", "EIF4E", "WNK1", "CASC3", "MCM3AP…
GOBP_NEGATIVE_REGULATION_OF_CELL_ADHESION	0.0210766	0.168876	0.352488	0.352451	1.35798	263	c("FGL1", "IFNL1", "XCL1", "KNG1", "KLF4", "MMP12", "CLDN7", "HLA-DRB1", "SEMA3E", "TACSTD2", "ADAMDEC1", "LGALS3", "ERBB3", "FXYD5", "ADIPOQ", "CDH1", "RGCC", "SCGB1A1", "EPCAM", "RUNX3", "PODXL", "CR1", "PTPN6", "B4GALNT2", "CXCL12", "CDKN2A", "PLA2G2A", "RND1", "GBP1", "HOXA7", "ANXA1", "APOD", "IL20RB", "FZD7", "SEMA6A", "CCL28", "IDO1", "IL4R", "CRTAM", "RIPOR2", "TBCD", "AJAP1", "CD74", "ZC…
GOMF_PROTEIN_SERINE_THREONINE_KINASE_INHIBITOR_ACTIVITY	0.112676	0.407286	0.188204	0.479384	1.35775	38	c("SFN", "PYDC1", "DEPTOR", "CDKN2A")
GOBP_NEUROINFLAMMATORY_RESPONSE	0.0561798	0.284948	0.261664	0.4219	1.35691	72	c("TNF", "IL6", "ITGAM", "CD200R1L", "CD200R1", "MMP3", "IL13", "STAP1", "TLR3", "CTSC", "IL33", "LARGE1", "TYROBP", "NUPR1")
GOBP_ASTROCYTE_DEVELOPMENT	0.112676	0.407286	0.188204	0.478911	1.35641	38	c("TNF", "IL6", "GFAP")
GOBP_AMINO_SUGAR_METABOLIC_PROCESS	0.105882	0.394596	0.191892	0.469635	1.35477	41	c("CHI3L1", "CHI3L2", "ST6GAL1", "B4GALNT2", "UAP1L1", "GNPNAT1", "OVGP1", "LARGE1", "CHST6", "GFPT2")
GOBP_VIRAL_GENOME_REPLICATION	0.0447227	0.25298	0.287857	0.384916	1.35452	120	c("TNF", "OASL", "IFI16", "AICDA", "CCL5", "APOBEC3D", "CXCL8", "RNASEL", "APOBEC3G", "APOBEC3H", "STOM", "APOBEC3C", "CD28", "ZC3HAV1", "TRIM38", "NR5A2", "ISG20", "PABPC1", "IFIH1", "ZC3H12A", "RESF1", "HSPA8", "CCL2")
GOBP_REGULATION_OF_TUMOR_NECROSIS_FACTOR_MEDIATED_SIGNALING_PATHWAY	0.0734463	0.327832	0.227987	0.436333	1.35441	59	c("PYDC1", "PYCARD", "CARD16", "SYK", "F2RL1", "CASP1", "ADIPOQ", "TNFAIP3")
GOBP_CATECHOLAMINE_TRANSPORT	0.0734463	0.327832	0.227987	0.436303	1.35431	59	c("DRD3", "COMT", "SLC22A3", "SLC6A3", "CARTPT", "OXT", "SLC6A2", "SLC22A2", "CHRNA6", "RAB3B", "CXCL12")
GOBP_MYELOID_CELL_APOPTOTIC_PROCESS	0.118	0.417038	0.183024	0.480593	1.35401	35	c("IL6", "ST6GAL1", "ADIPOQ", "CCL5", "CDKN2A", "ANXA1")
GOBP_CELLULAR_METABOLIC_COMPOUND_SALVAGE	0.123232	0.426565	0.179782	0.488716	1.35282	32	c("CDA", "AMPD1", "UPP1", "AMPD3", "APRT", "PNP", "PGM2", "UCKL1")
GOBP_MRNA_EXPORT_FROM_NUCLEUS	0.0617978	0.297837	0.248911	0.424275	1.35178	69	c("NEAT1", "C12orf50", "THOC5", "NXF1", "NCBP2", "ALYREF", "RBM8A", "UPF1", "SMG1", "NUP93", "DDX39A", "IWS1", "NCBP3", "XPO1", "PCID2", "YTHDC1", "EIF4A3", "SUPT6H", "THOC6", "TPR", "NSUN2", "NUP88", "HNRNPA2B1", "DDX25", "THOC3", "UPF2", "SETD2", "AKAP8L", "EIF4E", "WNK1", "CASC3", "MCM3AP", "DDX19A", "AGFG1", "NUP85", "CHTOP", "HHEX", "NUP155")
GOBP_POSITIVE_REGULATION_OF_JUN_KINASE_ACTIVITY	0.115226	0.413396	0.188204	0.509236	1.35176	26	c("TNF", "TNFRSF11A", "TAOK3", "ARHGEF5", "RPS3", "PAK1", "SASH1")
GOBP_POSITIVE_T_CELL_SELECTION	0.118474	0.417038	0.183024	0.473487	1.3516	39	c("IL6", "CD3G", "IL23A", "IRF4", "DOCK2", "IL6R", "THEMIS", "IL23R", "CD74", "ZAP70", "IL12RB1")
GOBP_NEGATIVE_REGULATION_OF_CELL_CYCLE_G1_S_PHASE_TRANSITION	0.0577281	0.289469	0.257206	0.42192	1.35142	70	c("KLF4", "SLFN11", "SUSD2", "DACT1", "JADE1", "SOX2", "PRAP1", "CCL2", "PLK3", "CTDSPL", "TP53", "RPL26", "TRIAP1", "FAM107A", "MDM2", "CHEK2", "CDKN1B")
GOCC_PRECATALYTIC_SPLICEOSOME	0.0928433	0.36774	0.204295	0.445341	1.35131	52	c("PHF5A", "PRPF38B", "DHX16", "SNRPF", "SNU13", "SF3B4", "SNRPD3", "SF3B6", "SNIP1", "SF3A3", "LSM2", "SF3B1", "SNRPA1", "CWC27", "PRPF4", "SF3B3", "SNRPE", "PRPF38A", "EFTUD2", "WBP4", "SNRPD1", "SNRPB", "TXNL4A", "SF3B2", "LSM4", "LSM5", "SRRM2", "IK", "RNF113A", "ZMAT2", "PRPF31", "LSM8", "SF3A1", "SMU1", "RBMX2")
GOBP_POSITIVE_REGULATION_OF_MIRNA_METABOLIC_PROCESS	0.0754717	0.33173	0.224966	0.427338	1.34987	65	c("XIST", "TNF", "MYC", "KLF4", "KLF5", "NEAT1", "TERT", "FOSL1", "FOS", "AGT", "JUN", "ZC3H12A", "GATA2", "FGF2", "GATA3", "LIN28B", "FOXO3", "TP53", "EGR1")
GOBP_CARBOHYDRATE_DERIVATIVE_CATABOLIC_PROCESS	0.0204892	0.166403	0.352488	0.350326	1.34925	257	c("HYAL4", "CHI3L1", "FBP1", "CHI3L2", "SPAM1", "CDA", "MMP12", "CD44", "AICDA", "LDHA", "APOBEC3D", "DPYS", "APOBEC3G", "BTK", "PDE4C", "UPP1", "SAMHD1", "NUDT19", "APOBEC3H", "APOBEC3C", "AMPD3", "PKLR", "PFKP", "OVGP1", "PGAM4", "PGAM2", "HPSE", "NUPR1", "PGAM1", "LCT", "NUDT15", "GDA", "HK2", "PGM1", "FUCA2", "FGF2", "PNP", "ENO2", "STAB2", "DERA", "ENO1", "NT5E", "TPI1", "FLCN", "CELA1", "PR…
GOBP_POSITIVE_REGULATION_OF_IMMUNOGLOBULIN_PRODUCTION	0.0984556	0.380946	0.197822	0.446109	1.34801	51	c("XCL1", "IL6", "IL13", "BTK", "CD28", "IL33", "IL4R", "MZB1", "IL4", "HPX", "C17orf99", "SASH3", "TLR9", "RIF1", "TFRC", "MAD2L2", "EXOSC6", "GPI")
GOCC_IMMUNOLOGICAL_SYNAPSE	0.118343	0.417038	0.181383	0.463452	1.3471	43	c("HLA-DRA", "CARD11", "GZMB", "HLA-DRB1", "LGALS3", "LCK", "CD28", "CRTAM")
GOBP_SUPEROXIDE_ANION_GENERATION	0.124	0.428101	0.17822	0.477635	1.34567	35	c("ITGAM", "CD177", "SYK", "F2RL1", "TYROBP", "PON3", "NCF1", "GSTP1", "NCF2", "NOX3", "PRKCD", "CYBA")
GOBP_POSITIVE_REGULATION_OF_EXTRACELLULAR_MATRIX_ORGANIZATION	0.116667	0.416145	0.188204	0.49451	1.34287	30	c("IL6", "RGCC", "PDPN", "AGT", "CFLAR", "CARMIL2", "RUNX1", "MELTF", "MAD2L2")
GOMF_TRANSFERASE_ACTIVITY_TRANSFERRING_ONE_CARBON_GROUPS	0.0254408	0.181346	0.352488	0.359402	1.34254	209	c("DNMT3L", "PRDM14", "SMYD1", "COMT", "ARMT1", "PRDM12", "DNMT3B", "INMT", "PNMT", "METTL21C", "PRDM1", "COMTD1", "JARID2", "PRMT8", "NDUFAF7", "TTLL12", "NNMT", "SETD1B", "MGMT", "THUMPD3", "CARM1", "ATIC", "GART", "GCSH", "HNMT", "NOP2", "TFB2M", "MECOM", "ASMT", "TGS1", "KMT5A", "ICMT", "PCMTD2", "KMT2A", "SPOUT1", "KMT2B", "PRDM9", "MRM3", "HENMT1")
GOBP_PROTEIN_K63_LINKED_DEUBIQUITINATION	0.11875	0.41747	0.186433	0.494358	1.34246	30	c("OTUD1", "TNFAIP3", "USP50", "OTUD4", "USP9X", "VCP", "ZRANB1", "ATXN3", "CYLD", "PSMD14", "NOP53", "USP8", "SPATA2", "ABRAXAS1")
GOBP_MRNA_PROCESSING	0.00528665	0.0731383	0.407018	0.331399	1.3424	467	c("ESRP1", "AICDA", "LGALS3", "RNASEL", "ESRP2", "RBPMS", "RBFOX1", "PABPC1", "PHF5A", "C1QBP", "HSPA8", "RBM38", "PUS1", "RBM47", "DAZAP1", "NCL", "CPSF4", "RBM3", "KHSRP", "TBRG4", "ZCCHC8", "HNRNPL", "THOC5", "PRPF38B", "RBM25", "SNRPN", "SLTM", "REST", "DHX16", "NCBP2", "BRDT", "WDR77", "SMN2", "ZPR1", "GRSF1", "SNRPF", "ERN2", "RPUSD4", "ALYREF", "BARD1", "PDE12", "TGS1", "ZBTB7A", "LSM1", "…
GOBP_BIOLOGICAL_PROCESS_INVOLVED_IN_INTERACTION_WITH_HOST	0.0432853	0.247363	0.321776	0.362584	1.342	181	c("NECTIN4", "HS3ST5", "HLA-DRB1", "F11R", "TMPRSS2", "CLDN6", "AVP", "CH25H", "CAV1", "CR1", "CXCL8", "CAV2", "CLDN9", "SELPLG", "CR2", "LAMP3", "TRIM38", "TRIM22", "CD55", "MOG", "LGALS1", "RFPL1", "PTX3", "PVR", "HSPD1", "CD74", "GSN", "SIGLEC1", "TRIM58", "ITGB7", "AGTR1", "FUCA2", "FCN1", "VPS37B", "MRC1", "INHBB", "IFIT1", "SNX3", "HSPA1B", "RPSA", "TRIM26", "NECTIN1", "SLC52A1", "HSP90AB1"…
GOBP_POSITIVE_REGULATION_OF_MEMBRANE_PERMEABILITY	0.109804	0.401234	0.188204	0.461043	1.34162	42	c("SLC25A31", "SLC25A5", "BAK1", "SLC25A6", "SLC9A1", "HSPA8", "BNIP3", "TP53", "MPV17L", "PPIF", "CHCHD10", "BLOC1S2", "VDAC2", "IER3", "SLC35F6", "ACAA2", "SLC25A4", "RHOT2", "BAX", "JAM3", "ZNF205", "BOK", "LAPTM5", "HIP1R", "GSK3A")
GOBP_L_GLUTAMATE_TRANSMEMBRANE_TRANSPORT	0.120833	0.422063	0.184706	0.493882	1.34117	30	c("TNF", "SLC25A18", "SLC17A8", "SLC7A13", "NTSR1", "SLC7A11", "CLN8")
GOBP_REGULATION_OF_LYMPHOCYTE_DIFFERENTIATION	0.0367514	0.227244	0.321776	0.361792	1.34069	193	c("IFNL1", "HLA-DRA", "CARD11", "TNFSF9", "HLA-DRB1", "IL23A", "SYK", "IRF4", "PSG9", "SPINK5", "RUNX3", "CR1", "PTPN6", "BTK", "CD28", "ANXA1", "IL15RA", "IL15", "IL23R", "SLC46A2", "NFKBIZ", "IL4R", "HLA-DOA", "CRTAM", "PRDM1", "IL4", "CD74", "ZC3H12A", "SOX13", "ADAM8", "ZBTB7B", "ZAP70", "SASH3", "LAG3", "PNP", "IL12RB1", "GATA3", "TLR9", "SOCS1", "INPP5D", "FOXO3", "SMARCD2", "JUNB", "RUNX1"…
GOBP_NEGATIVE_REGULATION_OF_LEUKOCYTE_CELL_CELL_ADHESION	0.0468468	0.26112	0.282013	0.382726	1.34066	117	c("FGL1", "IFNL1", "XCL1", "KLF4", "HLA-DRB1", "LGALS3", "SCGB1A1", "RUNX3", "CR1", "PTPN6", "CXCL12", "PLA2G2A", "ANXA1", "IL20RB", "CCL28", "IDO1", "IL4R", "CRTAM", "RIPOR2", "CD74", "ZC3H12A", "ZBTB7B", "LAG3", "PAWR", "SOCS1")
GOBP_INFLAMMASOME_MEDIATED_SIGNALING_PATHWAY	0.126506	0.433638	0.176694	0.46932	1.3397	39	c("PYDC1", "PYCARD", "GBP2", "USP50", "BTK", "MYD88")
GOBP_REGULATION_OF_UBIQUITIN_PROTEIN_TRANSFERASE_ACTIVITY	0.126	0.433062	0.176694	0.475489	1.33963	35	c("USP44", "PLK1", "FEM1B", "FEM1A", "RPS7", "RPS2", "MAD2L2", "RPL11", "RPL23", "MAD2L1", "RPL5", "TOPORS", "UBE2S", "FBXW7")
GOCC_SMALL_NUCLEAR_RIBONUCLEOPROTEIN_COMPLEX	0.0753676	0.33173	0.222056	0.411387	1.33957	75	c("HEXIM1", "PHF5A", "ARFGEF1", "SNRPN", "SNRPF", "TGS1", "PRPF40A", "SART3", "SNU13", "SF3B4", "SNRPD3", "SNRNP40", "SF3B6", "SNIP1", "SF3A3", "LSM11", "LSM2", "SF3B1", "SNRPA1", "LUC7L", "PRPF4", "SNRNP27", "SF3B3", "SNRPE", "EFTUD2", "SNRPD1", "SNRPB", "TXNL4A", "SF3B2", "SLU7", "DDX23", "LSM4", "CD2BP2", "LSM5", "SNRNP70", "LARP7", "RBM42", "DDX46", "ZMAT2", "PPIH", "PRPF31", "AAR2", "DDX39B"…
GOBP_NEURON_PROJECTION_REGENERATION	0.0942308	0.370272	0.202072	0.436919	1.33906	56	c("KLF4", "GFAP", "THY1", "NEFL", "APOD", "ADM", "FKBP1B", "TSPO", "TNR", "RGMA", "FIGNL2", "INPP5F", "EPHA4", "SPP1", "GAP43", "ULK1", "MAP1B", "MAPK8IP3", "PTN")
GOBP_REGULATION_OF_PROGRAMMED_NECROTIC_CELL_DEATH	0.125	0.431166	0.181383	0.493071	1.33896	30	c("CAV1", "BIRC3", "NUPR1", "CFLAR", "CASP8", "TSPO", "YBX3", "TP53", "PELI1", "SLC25A4", "ARHGEF2", "CYLD", "PARP1")
GOBP_BILE_ACID_AND_BILE_SALT_TRANSPORT	0.117284	0.416589	0.186433	0.503798	1.33733	26	c("SLCO1B1", "SLCO1B3", "SLCO1A2", "SLCO1B7", "ABCC2", "SLC10A4", "SLC10A6", "SLCO1C1", "ABCC3", "SLC10A1", "SLC10A5", "SLC51B")
GOBP_NEGATIVE_REGULATION_OF_RESPONSE_TO_EXTERNAL_STIMULUS	0.00955679	0.105619	0.38073	0.338331	1.33662	346	c("TNF", "KNG1", "KLF4", "SFN", "NLRP12", "SERPINB9", "DRD3", "MMP12", "CYP19A1", "GRID2", "CARD16", "ELANE", "SLC6A3", "IFI16", "HLA-DRB1", "EPPK1", "ALOX5", "ST6GAL1", "SYK", "CD200R1", "CD109", "ADIPOQ", "PLAU", "F2", "PROC", "SPINK5", "TFPI", "TNFAIP3", "IL13", "TNFAIP6", "CR1", "PTPN6", "HAMP", "PLA2G10", "STAP1", "SAMHD1", "APOE", "ANXA2", "MICB", "TRIM38", "IL33", "PDGFA", "HCK", "IL20RB",…
GOBP_SYMBIONT_ENTRY_INTO_HOST	0.0440917	0.250483	0.287857	0.372925	1.33602	148	c("NECTIN4", "HS3ST5", "HLA-DRB1", "F11R", "TMPRSS2", "CLDN6", "AVP", "CH25H", "CAV1", "CR1", "CXCL8", "CAV2", "CLDN9", "SELPLG", "CR2", "LAMP3", "TRIM38", "TRIM22", "CD55", "MOG", "LGALS1", "RFPL1", "PTX3", "PVR", "CD74", "GSN", "SIGLEC1", "TRIM58", "ITGB7", "AGTR1", "FUCA2", "FCN1", "MRC1", "SNX3", "HSPA1B", "RPSA", "TRIM26", "NECTIN1", "SLC52A1", "SLC1A5", "CDHR3", "TFRC", "SLC3A2", "SLC10A1")
GOBP_NUCLEAR_TRANSCRIBED_MRNA_CATABOLIC_PROCESS_DEADENYLATION_DEPENDENT_DECAY	0.0825516	0.345808	0.213928	0.42528	1.33545	61	c("PNLDC1", "CPEB3", "PABPC1", "TOB1", "PAIP1", "TNRC6C", "CNOT3", "NOCT", "PDE12", "LSM1", "TENT4B", "PARN", "YBX1", "BTG2", "EXOSC9", "SAMD4A", "IGF2BP1", "TNRC6B", "TNKS1BP1", "DCP2", "ZFP36", "DHX36", "DCP1A", "CSDE1", "EXOSC7", "EXOSC2", "SYNCRIP", "PAN2", "CNOT11", "HNRNPD", "HNRNPU", "CNOT8", "EXOSC8")
GOBP_RESPONSE_TO_INORGANIC_SUBSTANCE	0.00661784	0.0832353	0.407018	0.328816	1.33542	474	c("MT1G", "MT1H", "MT1M", "HBA2", "KLF4", "FBP1", "IL6", "MT1E", "MT1F", "CRYAB", "HBA1", "MT1X", "CRIP1", "COMT", "ENPP1", "SLC6A3", "RYR2", "TXNRD2", "MT1A", "GIP", "CCR7", "CDH1", "SCGB1A1", "S100A16", "CAV1", "MMP3", "TNFAIP3", "ITPR3", "GCH1", "HAMP", "MT2A", "MT3", "NEFL", "SLC12A3", "PTH", "CPNE8", "FIBIN", "TRPA1", "SLC30A8", "VCAM1", "KLF2", "TERT", "PKLR", "ALPL", "RHOB", "FOSL1", "FOS"…
GOBP_MITOCHONDRIAL_FUSION	0.128	0.434163	0.175204	0.473721	1.33465	35	c("PLD6", "BAK1", "VAT1", "MCL1", "BNIP3", "THG1L", "TFRC", "AFG3L2", "CHCHD3", "MTCH2", "STOML2", "BAX", "RCC1L", "MFN2", "YME1L1", "MIGA2", "OMA1", "HUWE1", "GDAP1")
GOMF_CYSTEINE_TYPE_ENDOPEPTIDASE_ACTIVITY	0.0536044	0.280613	0.266351	0.403936	1.33458	82	c("CLC", "CASP5", "CASP1", "CAPN11", "CTSV", "CAPN12", "CTSC", "CTSS", "CASP10", "CTSZ", "CFLAR", "CASP8")
GOBP_GLIAL_CELL_ACTIVATION	0.101533	0.385806	0.193813	0.445728	1.33449	49	c("TNF", "IL6", "ITGAM", "IL13", "STAP1", "TLR3", "CTSC", "IL33", "TYROBP")
GOCC_U2_SNRNP	0.118257	0.417038	0.186433	0.508796	1.33427	25	c("PHF5A", "SNRPN", "SNRPF", "SF3B4", "SNRPD3", "SF3B6", "SNIP1", "SF3A3", "SF3B1", "SNRPA1", "SF3B3", "SNRPE", "SNRPD1", "SNRPB", "SF3B2")
GOMF_CHEMOKINE_RECEPTOR_BINDING	0.138	0.444726	0.168238	0.470022	1.33367	36	c("XCL1", "CXCL10", "CCL5", "S100A14", "CXCL8", "CCL26", "CXCL12", "CXCL1", "CXCL2", "CCL28", "CNIH4", "CCL17", "CXCL11", "CXCL5", "CCL2", "CXCL6")
GOBP_POSITIVE_REGULATION_OF_MICROTUBULE_POLYMERIZATION_OR_DEPOLYMERIZATION	0.138	0.444726	0.168238	0.470002	1.33362	36	c("OCLN", "FES", "STMN2", "TRPV4", "RPS3", "HSPA1B", "MET", "PAK1", "CDK5R1", "CLIP1", "PSRC1", "CDKN1B", "MAP1B")
GOMF_PROTEIN_CARRIER_CHAPERONE	0.134	0.441614	0.170932	0.473029	1.33269	35	c("PRDM12", "MYD88", "DUSP16", "HSPA8", "JDP2", "BAG3", "NAP1L1", "PEX5", "EMC7", "OXA1L", "MTCH2", "PEX19", "EMC8", "TIMM10", "EMC6", "GET3", "MTCH1", "TIMM9", "APLF", "PWP1", "EMC1")
GOBP_REGULATION_OF_NON_CANONICAL_NF_KAPPAB_SIGNAL_TRANSDUCTION	0.0690909	0.316338	0.231127	0.396066	1.33252	89	c("TNF", "NLRP12", "PYCARD", "IL23A", "NLRP2", "TRIM60", "TLR3", "PRDX1", "UACA", "TRIM55", "ZC3H12A", "TNFSF14", "ADGRG3", "TLR9", "TRIP6", "RPS3", "EDAR", "TRIM26", "LITAF", "SASH1")
GOMF_POLY_PURINE_TRACT_BINDING	0.137374	0.444726	0.169571	0.481234	1.33211	32	c("PABPC1L2B", "PABPC1L2A", "PABPC1", "PABPC3", "PABPC4L", "RBMS3", "RBMS1", "DAZAP1", "PABPC1L", "EIF4A3", "ATXN1", "TIA1", "LARP4", "PNPT1", "HNRNPDL", "KHDRBS1", "HNRNPU")
GOBP_PROTEIN_LOCALIZATION_TO_CHROMATIN	0.115686	0.414273	0.183024	0.461654	1.33175	41	c("LNCPRESS1", "CTCFL", "JARID2", "PLK1", "CENPA", "ZMYND8", "BRD2", "VCP", "BRD3", "PIAS4", "CDK9")
GOBP_PROTEIN_EXPORT_FROM_NUCLEUS	0.0820896	0.345801	0.213928	0.425252	1.33121	60	c("SFN", "FRAT2", "FRAT1", "TXN", "CAMK1", "CHP1", "CHCHD4", "ANKLE1", "BAG3", "HSPA9", "EGR2", "BARD1", "MDM2", "DESI1", "SIRT7", "RANGAP1", "XPO1", "RBM22", "NUTF2", "PTPN11", "YWHAE", "RAN", "CALR", "XPO6", "CSE1L", "CCHCR1", "TPR")
GOBP_REGULATION_OF_MICROTUBULE_POLYMERIZATION_OR_DEPOLYMERIZATION	0.0701107	0.319485	0.231127	0.391934	1.33098	96	c("TRIM54", "TUBB4A", "SLC39A12", "OCLN", "FGF13", "FES", "TBCD", "STMN2", "TRPV4", "STMND1", "RPS3", "HSPA1B", "MET", "PAK1", "HAUS7", "MAP2", "CDK5R1", "CLIP1", "WDR47", "GAS2L2", "PSRC1", "FKBP4", "CDKN1B", "MAP1B", "MAP6D1", "STMN4", "ARHGEF2", "CLASP2", "SKA3", "SNCA", "ARL2", "KATNB1", "STMN3", "EML2", "HAUS6", "MAPRE1", "TAOK1", "CKAP2", "APC", "SKA1", "HAUS2", "MAPT", "HAUS4", "RAC1", "MA…
HALLMARK_E2F_TARGETS	0.0296638	0.196025	0.352488	0.358048	1.33046	198	c("MYC", "CDKN2A", "HMGA1", "CCNE1", "MYBL2", "PLK1", "AURKA", "PHF5A", "MTHFD2", "CENPE", "KPNA2", "TP53", "TBRG4", "TUBB", "PA2G4", "CDC25A", "SPAG5", "LYAR", "RAD51C", "NOLC1", "IPO7", "DLGAP5", "HUS1", "HMMR", "TFRC", "BARD1", "NAP1L1", "TRIP13", "NOP56", "CHEK2", "PPM1D", "DCK", "CDKN1B", "MAD2L1", "HMGB2", "SSRP1", "ORC6", "POLE4", "DDX39A", "CDK4", "UBE2S", "PAICS", "BIRC5", "EIF2S1", "XPO…
GOCC_PODOSOME	0.128	0.434163	0.175204	0.478127	1.33033	33	c("VCAM1", "TNS3", "GSN", "ARHGEF5", "ADAM8", "TPM4", "CD2AP", "WDR1", "DOCK5", "ASAP1", "CTTN", "PTPN12", "DNM2", "BIN2", "FERMT3", "HNRNPK", "SH3GL1")
GOBP_POSITIVE_REGULATION_OF_T_CELL_CYTOKINE_PRODUCTION	0.118257	0.417038	0.186433	0.507279	1.3303	25	c("XCL1", "IL6", "CD55", "IL4", "IL1R1", "SASH3", "GATA3")
GOMF_ACETYLATION_DEPENDENT_PROTEIN_BINDING	0.118257	0.417038	0.186433	0.507181	1.33004	25	c("TAF1L", "SIRT1", "CARM1", "ZMYND8", "BRD2", "BRDT", "TRIM24", "BRD3", "KMT2A", "BRD4", "TAF1", "BAZ2A", "PHIP", "BRD7", "PSME4", "EP300")
GOCC_BASAL_PART_OF_CELL	0.0119265	0.121636	0.38073	0.3414	1.32974	299	c("CDH16", "FXYD4", "HPGD", "CLDN7", "ABCA1", "SLCO6A1", "SLC22A3", "ENPP1", "EPPK1", "ATP12A", "CD44", "TACSTD2", "AQP4", "SLC22A2", "ERBB3", "FXYD5", "CD38", "SLCO1B1", "SLC22A9", "SLCO1B3", "EPCAM", "SLCO1A2", "SLC16A10", "MARVELD2", "PDPN", "SLCO1B7", "ST14", "SLC16A5", "ANXA2", "MYO1A", "SLC4A11", "CA4", "ANXA1", "BSND", "CHRM3", "SLC26A7", "PTH1R", "ITGB4", "LRRC7", "AJAP1", "ANK2", "TEK", …
GOBP_T_CELL_DIFFERENTIATION	0.0160208	0.145946	0.352488	0.343926	1.32937	279	c("AIRE", "IFNL1", "HLA-DRA", "IL6", "CD3G", "CLEC4D", "CARD11", "TNFSF9", "HLA-DRB1", "IL23A", "USP44", "SYK", "CCR7", "IRF4", "DOCK2", "PSG9", "SPINK5", "SEMA4A", "RUNX3", "CR1", "LCK", "CD28", "ANXA1", "IL6R", "THEMIS", "FZD7", "IL15", "IL23R", "SLC46A2", "NFKBIZ", "IL4R", "HLA-DOA", "CRTAM", "PRDM1", "IL4", "CD74", "ZC3H12A", "SOX13", "IL1A", "ADAM8", "ZBTB7B", "ZAP70", "SASH3", "LAG3", "PNP"…
GOMF_MACROMOLECULE_TRANSMEMBRANE_TRANSPORTER_ACTIVITY	0.143434	0.452569	0.165657	0.480166	1.32915	32	c("ABCA1", "AZGP1", "TOMM40L", "TOMM20", "TOMM22", "MCL1", "TOMM40", "SEC63", "TOMM7", "TIMM22", "SLC15A3", "ABCC5")
GOBP_REGULATION_OF_KERATINOCYTE_DIFFERENTIATION	0.137131	0.444692	0.173748	0.492979	1.32913	29	c("PLAAT4", "CD109", "HOXA7", "ETV4", "GRHL1", "NME2", "VDR", "NCOA3")
GOBP_REGULATION_OF_MACROPHAGE_ACTIVATION	0.11068	0.402719	0.186433	0.441673	1.32903	50	c("IL6", "IL13", "LBP", "HAMP", "PLA2G10", "STAP1", "CTSC", "IL33", "IL4R", "SHPK", "HSPD1", "CD74", "ZC3H12A", "PLA2G4A", "CD200", "CALHM2", "LRFN5", "CST7")
GOBP_STRESS_GRANULE_ASSEMBLY	0.133603	0.441073	0.172324	0.475926	1.32873	34	c("GRB7", "BICD1", "RPS23", "OGFOD1", "EIF2S1", "YTHDF2", "G3BP1", "TIA1", "YTHDF1", "CSDE1", "PRRC2C", "DYNC1H1", "BECN1", "MAPT", "DDX6", "ATXN2", "G3BP2", "USP10", "YTHDF3", "ATXN2L")
GOBP_POSITIVE_REGULATION_OF_MONOATOMIC_ION_TRANSPORT	0.0362374	0.224789	0.321776	0.359688	1.32855	190	c("NPSR1", "XCL1", "APLNR", "TRPC6", "CXCL10", "P2RX5", "LGALS3", "CCL5", "CAV1", "F2", "IL13", "P2RX3", "CXCL12", "FGF13", "THY1", "LRRC38", "HCRT", "CD19", "TRPV2", "CTSS", "KCNN4", "LHCGR", "SLC6A4", "LRRC52", "TSPO", "SCN1B", "CXCL11", "ANK2", "BAK1", "JPH2", "NTSR1", "CACNB2", "AKAP6", "GRIN1", "RGS7", "TRDN", "SLC9A1", "PLP1", "PLA2G1B", "CCL2", "LRRC55")
GOBP_CELLULAR_RESPONSE_TO_INORGANIC_SUBSTANCE	0.0318531	0.20719	0.321776	0.358002	1.32848	197	c("MT1G", "MT1H", "MT1M", "FBP1", "MT1E", "MT1F", "MT1X", "MT1A", "CDH1", "MMP3", "MT2A", "MT3", "SLC12A3", "CPNE8", "FOS", "RASGRP2", "CFLAR", "SMPD3", "NCF1", "JUN", "TSPO", "GLRA1", "HMOX1", "CPNE9", "CPNE5", "ADCY10", "CCNA2", "HSPA8", "TLR9", "INHBB", "CPNE7", "BNIP3", "JUNB", "PTGS2", "CRK", "PPIF")
GOBP_T_CELL_CYTOKINE_PRODUCTION	0.128	0.434163	0.175204	0.477413	1.32834	33	c("XCL1", "IL6", "CLC", "CD55", "IL4", "IL1R1", "SASH3", "GATA3")
GOBP_NEGATIVE_REGULATION_OF_PROTEOLYSIS	0.0362374	0.224789	0.321776	0.359625	1.32832	190	c("TNF", "KNG1", "NLRP7", "KLF4", "SERPINB9", "SERPINA11", "CARD16", "IFI16", "CARD18", "CD44", "TIMP4", "SERPINA5", "SERPINB1", "AVP", "PLAU", "F2", "SPINK5", "SERPINA3", "CR1", "SPINK2")
GOMF_HELICASE_ACTIVITY	0.0497567	0.270428	0.321776	0.370723	1.32813	152	c("SLFN11", "DDX43", "DHX58", "IFIH1", "DDX21", "CHD1L", "TDRD12", "EIF4A1", "DDX53", "TWNK", "DDX3Y", "DHX16", "CHD5", "DDX51", "ASCC3", "CHTF18", "UPF1", "CHTF8", "DDX60", "DDX54", "ZNFX1", "DDX27", "RECQL", "IGHMBP2", "DDX39A", "DHX37", "DHX33", "DDX56", "CHD1", "DQX1", "G3BP1", "DHX36", "EIF4A3", "HELZ", "HELLS", "DDX31", "RAD54L2", "RFC3", "RUVBL1", "DDX10", "RAD51", "AQR", "MRE11", "RECQL4"…
GOBP_POSITIVE_REGULATION_OF_VASCULAR_ASSOCIATED_SMOOTH_MUSCLE_CELL_PROLIFERATION	0.133603	0.441073	0.172324	0.475641	1.32793	34	c("TNF", "HPGD", "TERT", "CALCRL", "JUN", "FGF2", "GJA1", "MDM2", "MEF2D", "FGFR2")
GOBP_MAST_CELL_ACTIVATION_INVOLVED_IN_IMMUNE_RESPONSE	0.10058	0.384506	0.195789	0.437507	1.32754	52	c("IL13RA2", "SYK", "UNC13D", "IL13", "PTGDS", "PTPN6", "BTK", "FES", "IL4R", "MILR1", "RAB44", "GATA2")
GOBP_POSITIVE_REGULATION_OF_ERK1_AND_ERK2_CASCADE	0.0434028	0.247666	0.287857	0.36033	1.32739	177	c("FGF4", "CHI3L1", "NPSR1", "TNF", "APELA", "PYCARD", "TNFAIP8L3", "NODAL", "HLA-DRB1", "CD44", "GPR55", "F2RL1", "CCR7", "TNFRSF11A", "MT3", "CALCR", "PLA2G2A", "APOE", "NTRK2", "FGFR4", "PDGFA", "FGFR3", "KDR", "CFLAR", "ARRB1", "AKAP12", "DDT")
GOCC_PROTEASOME_COMPLEX	0.0863039	0.353927	0.208955	0.422529	1.32681	61	c("PSMA8", "PSMB4", "PSMD9", "PSMD1", "PSMD11", "ADRM1", "VCP", "PSMD6", "PSMD7", "PSMB5", "PSME3", "PSMC5", "PSMB10", "PSMC4", "PSMD14", "PSMD13", "PSMA3", "RAD23A", "RAD23B", "PSMA2", "PSMD4", "PSMB1", "USP14", "UBQLN1", "UBQLN4", "PSMB2", "PSMC6", "TXNL1", "PSME4", "PSMC2", "PSMD12", "PSMB9", "PSMD3", "PSMA5", "PSMD2", "PSMA6", "PSMB6", "ZFAND2A", "UBE3C", "ZFAND2B", "UBR1", "PSMA4", "UBE3A", …
GOBP_POSITIVE_REGULATION_OF_DNA_BIOSYNTHETIC_PROCESS	0.0692884	0.316694	0.234393	0.416403	1.3267	69	c("TNF", "MYC", "KLF4", "RGCC", "GCH1", "FGFR4", "GRHL2", "POLG2", "CCNA2", "FGF2", "TCP1", "CCT5", "FBXO4", "CCT3", "CCT4", "CCT2", "CHTF18", "PARN", "CHTF8", "CCT6A", "PTGES3", "CTNNB1", "DKC1", "GFER")
GOBP_POSITIVE_REGULATION_OF_MONONUCLEAR_CELL_MIGRATION	0.0591497	0.293533	0.252961	0.401463	1.32641	82	c("XCL1", "TNF", "PYCARD", "CXCL10", "IL34", "LGALS3", "CCR7", "CCL5", "S100A14", "CXCL12", "CMKLR1", "C3AR1", "C1QBP", "TNFSF14", "ADAM8", "TRPV4", "IL12A", "AKIRIN1")
GOCC_RESPIRASOME	0.0672727	0.3121	0.234393	0.389064	1.32634	99	c("COX7A1", "C15orf48", "NDUFAB1", "UQCRH", "SDHD", "NNT", "NDUFB5", "NDUFAF1", "MT-CO1", "NDUFB3", "COX5A", "MT-ND4L", "COX5B", "COX7B2", "NDUFA9", "COX8A", "NDUFB4", "NDUFV1", "COA6", "HIGD2A", "NDUFA12", "NDUFV2", "CYCS", "COX7B", "COX6A1", "COX6C", "C2orf69", "UQCRC1", "COX7C", "NDUFS1", "CYC1", "SDHC", "UQCRB", "COX6B2", "UQCRC2", "NDUFB2", "COX7A2", "COX4I1", "NDUFA4", "COX15", "UQCC3", "RA…
GOMF_TRNA_BINDING	0.0727612	0.327832	0.227987	0.413004	1.32615	71	c("SLFN11", "SLFN13", "AARS2", "TERT", "YRDC", "THUMPD3", "PUS1", "THG1L", "RPUSD4", "NAT10", "EIF2A", "EEF1A1", "IGHMBP2", "SARS2", "SEPSECS", "DTD1", "CTU2", "METTL1", "EIF5B", "CTU1", "FARSA", "EIF1AY", "SSB", "YARS2", "AIMP1", "TRMT10C", "RPL35A", "DARS2", "NSUN2", "XPO5")
GOBP_EMBRYO_IMPLANTATION	0.105364	0.393809	0.190023	0.435168	1.32572	53	c("PRDM14", "APELA", "NODAL", "SCGB1A1", "TEAD4", "LIF", "STC2", "ITGB4")
GOBP_CELLULAR_RESPIRATION	0.0388395	0.234869	0.321776	0.350439	1.32535	227	c("COX7A1", "TNF", "SLC25A18", "DNAJC15", "AK4", "NUPR1", "IL4", "NDUFAB1", "MTLN", "UQCRH", "CAT", "MT-ATP8", "TRPV4", "CHCHD2", "BNIP3", "PLEC", "CHCHD4", "CS", "PPIF", "SDHD", "DLAT", "NNT", "CHCHD10", "UCN", "MTFR2", "ATP5F1B", "SUCLA2", "ATP5F1C", "VCP", "ISCU", "MYBBP1A", "IDH1", "OXA1L", "NDUFB5", "NDUFAF1", "GPD1", "MT-CO1", "MRPS36", "FH", "NDUFB3", "OGDHL", "COX5A", "MT-ND4L", "COX5B", …
GOBP_REGULATION_OF_CELL_CYCLE_CHECKPOINT	0.120858	0.422063	0.17822	0.451789	1.32526	45	c("USP44", "NDC80", "PRAP1", "DUSP1", "ZWINT", "FBXO4", "FEM1B", "RNASEH2B", "CUL4A", "BARD1", "INCENP", "MAD2L1BP", "MAD2L1", "BIRC5", "PCID2", "TELO2", "CCNB1", "MAD1L1", "TPR", "RAD51", "AURKB", "CDCA8")
GOCC_CONDENSED_CHROMOSOME_CENTROMERIC_REGION	0.0342529	0.214905	0.321776	0.359878	1.32514	179	c("NDC80", "PLK1", "AURKA", "ZWINT", "CENPA", "MTCL1", "PLK3", "SMARCD2", "CENPE", "PPP1CC", "SPAG5", "NCAPG", "CEBPB", "DCTN5", "CLIP1", "CHMP4C", "REC8", "SPOUT1", "INCENP", "MAD2L1", "ACTB", "CENPP", "NUP43", "CLASP2", "BIRC5", "SKA3", "RANGAP1", "XPO1", "HJURP", "CHMP5", "GTF2B", "NSL1", "CENPL", "CCNB1", "NUDCD2", "AHCTF1", "CSNK1A1", "SYCP2L", "SPDL1", "SUGT1", "CBX3", "PSEN1", "MAD1L1", "C…
GOCC_INNER_MITOCHONDRIAL_MEMBRANE_PROTEIN_COMPLEX	0.0423848	0.245131	0.321776	0.368608	1.32468	155	c("COX7A1", "DNAJC15", "C15orf48", "NDUFAB1", "SLC25A6", "UQCRH", "MT-ATP8", "PPIF", "SDHD", "CHCHD10", "HSPA9", "MCU", "ATP5F1B", "SAMM50", "TIMM50", "GRPEL1", "ATP5F1C", "ATP5MC3", "TIMM22", "AFG3L2", "CHCHD3", "TIMM29", "NDUFB5", "NDUFAF1", "MT-CO1", "NDUFB3", "COX5A", "MT-ND4L", "COX5B", "NDUFA9", "ATP5MC1", "ATP5PD", "COX8A", "NDUFB4", "NDUFV1", "ATP5MC2", "PHB2", "TIMM44", "MCUB", "TIMM10",…
GOBP_REGULATION_OF_MIRNA_METABOLIC_PROCESS	0.071298	0.323363	0.227987	0.394358	1.32202	88	c("POU5F1", "XIST", "TNF", "MYC", "KLF4", "KLF5", "NEAT1", "TERT", "FOSL1", "FOS", "AGT", "JUN", "ZC3H12A", "GATA2", "FGF2", "GATA3", "LIN28B", "FOXO3", "TP53", "EGR1")
GOBP_ESTABLISHMENT_OF_PROTEIN_LOCALIZATION_TO_MITOCHONDRIAL_MEMBRANE	0.136	0.443201	0.169571	0.469177	1.32184	35	c("TOMM20", "TOMM22", "TOMM40", "TIMM13", "SAMM50", "HSP90AA1", "TOMM7", "TIMM8A", "TIMM22", "TIMM29", "OXA1L", "MTCH2", "AP3B1", "BAX", "TIMM10", "TMEM126A", "TOMM70", "HSPA4", "MTCH1", "TIMM9")
GOBP_POSITIVE_REGULATION_OF_CYTOSOLIC_CALCIUM_ION_CONCENTRATION	0.0499109	0.270428	0.271289	0.369448	1.32154	147	c("KNG1", "TRPC6", "SPINK1", "P2RX5", "RYR2", "OXT", "TAC1", "HRH4", "CD38", "F2RL1", "CCR7", "AVP", "TBXA2R", "CD52", "CAV1", "KISS1", "ITPR3", "P2RX3", "CALCR", "CCR8", "HCRT", "CCR3", "CD55", "CMKLR1", "C3AR1", "ADM", "CCL28", "LHCGR", "FKBP1B", "SAA1", "BAK1", "JPH2", "JPH1", "CD24", "GATA2", "C5AR2", "AGTR1", "GRIN1", "EDNRB", "PLA2G1B", "TRPV4", "TRPV1", "SWAP70", "PTGER3")
GOMF_ATP_DEPENDENT_ACTIVITY_ACTING_ON_RNA	0.0845588	0.349316	0.208955	0.405824	1.32145	75	c("DDX43", "DHX58", "IFIH1", "DDX21", "TDRD12", "EIF4A1", "DDX53", "DDX3Y", "DHX16", "DDX51", "UPF1", "DDX60", "DDX54", "DDX27", "IGHMBP2", "DDX39A", "DHX37", "DHX33", "DDX56", "G3BP1", "DHX36", "EIF4A3", "DDX31", "DDX10", "AQR", "PIF1", "MOV10L1", "DDX25", "SUPV3L1", "DDX41", "DDX6", "DDX20", "DHX8", "DDX49", "EIF4A2", "DDX55", "DDX5", "DDX42", "FANCM", "DDX23")
GOBP_DNA_METHYLATION_DEPENDENT_HETEROCHROMATIN_FORMATION	0.155556	0.474438	0.158514	0.47733	1.3213	32	c("DNMT3L", "RESF1", "SIRT1", "PPM1D", "MPHOSPH8", "KMT2A", "BEND3", "MBD2", "MORC2", "TRIM28", "HELLS", "KDM1A", "ATF7IP", "BAZ2A", "HDAC1")
GOBP_REGULATION_OF_OSTEOCLAST_DIFFERENTIATION	0.0951493	0.37262	0.197822	0.42194	1.32085	60	c("TNF", "CARTPT", "IL23A", "TMEM64", "GPR55", "IAPP", "TNFAIP6", "TNFRSF11A", "PPARGC1B", "TLR3", "FOS", "TYROBP", "IL23R")
GOBP_METALLO_SULFUR_CLUSTER_ASSEMBLY	0.137131	0.444692	0.173748	0.48988	1.32078	29	c("NDUFAB1", "BOLA3", "HSPA9", "NFS1", "ISCU", "GLRX3", "ISCA1", "CIAPIN1", "BOLA2", "ABCB7", "ISCA2", "CIAO1", "LYRM4", "CIAO2B")
GOBP_POSITIVE_REGULATION_OF_TELOMERASE_ACTIVITY	0.141667	0.451035	0.169571	0.486297	1.32057	30	c("MYC", "KLF4")
GOBP_DNA_TEMPLATED_TRANSCRIPTION_INITIATION	0.0358089	0.222849	0.321776	0.356629	1.31996	188	c("MYC", "TAF11L12", "CTCFL", "AICDA", "TAF4B", "CAVIN1", "APOBEC3C", "HEY2", "ASH2L", "FOSL1", "NFKBIZ", "JUN", "NFKBIA", "TAF1L", "TAF13", "TET1", "TP53", "EGR1", "TFB2M", "TAF7L", "KAT7", "MED15", "HNF1A", "DR1", "APOBEC3F", "TAF5", "POLR1E", "PPM1D", "TAF12", "MEN1", "CDK7", "BDP1", "KMT2A", "POLRMT", "ELOA", "CDK9", "GTF3C4", "SRF", "CDK4", "MED30", "RSF1", "SIRT7", "PCID2", "MED1", "GTF2B",…
GOBP_CHROMOSOME_LOCALIZATION	0.0628366	0.301334	0.24134	0.375749	1.31825	118	c("NDC80", "TERB1", "ZWINT", "CENPE", "FAM83D", "MAJIN", "GEM", "SPAG5", "LMNA", "DLGAP5", "RCC2", "CHMP4C", "PSRC1", "SPDYA", "KPNB1", "INCENP", "IFFO1", "CDCA5", "TTL", "BIRC5", "SKA3", "CHMP5", "ACTR2", "NSL1", "CCNB1", "SPDL1", "VPS4B", "MAD1L1", "ECT2", "CDT1", "VPS4A", "PINX1", "KATNB1", "PMF1", "TERF1", "RRS1", "MAPRE1", "DYNC1H1", "NDEL1", "APC", "NUP62", "BECN1", "AURKB", "CDCA8", "SKA1"…
GOBP_SODIUM_ION_TRANSMEMBRANE_TRANSPORT	0.0557625	0.284948	0.321776	0.358669	1.31817	176	c("FXYD4", "SLC24A2", "SCNN1A", "SLC6A3", "ATP12A", "SLC6A2", "FXYD5", "SLC5A5", "FXYD7", "ASIC2", "KCNK1", "FGF13", "SLC12A3", "SLC17A1", "PCSK9", "SLC4A11", "SLC17A8", "SLC9C1", "SLC13A1", "SLC6A4", "SLC38A2", "NETO1", "SCN1A", "SLC6A20", "ATP4B", "SCN1B", "SLC5A10", "SCN2A", "ATP1A3", "SLC6A6", "SLC9B1", "NEDD4L", "SLC9A1", "HCN4", "SLC6A13", "HECW1", "CHP1", "SLC23A1", "SCNN1B", "YWHAH", "SLC…
GOBP_REGULATION_OF_CALCIUM_ION_TRANSMEMBRANE_TRANSPORT	0.0480427	0.264717	0.276501	0.3645	1.31761	159	c("NPSR1", "XCL1", "APLNR", "DRD3", "CXCL10", "P2RX5", "RYR2", "CAV1", "F2", "IL13", "PTPN6", "P2RX3", "THY1", "CD19", "METTL21C", "LHCGR", "FKBP1B", "TMC1", "CXCL11", "ANK2", "BAK1", "JPH2", "NTSR1", "CACNB2", "JPH1", "AKAP6", "GRIN1", "TRDN", "SLC9A1", "PLP1", "PLA2G1B", "TLR9")
GOBP_REGULATION_OF_PROTEIN_EXPORT_FROM_NUCLEUS	0.142	0.451722	0.165657	0.467422	1.3169	35	c("SFN", "FRAT2", "FRAT1", "TXN", "CAMK1", "CHCHD4", "BAG3", "BARD1", "MDM2", "SIRT7", "RANGAP1", "XPO1", "RBM22", "PTPN11", "YWHAE")
GOMF_LIPOPOLYSACCHARIDE_BINDING	0.135135	0.443037	0.173748	0.492554	1.3165	27	c("SPON2", "F2", "LBP", "GBP1", "PTAFR", "HSPD1", "NR4A1", "LY96", "BPIFC", "PSMB4")
GOBP_POSITIVE_REGULATION_OF_PROTEIN_CONTAINING_COMPLEX_ASSEMBLY	0.0355411	0.221901	0.321776	0.356208	1.31622	189	c("TNF", "PYCARD", "FERMT1", "CAPG", "ABCA1", "LMOD2", "LGALS3", "TENM1", "SYK", "CCR7", "MMP3", "GBP2", "USP50", "CCL26", "BTK", "OCLN", "FES", "TAL1", "BIK", "HRK", "HCK", "MYD88", "BAK1", "BAIAP2L2", "ARHGEF5", "MTLN", "TPPP", "PFN1", "VASP", "CALY", "RPS3", "HSPA1B", "TRABD2A", "TP53", "FERMT2", "MET", "PAK1", "CARMIL2", "BAG4", "ARF6", "CDK5R1", "CTTN", "RACK1", "TFRC", "CLIP1", "HSP90AA1", …
GOBP_SYNAPTIC_TRANSMISSION_DOPAMINERGIC	0.135135	0.443037	0.173748	0.492151	1.31542	27	c("DRD3", "COMT", "SLC6A3", "SLC6A2", "RAB3B", "SLC6A4")
GOMF_SINGLE_STRANDED_RNA_BINDING	0.0715596	0.324168	0.227987	0.398319	1.31518	81	c("L1TD1", "PABPC1L2B", "PABPC1L2A", "PABPC1", "DHX58", "PABPC3", "IFIH1", "PABPC4L", "RBMS3", "RBMS1", "PUS1", "DAZAP1", "PABPC1L", "HNRNPH1", "DDX60", "PTBP1", "EXOSC10", "IGHMBP2", "LONP1", "U2AF2", "EIF4A3", "CNBP", "ATXN1", "TIA1", "SSB", "RBM7", "JMJD6", "AGO1", "RBM11", "AQR", "LARP4", "PNPT1", "LACTB2", "HNRNPDL", "ILF3", "KHDRBS1", "HNRNPA1", "HNRNPU")
GOBP_G_PROTEIN_COUPLED_RECEPTOR_SIGNALING_PATHWAY_COUPLED_TO_CYCLIC_NUCLEOTIDE_SECOND_MESSENGER	0.141434	0.450668	0.165657	0.456896	1.31479	40	c("HTR1D", "SSTR1", "HRH4", "HTR7", "CNR2", "ANXA1", "OPRD1", "CHRM3", "AGT", "CNR1", "CALCRL", "PTH1R", "LHCGR")
GOBP_METHYLATION	0.0292059	0.194083	0.352488	0.351417	1.31469	212	c("DNMT3L", "PRDM14", "SMYD1", "COMT", "ARMT1", "PRDM12", "DNMT3B", "INMT", "PNMT", "METTL21C", "PRDM1", "COMTD1", "PRMT8", "NDUFAF7", "NNMT", "SETD1B", "MGMT", "THUMPD3", "CARM1", "HNMT", "NOP2", "TFB2M", "MECOM", "SNRPF", "ASMT", "TGS1", "KMT5A", "ICMT", "ETF1", "KMT2A", "SPOUT1", "KMT2B", "PRDM9", "MRM3", "HENMT1", "GTPBP3", "CSKMT", "WDR4", "METTL16", "FBL", "METTL1", "EMG1", "GSPT1", "FAM98A…
GOBP_MODULATION_BY_HOST_OF_SYMBIONT_PROCESS	0.0897436	0.362284	0.202072	0.402592	1.31427	76	c("CCL5", "CAV2", "ST6GALNAC1", "APOBEC3H", "STOM", "APOE", "POU2F3", "HPN", "PTX3", "JUN", "ZC3H12A", "HSPA8", "TFAP4", "ZDHHC9", "PAIP1", "REST", "CDK9", "SAP30", "EEA1", "ZDHHC8", "EEF1A1", "RAB29", "RAB5A", "CTDP1", "DDX56", "RRP1B", "CHD1", "SP1", "SNW1", "ZNF639", "TBC1D20", "HDAC1", "ZFYVE1", "RAB9A", "CCNK", "TMEM41B", "SAP30BP", "EP300", "SMC6", "CDC42")
GOBP_MITOTIC_SISTER_CHROMATID_SEGREGATION	0.0334387	0.213276	0.321776	0.355026	1.3129	192	c("USP44", "KIF25", "NDC80", "MISP", "MYBL2", "PLK1", "PRAP1", "DUSP1", "HASPIN", "ZWINT", "CCSAP", "ARHGEF10", "HSPA1B", "CENPE", "KIFC2", "SPAG5", "NCAPG", "DLGAP5", "KIF4B", "MAD2L2", "CHMP4C", "TRIP13", "KMT5A", "NCAPG2", "PSRC1", "CHEK2", "KPNB1", "INCENP", "MAD2L1BP", "MAD2L1", "CLASP2", "CDCA5", "PPP2R1A", "BIRC5", "SKA3", "PCID2", "PHF13", "CHMP5", "NSL1", "RHOA", "BAZ1B", "CCNB1", "SPDL1…
GOBP_DNA_MODIFICATION	0.133333	0.441073	0.169571	0.455063	1.31274	41	c("DPPA3", "AICDA", "DNTT", "APOBEC3D", "APOBEC3G", "APOBEC3H", "APOBEC3C", "STPG4")
GOBP_CALCIUM_ION_TRANSMEMBRANE_IMPORT_INTO_CYTOSOL	0.0547703	0.283508	0.257206	0.36079	1.3126	167	c("NPSR1", "XCL1", "APLNR", "SLC24A2", "CXCL10", "P2RX5", "RYR2", "CCR7", "CAV1", "F2", "IL13", "ITPR3", "PTPN6", "P2RX3", "LCK", "THY1", "CD19", "TRPV2", "METTL21C", "LHCGR", "FKBP1B", "CACNA1B", "PLCB1", "CXCL11", "ANK2", "BAK1", "JPH2", "NTSR1", "JPH1", "AKAP6", "FGF2", "GRIN1", "PLCD1", "TRDN", "PLA2G1B", "CACNA1F", "ITPR2", "TRPV4", "TRPV1")
GOBP_REGULATION_OF_VASCULATURE_DEVELOPMENT	0.0190652	0.161156	0.352488	0.340469	1.31259	275	c("CHI3L1", "TNF", "KLF4", "IL6", "APELA", "APLNR", "HTN1", "CXCL10", "NODAL", "ALOX5", "SEMA3E", "F3", "HTATIP2", "RGCC", "ANGPTL4", "TBXA2R", "SPINK5", "TNFAIP3", "SEMA4A", "EPHA1", "CXCL8", "PTPN6", "S100A1", "SLC39A12", "ITGAX", "ANXA3", "CXCL12", "THBS2", "C3", "VASH2", "CCR3", "TLR3", "KLF2", "TERT", "STAB1", "RHOB", "TNFSF12", "C3AR1", "ADM", "KDR", "SEMA6A", "CNMD", "NOS3", "FUT1", "TIE1"…
GOMF_RIBONUCLEOPROTEIN_COMPLEX_BINDING	0.053286	0.280353	0.261664	0.362786	1.31225	160	c("SLFN12", "RNASEL", "RNF135", "NEAT1", "CPEB3", "NDUFAB1", "EIF5A", "IFIH1", "ZC3H12A", "EIF5AL1", "C1QBP", "YBX3", "EIF3K", "BOP1", "SERBP1", "MTIF2", "RPSA", "RBM3", "SBDS", "SNRPN", "EIF6", "RPLP1", "NPM1", "RACK1", "LARP1", "TIMM50", "MDM2", "PIM1", "ETF1", "CPEB2", "CPEB4", "EIF2A", "NCLN", "OXA1L", "GTPBP4", "OLA1", "IFRD2", "IGHMBP2", "EEF2", "SRP72", "CCDC47", "NVL", "EIF2S1", "DHX33", …
GOBP_INTRINSIC_APOPTOTIC_SIGNALING_PATHWAY_IN_RESPONSE_TO_DNA_DAMAGE	0.0733453	0.327832	0.222056	0.382519	1.31176	100	c("TNF", "SFN", "CRIP1", "PYCARD", "IFI16", "CD44", "SNAI1", "BCL2L10", "CXCL12", "NUPR1", "BAK1", "CD74", "AEN", "SIRT1", "RPS3", "MCL1", "TP53", "RPL26")
GOCC_SM_LIKE_PROTEIN_FAMILY_COMPLEX	0.0769231	0.33316	0.21925	0.39161	1.31158	87	c("HEXIM1", "PHF5A", "ARFGEF1", "SNRPN", "SMN2", "SNRPF", "TGS1", "LSM1", "SMN1", "GEMIN6", "PRPF40A", "SART3", "SNU13", "SF3B4", "SNRPD3", "SNRNP40", "SF3B6", "SNIP1", "SF3A3", "LSM11", "LSM2", "GEMIN7", "SF3B1", "SNRPA1", "GEMIN2", "LUC7L", "PRPF4", "SNRNP27", "DDX20", "SF3B3", "SNRPE", "STRAP", "EFTUD2", "SNRPD1", "SNRPB", "TXNL4A", "SF3B2", "SLU7", "CLNS1A", "DDX23", "LSM4", "CD2BP2", "LSM5",…
GOMF_GLYCOSYLTRANSFERASE_ACTIVITY	0.0311664	0.203508	0.352488	0.342874	1.31155	252	c("UGT1A8", "A4GALT", "GALNT6", "GALNTL5", "UGT2B11", "ST6GAL1", "B3GNT7", "PARP15", "MGAT4C", "B3GNT3", "UGT2B4", "GALNT15", "B4GALNT2", "ST6GALNAC1", "UPP1", "B3GNT6", "LARGE2", "ZC3HAV1", "UGT2A1", "UGT8", "PYGL", "LARGE1", "PYGB", "UGT2B28", "GCNT3", "GALNTL6", "TMTC1", "GALNT3", "UGT3A2", "FUT1", "ART3", "AGL", "B3GNT4", "PYGM", "B3GALT5", "SIRT1", "B3GNT2", "APRT", "GALNT17", "PNP", "GYS2",…
GOCC_MYELIN_SHEATH	0.128655	0.434804	0.172324	0.44692	1.31098	45	c("PMP2", "TUBB4A", "MARVELD2", "ITPR3", "PLLP", "SERINC5", "ANXA2", "PMP22", "CLCN2", "PLP1", "GJC3", "PLEC", "MBP", "PRKCI", "CALM1", "HSP90AA1")
GOBP_LYMPHOCYTE_DIFFERENTIATION	0.0145989	0.135674	0.38073	0.330457	1.31095	376	c("AIRE", "IFNL1", "HLA-DRA", "IL6", "CD3G", "CLEC4D", "CARD11", "TNFSF9", "HLA-DRB1", "IL23A", "LYL1", "AICDA", "USP44", "SYK", "CCR7", "IRF4", "DOCK2", "PSG9", "SPINK5", "SEMA4A", "RUNX3", "CR1", "PTPN6", "BTK", "IL11", "LCK", "CR2", "CD28", "ANXA1", "IL6R", "VCAM1", "IL15RA", "THEMIS", "CD19", "FZD7", "IL15", "IL23R", "LGALS1", "SLC46A2", "TPD52", "NFKBIZ", "IL4R", "HLA-DOA", "CRTAM", "PRDM1",…
GOBP_DNA_BIOSYNTHETIC_PROCESS	0.0442177	0.250828	0.282013	0.35469	1.31061	189	c("TNF", "MYC", "KLF4", "DNTT", "ADIPOQ", "RGCC", "NPPC", "SPATA22", "GCH1", "FGFR4", "TERT", "PDGFA", "GRHL2", "SMPD3", "JADE2", "JADE1", "POLG2", "CCNA2", "FGF2", "SIRT1", "TCP1", "CCT5", "FBXO4", "CERS1", "TP53", "CCN2", "CCT3", "KAT7", "HSP90AB1", "LOX", "NOP10", "MAD2L2", "NAT10", "CCT4", "HSP90AA1", "CCT2", "VCP", "CHTF18", "TENT4B", "PARN", "CHTF8", "MEN1", "CCT6A", "PTGES3", "CTNNB1", "DK…
GOBP_DEFENSE_RESPONSE_TO_BACTERIUM	0.0436975	0.248979	0.282013	0.352105	1.31005	199	c("PI3", "MMP7", "TNF", "IL6", "PYCARD", "CLEC4D", "HTN1", "ELANE", "IL23A", "AICDA", "SYK", "F2RL1", "SPON2", "CASP1", "F2", "SPINK5", "S100A14", "GBP2", "LBP", "LTA", "HAMP", "ANXA3", "PLAC8", "PLA2G2A", "VGF", "GBP1", "TLR3", "IL6R", "LCN2", "STAB1", "GBP3", "IL23R", "GALP", "NFKBIZ", "MYD88")
GOBP_MAINTENANCE_OF_LOCATION	0.0239615	0.178943	0.352488	0.337071	1.30997	309	c("NPSR1", "XCL1", "TNF", "IL6", "APLNR", "CXCL10", "ABCA1", "ENPP1", "RYR2", "CES1", "CCR7", "MSR1", "CAV1", "F2", "IL13", "ITPR3", "PTPN6", "SOAT2", "LCK", "PLA2G10", "C3", "THY1", "APOE", "SRGN", "CD19", "LPL", "METTL21C", "LHCGR", "FKBP1B", "PLCB1", "TSPO", "CXCL11", "ANK2", "JPH2", "NTSR1", "NR5A1", "HK2", "JPH1", "NFKBIA", "GSN", "ZC3H12A", "MTLN", "APOC4", "AKAP6", "FGF2", "SIRT1", "PLCD1"…
GOMF_POLY_PYRIMIDINE_TRACT_BINDING	0.154167	0.471698	0.161979	0.482062	1.30907	30	c("PABPC1L2B", "PABPC1L2A", "PABPC1", "PABPC3", "PABPC4L", "RBMS3", "RBMS1", "DAZAP1", "PABPC1L", "HNRNPH1", "PTBP1", "U2AF2", "ATXN1", "SSB", "RBM11", "PNPT1", "KHDRBS1", "HNRNPU")
GOBP_MACROPHAGE_CHEMOTAXIS	0.142857	0.452205	0.165657	0.462157	1.30896	38	c("CYP19A1", "IL34", "LGALS3", "CCL5", "MTUS1", "STAP1", "CMKLR1", "C3AR1", "DDT", "SAA1", "EDNRB", "CCL2", "TRPV4", "AKIRIN1")
HALLMARK_UV_RESPONSE_UP	0.0496454	0.270428	0.271289	0.364095	1.30846	155	c("IL6", "RRAD", "HSPA2", "HTR7", "EPCAM", "SHOX2", "GCH1", "CTSV", "CXCL2", "RHOB", "FOS", "CCNE1", "RET", "BAK1", "TACR3", "HMOX1", "NAT1", "NFKBIA", "DDX21", "POLG2", "NR4A1", "CLCN2", "AMD1", "ENO2", "JUNB", "PPIF", "ONECUT1", "ATF3", "DNAJB1", "PRKCD", "KLHDC3", "NXF1", "SQSTM1", "TCHH", "TFRC", "BTG1", "SELENOW", "GRPEL1", "PPAT", "FKBP4", "ACAA1", "BTG2", "SLC6A8", "SLC25A4", "MAPK8IP2", "…
GOCC_EXORIBONUCLEASE_COMPLEX	0.136929	0.444692	0.172324	0.498801	1.30806	25	c("KHSRP", "EXOSC5", "EXOSC6", "WDR74", "CARHSP1", "EXOSC9", "EXOSC10", "NVL", "ZFP36", "EXOSC7", "LAS1L", "PNPT1", "EXOSC2", "SUPV3L1", "EXOSC8", "EXOSC4")
GOMF_HYDROLASE_ACTIVITY_HYDROLYZING_O_GLYCOSYL_COMPOUNDS	0.0788991	0.336788	0.216543	0.395808	1.30689	81	c("HYAL4", "CHI3L1", "CHI3L2", "SPAM1", "TREH", "OVGP1", "HPSE", "LCT", "AGL", "KLB", "FUCA2")
GOBP_U2_TYPE_PRESPLICEOSOME_ASSEMBLY	0.136929	0.444692	0.172324	0.498277	1.30669	25	c("PHF5A", "SNRPF", "SF3B4", "SNRPD3", "SF3B6", "SNIP1", "SF3A3", "SF3B1", "SNRPA1", "SF3B3", "SNRPE", "SNRPD1", "SNRPB", "DDX42", "SF3B2")
GOBP_NEGATIVE_REGULATION_OF_ENDOTHELIAL_CELL_PROLIFERATION	0.14257	0.452041	0.165657	0.457535	1.30606	39	c("TNF", "ALOX5", "RGCC", "CAV1", "CAV2", "APOE", "CNMD")
GOBP_GLYCOSPHINGOLIPID_BIOSYNTHETIC_PROCESS	0.14257	0.452041	0.165657	0.457439	1.30579	39	c("FA2H", "A4GALT", "UGT8", "LARGE1", "FUT1", "B4GALT5", "B4GALT4", "ST8SIA1")
GOCC_CHROMOSOMAL_REGION	0.0177198	0.154186	0.352488	0.328775	1.30566	370	c("SNAI1", "NLRP2", "ZSCAN4", "TERT", "NDC80", "TERB1", "NABP1", "PLK1", "AURKA", "ZWINT", "CENPA", "MTCL1", "PLK3", "SMARCD2", "RIF1", "CENPE", "PPP1CC", "MAJIN", "THOC5", "KAT7", "SPAG5", "KDM4A", "NCAPG", "CEBPB", "DCTN5", "RCC2", "KDM4C", "ALYREF", "CLIP1", "NAT10", "CHMP4C", "REC8", "UPF1", "MTA2", "CHEK2", "MEN1", "SPDYA", "PTGES3", "DAXX", "SPOUT1", "INCENP", "MAD2L1", "ACTB", "CENPP", "NU…
GOBP_CALCIUM_ION_TRANSPORT_INTO_CYTOSOL	0.142857	0.452205	0.170932	0.488907	1.30565	28	c("P2RX5", "RYR2", "CAV1", "P2RX3", "LHCGR", "BAK1", "JPH2", "JPH1", "GRIN1", "PLA2G1B")
GOBP_POSITIVE_REGULATION_OF_VASCULATURE_DEVELOPMENT	0.0515098	0.275148	0.266351	0.361522	1.3045	158	c("CHI3L1", "KLF4", "APELA", "APLNR", "HTN1", "NODAL", "F3", "ANGPTL4", "TBXA2R", "EPHA1", "CXCL8", "S100A1", "SLC39A12", "ITGAX", "ANXA3", "CXCL12", "C3", "VASH2", "CCR3", "TLR3", "TERT", "RHOB", "TNFSF12", "C3AR1", "ADM", "KDR", "NOS3", "FUT1", "TIE1", "TEK", "HMOX1", "HK2", "ZC3H12A", "EMILIN2", "LRG1", "GATA2", "IL1A", "FGF2", "SIRT1", "PRKCA")
GOBP_NEGATIVE_REGULATION_OF_MYELOID_LEUKOCYTE_DIFFERENTIATION	0.132554	0.441073	0.169571	0.444678	1.30441	45	c("MYC", "CARTPT", "GPR55", "ADIPOQ", "IAPP", "TNFAIP6", "HOXA7", "TLR3", "IL4", "GATA2", "INPP5D", "ZNF675")
GOBP_RESPONSE_TO_DSRNA	0.146881	0.457413	0.16318	0.460417	1.30403	38	c("CGAS", "CAV1", "TLR3", "PMAIP1", "TICAM1", "IFIH1", "NFKBIA", "DDX21", "RFTN2", "IFIT1", "NPM1", "SLC3A2", "PELI1", "PDE12", "RIOK3")
GOBP_REGULATION_OF_TELOMERASE_ACTIVITY	0.133721	0.441073	0.168238	0.445378	1.30382	44	c("MYC", "KLF4", "GRHL2", "TCP1", "CERS1", "CCT4", "CCT2", "MEN1", "PTGES3", "DKC1", "NVL", "MAP2K7", "PINX1", "TNKS", "TERF1", "MAPK1", "PIF1", "AURKB", "HNRNPD", "HNRNPA2B1", "HMBOX1")
GOBP_REGULATION_OF_CELL_MIGRATION_INVOLVED_IN_SPROUTING_ANGIOGENESIS	0.14257	0.452041	0.165657	0.456601	1.3034	39	c("KLF4", "MEOX2", "FGFBP1", "TBXA2R", "ANXA1", "KDR", "HMOX1", "GATA2", "FGF2")
GOBP_ZINC_ION_TRANSPORT	0.147679	0.457675	0.166934	0.483051	1.30237	29	c("SLC39A4", "SLC39A12", "MT3", "SLC30A8")
GOMF_CADHERIN_BINDING	0.0285099	0.191026	0.352488	0.333413	1.30236	321	c("SFN", "CAPG", "CDH19", "PKP3", "CDH9", "F11R", "FXYD5", "CDH26", "CDH1", "CTNNA3", "EPS8L2", "LDHA", "EPCAM", "ANXA2", "ZC3HAV1", "ANXA1", "LAD1", "PFKP", "PRDX1", "KDR", "CDH8", "S100A11", "PDLIM1", "TJP2", "HSPA8", "PROM1", "PFN1", "ATIC", "VASP", "SERBP1", "CDH10", "BZW2", "CD2AP", "UBFD1", "SWAP70", "S100P", "YWHAB", "TWF2", "ENO1", "PLEC", "CDH18", "RPL7A", "ABI1", "FLNB", "PPP1R13L", "AS…
GOBP_CELL_CHEMOTAXIS	0.0372217	0.229047	0.321776	0.337916	1.30226	258	c("FGF4", "XCL1", "IL6", "FOLR2", "CYP19A1", "CXCL10", "IL34", "ALOX5", "IL23A", "LGALS3", "SYK", "F2RL1", "CCR7", "CCL5", "CH25H", "S100A14", "TNFAIP6", "TNFRSF11A", "CXCL8", "LBP", "CCL26", "CNR2", "MTUS1", "STAP1", "CXCL12", "CCR8", "CXCL1", "ANXA1", "CCR3", "IL6R", "VCAM1", "PERP", "CXCL2", "CMKLR1", "C3AR1", "KDR", "CCL28", "DDT", "RIPOR2", "SAA1", "CCL17", "CXCL11", "CD74", "CXCL5", "ARHGEF…
GOBP_NEGATIVE_REGULATION_OF_NUCLEOTIDE_METABOLIC_PROCESS	0.143451	0.452569	0.168238	0.487012	1.30169	27	c("FBP1", "CDA", "NUPR1", "TSPO", "TP53", "FLCN", "IER3", "DDIT4", "TIGAR", "PARP1", "STAT3")
GOBP_ANTIMICROBIAL_HUMORAL_IMMUNE_RESPONSE_MEDIATED_BY_ANTIMICROBIAL_PEPTIDE	0.128352	0.434163	0.170932	0.434598	1.30117	49	c("MMP7", "XCL1", "ELANE", "CXCL10", "CCL5", "F2", "SPINK5", "CXCL8", "CCL26", "CXCL1", "CXCL2", "GALP", "MUC7", "CCL17", "CXCL11", "CXCL5", "PLA2G1B", "CCL2", "CXCL6")
GOBP_CELLULAR_RESPONSE_TO_EXTERNAL_STIMULUS	0.0919325	0.364884	0.202072	0.40385	1.30034	73	c("CDA", "CASP5", "F11R", "CASP1", "TNFRSF8", "IL13", "TLR3", "IL33", "SLC38A2", "MYD88", "CASP8", "KCNK4", "TMEM150C", "BAK1", "TNFSF14", "FGF2", "SLC9A1", "BNIP3", "PLEC", "PTGS2", "TNFRSF10B", "BAG3")
GOBP_MAINTENANCE_OF_LOCATION_IN_CELL	0.0452261	0.255044	0.276501	0.347456	1.30033	210	c("NPSR1", "XCL1", "APLNR", "CXCL10", "RYR2", "CCR7", "CAV1", "F2", "IL13", "ITPR3", "PTPN6", "LCK", "THY1", "APOE", "SRGN", "CD19", "METTL21C", "LHCGR", "FKBP1B", "PLCB1", "TSPO", "CXCL11", "ANK2", "JPH2", "NTSR1", "NR5A1", "HK2", "JPH1", "GSN", "MTLN", "AKAP6", "FGF2", "SIRT1", "PLCD1", "TRDN", "TXN")
GOBP_NEGATIVE_REGULATION_OF_CELL_CELL_ADHESION	0.0606061	0.296851	0.245042	0.357792	1.30014	168	c("FGL1", "IFNL1", "XCL1", "KLF4", "HLA-DRB1", "LGALS3", "FXYD5", "ADIPOQ", "CDH1", "RGCC", "SCGB1A1", "EPCAM", "RUNX3", "PODXL", "CR1", "PTPN6", "B4GALNT2", "CXCL12", "PLA2G2A", "ANXA1", "IL20RB", "CCL28", "IDO1", "IL4R", "CRTAM", "RIPOR2", "CD74", "ZC3H12A", "ZBTB7B", "TNR", "LAG3", "PAWR", "MYADM", "SOCS1", "TRPV4", "CD9", "JAG1", "SWAP70", "RUNX1", "FGL2", "ARG1", "AKNA", "CEBPB", "PRKCD")
GOBP_MAST_CELL_ACTIVATION	0.106942	0.395299	0.186433	0.41185	1.29996	64	c("IL13RA2", "SYK", "UNC13D", "IL13", "PTGDS", "PTPN6", "BTK", "CNR2", "FES", "CNR1", "IL4R", "MILR1", "RAB44", "GATA2")
GOBP_PROTEIN_O_LINKED_GLYCOSYLATION	0.0781818	0.335588	0.216543	0.381271	1.29977	99	c("A4GALT", "GALNT6", "ST6GAL1", "B3GNT7", "B3GNT3", "GALNT15", "B3GNT6", "LARGE2", "LARGE1", "IL15", "GCNT3", "GALNTL6", "TMTC1", "GALNT3", "B3GNT4", "B3GALT5", "B3GNT2", "GALNT17", "B4GALT5", "TET1", "GCNT1")
GOBP_RECEPTOR_RECYCLING	0.13189	0.440688	0.170932	0.441861	1.29886	46	c("PHETA2", "ANXA2", "PCSK9", "USP9X", "REP15", "INPP5F", "OPTN", "LAMTOR1", "PEX5", "BVES", "SORL1", "RAB29", "CHMP5", "SNCA", "LMTK2", "EPS15", "PSEN1", "RAMP3", "EHD3", "PLEKHA3", "PLEKHJ1", "ARFGEF2", "SCRIB", "PTPN2")
GOMF_ATPASE_REGULATOR_ACTIVITY	0.138462	0.444881	0.164406	0.436565	1.29866	48	c("DNAJC15", "ATP4B", "PFN1", "BAG4", "DNAJB4", "BAG3", "DNAJB1", "GRPEL1", "NKRF", "HSPH1", "DNAJA2", "AHSA1", "MYBPC3", "GTF2H4", "BAG1", "DNAJC2", "TSC1", "HSPA4", "KATNB1", "DNAJA1", "GRPEL2", "BAG2", "HYOU1", "DNAJB6")
GOCC_SPLICEOSOMAL_TRI_SNRNP_COMPLEX	0.159363	0.480336	0.155242	0.45587	1.29862	37	c("SNRPN", "SNRPF", "SART3", "SNU13", "SNRPD3", "SNRNP40", "LSM2", "PRPF4", "SNRNP27", "SNRPE", "EFTUD2", "SNRPD1", "SNRPB", "TXNL4A", "DDX23", "LSM4", "CD2BP2", "LSM5", "RBM42", "ZMAT2", "PPIH", "PRPF31", "LSM8")
GOBP_HYALURONAN_METABOLIC_PROCESS	0.157895	0.478669	0.157403	0.465086	1.29847	34	c("HYAL4", "SPAM1", "CD44", "TNFAIP6", "SMPD3", "ITIH6", "FGF2")
GOBP_EXTRACELLULAR_MATRIX_DISASSEMBLY	0.117308	0.416589	0.179782	0.423305	1.29734	56	c("MMP7", "IL6", "MMP12", "ELANE", "CAPG", "MMP3", "PDPN", "CTSV", "FGFR4", "CTSS", "HPN", "MMP20", "GSN", "ADAM8")
GOBP_REGULATION_OF_PROTEIN_AUTOPHOSPHORYLATION	0.166	0.490436	0.152145	0.456977	1.29666	36	c("NLRP12", "ENPP1", "ADIPOQ", "CAV1", "PDGFA", "RAP2B")
GOMF_ADENYLYLTRANSFERASE_ACTIVITY	0.147679	0.457675	0.166934	0.48059	1.29573	29	c("OASL", "TENT5B")
GOBP_REGULATION_OF_MACROPHAGE_DERIVED_FOAM_CELL_DIFFERENTIATION	0.14553	0.455789	0.166934	0.484721	1.29556	27	c("ABCA1", "ADIPOQ", "MSR1", "PLA2G10", "PLA2G2A", "CETP", "AGT", "LPL", "NFKBIA", "AGTR1")
GOMF_MONOCARBOXYLIC_ACID_BINDING	0.0875233	0.356206	0.206588	0.404372	1.29522	70	c("UGT1A8", "CYP26C1", "ACOXL", "APOC1", "SERPINA5", "PMP2", "PTGDS", "UGT2B4", "FABP6", "PYGL", "UCP1", "NDUFAB1", "CYP26A1", "GSTP1", "PLA2G1B", "HNF4A", "CRABP2", "VDR", "ADH5")
GOBP_NUCLEOBASE_CONTAINING_COMPOUND_TRANSPORT	0.0474646	0.263418	0.321776	0.342571	1.2941	224	c("GJB1", "SLC25A31", "CR1", "SLC25A47", "ARC", "SLC25A16", "NEAT1", "SLC46A2", "SLC25A42", "RBFOX1", "C12orf50", "SLC25A5", "ADCY10", "SLC35D2", "SLC25A6", "RFTN2", "ABCC1", "TOMM20", "IGF2BP3", "SLC25A19", "MRPL18", "CALHM2", "KHSRP", "BICD2", "THOC5", "NXF1", "NCBP2", "LRRC8E", "ALYREF", "MVP", "NUP50", "LRRC8A", "RBM8A", "SLC17A9", "UPF1", "YBX1", "SMG1", "KPNB1", "NUP93", "LRPPRC", "SLC25A17…
GOBP_FACULTATIVE_HETEROCHROMATIN_FORMATION	0.14902	0.460345	0.159647	0.448596	1.29408	41	c("DNMT3L", "JARID2", "RESF1", "SIRT1", "PPM1D", "MPHOSPH8", "KMT2A", "BEND3", "MBD2", "MORC2", "TRIM28", "RRP8", "HELLS", "KDM1A", "ATF7IP", "BAZ2A", "HDAC1", "PHF8")
GOBP_NEGATIVE_REGULATION_OF_BLOOD_PRESSURE	0.140351	0.447587	0.164406	0.44109	1.29388	45	c("TNF", "DRD3", "OXT", "ADIPOQ", "GCH1", "GPR37L1", "CNR1", "KCNK6", "PTAFR", "NOS3", "NTSR1", "TRPV1", "NPPB", "GJA5", "UCN", "IER3", "SNX5", "ARHGAP42")
GOBP_TRANSCRIPTION_BY_RNA_POLYMERASE_III	0.11257	0.407286	0.181383	0.411984	1.2937	61	c("TENM1", "POLR3G", "DDX21", "POLR1D", "SNAPC2", "MYBBP1A", "BDP1", "POLR3D", "GTF3C4", "GTF3A", "ELL", "POLR2F", "POLR3A", "DHX36", "BAZ1B", "POLR3K", "POLR3C", "BRF2", "MTOR", "POLR2H", "GTF3C3", "SF3B1", "GTF3C1", "SNAPC1", "GTF3C2", "POLR2E", "POLR3E", "SMARCA5", "POLR2K", "ZNF345", "ICE1", "GTF3C5", "TBP", "CRCP", "GTF3C6", "CHD8")
GOBP_CELLULAR_EXTRAVASATION	0.0903955	0.362533	0.204295	0.408492	1.29333	67	c("TNF", "ELANE", "CD177", "F11R", "CXCL12", "SELPLG", "THY1", "VCAM1", "CCL28", "PRTN3", "RIPOR2", "PTAFR", "ITGAL", "PLCB1", "TRIM55", "XG", "IL1R1", "ITGB7", "ADAM8", "CCL2", "GCNT1", "CRK")
GOBP_DEOXYRIBONUCLEOTIDE_CATABOLIC_PROCESS	0.14553	0.455789	0.166934	0.48381	1.29313	27	c("DPYS", "UPP1", "SAMHD1", "NUDT15", "GDA", "PNP", "DERA")
GOBP_REGULATION_OF_MEMBRANE_PERMEABILITY	0.11257	0.407286	0.181383	0.409432	1.29233	64	c("SLC25A31", "F11R", "PMAIP1", "SLC25A5", "BAK1", "HK2", "SLC25A6", "TJP2", "SLC9A1", "HSPA8", "BNIP3", "TP53", "MPV17L", "PPIF", "CHCHD10", "BLOC1S2", "VDAC2", "IER3", "SLC35F6", "LAPTM4B", "ACAA2", "SLC25A4", "RHOT2", "THEM4", "BAX", "NOL3", "JAM3", "MTOR", "ZNF205", "BOK", "ARHGAP11B", "LAPTM5", "HIP1R", "GSK3A")
GOBP_MACROPHAGE_MIGRATION	0.126195	0.433345	0.172324	0.422065	1.29207	54	c("CYP19A1", "IL34", "LGALS3", "CD200R1", "CCL5", "MTUS1", "STAP1", "CMKLR1", "C3AR1", "DDT", "SAA1", "TRIM55", "EDNRB", "CCL2", "CD200", "TRPV4", "CD9", "AKIRIN1")
GOBP_REGULATION_OF_RNA_SPLICING	0.0555556	0.284948	0.252961	0.350641	1.2917	177	c("ESRP1", "AHNAK2", "ESRP2", "RBPMS", "SLC38A2", "RBFOX1", "C1QBP", "HSPA8", "RBM38", "RBM47", "DAZAP1", "NCL", "RBM3", "HNRNPL", "RBM25", "RPS26", "REST", "BRDT", "WDR77", "ZPR1", "GRSF1", "AHNAK", "POLR2A", "ZBTB7A", "CLK1", "RBM8A", "UPF1", "HNRNPH1", "TAF12", "TAF5L", "SRPK1", "CELF1", "PTBP3", "PTBP1", "EXOSC10", "ZNF326", "PRPF19", "RPS13", "MBNL1", "METTL16", "THRAP3", "U2AF2", "CCNL2", "…
GOBP_XENOBIOTIC_METABOLIC_PROCESS	0.0875	0.356206	0.202072	0.375496	1.2912	101	c("UGT1A8", "CYP2S1", "ACSM1", "UGT2B11", "SLCO1B1", "SLCO1B3", "SLCO1A2", "NCEH1", "GSTA3", "FMO5", "UGT2B28", "CYP2C19", "CYP2C18", "ABCC2", "NUDT15", "AHRR", "CBR3", "ALDH3A1", "SULT1A3", "CYP26A1", "NAT1", "GRIN1", "GSTP1", "ABCC1")
GOBP_CELL_CELL_RECOGNITION	0.121154	0.422063	0.176694	0.421299	1.29119	56	c("FOLR2", "SPAM1", "LGALS3", "CCR7", "DOCK2", "ZP3", "FOLR3", "OVGP1", "ADAM2", "TCP1", "CCT5", "CD9", "CD2AP", "ZAN", "CCT3", "ADAM18", "VDAC2", "CCT4", "CCT2")
GOBP_CELLULAR_RESPONSE_TO_TYPE_II_INTERFERON	0.09375	0.369281	0.197822	0.386116	1.29091	86	c("TNF", "AQP4", "HLA-DPA1", "CASP1", "CCL5", "GBP2", "GBP1", "TLR3", "GBP3", "HCK", "ZYX", "NLRC5", "GSN", "HPX", "MRC1", "IL12RB1", "CCL2", "TP53", "FLNB", "ARG1", "ASS1", "TXK", "PIM1", "CALM1", "PDE12", "MYO1C")
GOBP_VASODILATION	0.140351	0.447587	0.164406	0.440068	1.29088	45	c("TNF", "KNG1", "F2RL1", "GCH1", "APOE", "KLF2", "NOS3", "EDNRB", "RGS2", "NPPB", "GJA5", "PLOD3", "UCN", "BDKRB2", "ADORA2A", "CASR")
GOBP_REGULATION_OF_INTRINSIC_APOPTOTIC_SIGNALING_PATHWAY_BY_P53_CLASS_MEDIATOR	0.158333	0.478669	0.159647	0.475336	1.2908	30	c("MYC", "CD44", "EIF5A", "CD74", "SIRT1", "TP53", "RPL26", "RPS7", "TRIAP1", "MDM2", "BDKRB2")
GOBP_PLASMA_MEMBRANE_ORGANIZATION	0.0644007	0.306162	0.237794	0.359824	1.29076	153	c("FA2H", "A4GALT", "FOLR2", "SPAM1", "TRIM72", "S100A10", "SERPINA5", "PLSCR2", "CAV1", "CR1", "GLIPR1L1", "MYMX", "CAV2", "ANXA2", "XKR8", "FOLR3", "EHD2", "LARGE1", "TMEFF2", "PLSCR4", "ANK2", "TIE1", "WASL", "BAIAP2L2", "GSN")
GOBP_REGULATION_OF_LEUKOCYTE_APOPTOTIC_PROCESS	0.0989011	0.381901	0.191892	0.395251	1.2903	76	c("CD3G", "ST6GAL1", "LGALS3", "CCR7", "CCL5", "BTK", "CXCL12", "CDKN2A", "PTCRA", "ANXA1", "PERP", "HCLS1", "SLC46A2", "IDO1", "IRS2", "CD74", "ADAM8", "SIRT1", "SLC7A11")
HALLMARK_IL2_STAT5_SIGNALING	0.0529915	0.279773	0.257206	0.349254	1.29001	190	c("MYC", "CD48", "CAPG", "CXCL10", "ENPP1", "CD44", "IRF4", "TNFRSF8", "IL13", "CDCP1", "S100A1", "SHE", "IRF6", "SLC2A3", "LIF", "RHOB", "PLPP1", "CCNE1", "CTSZ", "NFKBIZ", "IL4R", "PTH1R", "TNFRSF18", "EMP1", "ETV4", "BATF3", "HK2", "PNP", "MAPKAPK2", "MYO1E", "AHCY", "SOCS1", "GALM", "CD79B", "PUS1", "PHLDA1", "SWAP70", "PLEC", "GABARAPL1", "NT5E", "NOP2", "FGL2", "NCOA3", "SERPINC1", "LRIG1",…
GOMF_ATP_DEPENDENT_PROTEIN_FOLDING_CHAPERONE	0.158333	0.478669	0.159647	0.474767	1.28926	30	c("HSPA2", "HSPD1", "HSPA8", "TCP1", "CCT5", "HSPA1B", "CCT3", "HSPA9", "HSP90AB1", "CLPX", "CCT4", "HSP90AA1", "CCT2", "HSPH1", "HSPA14", "CCT6A", "HSP90B1", "CCT8", "TRAP1", "CCT7")
GOBP_POSITIVE_REGULATION_OF_PRODUCTION_OF_MOLECULAR_MEDIATOR_OF_IMMUNE_RESPONSE	0.0773381	0.334205	0.216543	0.367307	1.28891	119	c("XCL1", "IL6", "PYCARD", "SYK", "F2RL1", "SPON2", "IL13", "BTK", "CD28", "TLR3", "IL33", "CD55", "IL4R", "MYD88", "MZB1", "IRF5", "TICAM1", "IL4", "CD74", "DDX21", "IL1R1", "SIRT1", "HPX", "C17orf99", "SASH3", "MAPKAPK2", "GATA3", "TLR9")
GOCC_NUCLEAR_PERIPHERY	0.0599647	0.295274	0.245042	0.359769	1.28889	148	c("S100A10", "ALOX5", "TENM1", "DNTT", "MATR3", "RNASEL", "ANXA2", "RNF220", "PHF5A", "RUNX1T1", "SORBS1", "SMARCD2", "TP53", "ARFGEF1", "CLIC4", "CEBPB", "PRKCD", "EIF6", "LMNA", "YY1", "KIF4B", "ATF4", "MEN1", "PIAS4", "NUP93", "TGFB1I1", "SRPK1", "GHRHR", "ACTB", "IFFO1", "ZNF326", "PPIG", "ATXN3", "MORC2", "PRPF40A", "NUP205", "PHB2", "AHCTF1", "SNW1", "ATXN1", "EBNA1BP2", "ZNF350", "KRT18", …
GOBP_CELLULAR_RESPONSE_TO_XENOBIOTIC_STIMULUS	0.065371	0.308866	0.234393	0.35418	1.28855	167	c("UGT1A8", "MYC", "FBP1", "CYP2S1", "ACSM1", "UGT2B11", "ABCA1", "SLCO1B1", "ADIPOQ", "SLCO1B3", "SLCO1A2", "ASIC2", "NCEH1", "GSTA3", "FMO5", "REN", "TLR3", "UGT2B28", "CYP2C19", "CYP2C18", "PON3", "ABCC2", "NUDT15", "AHRR", "CBR3", "ALDH3A1", "SULT1A3", "CYP26A1", "NAT1", "GRIN1", "GSTP1", "ABCC1", "HNF4A", "CERS1", "VAV1", "VAV2", "TP53")
GOBP_AMINO_ACID_TRANSMEMBRANE_TRANSPORT	0.0854545	0.35157	0.206588	0.377966	1.2885	99	c("TNF", "GFAP", "SLC22A2", "SLC16A10", "SLC25A18", "SLC17A8", "SLC38A2", "SLC7A13", "SLC6A20", "SLC66A1L", "NTSR1", "SLC36A3", "SLC38A8", "SLC6A6", "SLC47A1", "SLC7A11", "SLC7A4", "CLN8", "SLC6A13", "RGS2", "SLC25A38", "GRM1", "SLC1A5", "LRRC8E", "SLC3A2", "SLC38A1", "LRRC8A", "SLC38A7")
GOBP_MITOCHONDRION_ORGANIZATION	0.0196791	0.163672	0.352488	0.317729	1.28837	500	c("COX7A1", "SFN", "PYCARD", "IFIT2", "SLC25A31", "ATAD3C", "AVP", "BCL2L10", "PLD6", "CAV2", "BIK", "TERT", "PIM2", "HRK", "ATAD3B", "SPATA18", "PMAIP1", "KDR", "BBC3", "NOS3", "NDUFAB1", "SLC25A5", "TSPO", "BAK1", "SLIRP", "HSPD1", "HK2", "ADCY10", "AURKA", "NDUFAF7", "SLC25A6", "POLG2", "SESN2", "VAT1", "CERT1", "SLC9A1", "ATG3", "FEZ1", "CLN8", "TOMM20", "CHCHD2", "NOA1", "TOMM22", "CERS1", "…
GOCC_RIBONUCLEOPROTEIN_GRANULE	0.0413996	0.241629	0.321776	0.333366	1.28808	262	c("LIN28A", "GRB7", "AICDA", "SERPINB1", "APOBEC3D", "APOBEC3G", "ARC", "PABPC1L2B", "APOBEC3H", "RBPMS", "RNF135", "APOBEC3C", "ZAR1L", "PABPC1L2A", "NFKBIZ", "TRIM71", "RBFOX1", "ISG20", "PABPC1", "PABPC3", "PIWIL3", "ZC3H12A", "INA", "RPS4X", "PABPC4L", "SOCS1", "MEX3B", "IGF2BP3", "NCL", "TBRG4", "TUBB", "HNRNPL", "PABPC1L", "RPS6", "DDX3Y", "TNRC6C", "NXF1", "SMN2", "ZAR1", "SQSTM1", "GRSF1"…
GOBP_PROTEIN_REFOLDING	0.151452	0.465616	0.16318	0.491138	1.28797	25	c("CRYAB", "HSPB2", "HSPA2", "FKBP1B", "DNAJA4", "HSPD1", "HSPA8", "HSPA1B", "HSPA9", "HSP90AA1", "HSPA14", "DNAJA2")
GOBP_CALCIUM_ION_HOMEOSTASIS	0.0283263	0.190127	0.352488	0.330423	1.28596	298	c("NPSR1", "XCL1", "APLNR", "DRD3", "TRPC6", "SLC24A2", "ELANE", "CXCL10", "RYR2", "TMEM64", "FAM20A", "CCR7", "CALB1", "NPPC", "CCL5", "CAV1", "F2", "S100A14", "IL13", "ITPR3", "PTPN6", "LCK", "CAV2", "CXCL12", "THY1", "PTH", "APOE", "TRPA1", "TUNAR", "ALPL", "CD19", "STC2", "CNR1", "KDR", "METTL21C", "PTH1R", "LHCGR", "FKBP1B", "PLCB1", "CXCL11", "ANK2", "BAK1", "JPH2", "NTSR1", "CACNB2", "JPH1…
GOBP_RESPONSE_TO_TUMOR_NECROSIS_FACTOR	0.0507614	0.273016	0.261664	0.343872	1.28567	211	c("CHI3L1", "TNF", "PYDC1", "CD70", "PYCARD", "CARD16", "SYK", "F2RL1", "CASP1", "ADIPOQ", "CCL5", "TNFAIP3", "TNFRSF11A", "CXCL8", "GBP2", "GCH1", "GBP1", "VCAM1", "KLF2", "GBP3", "FOS", "BIRC3", "AKAP12", "TNFRSF18", "SMPD3", "CASP8", "EIF5A", "NFKBIA", "ZC3H12A", "YBX3", "TRAF3", "SIRT1", "GSTP1", "MAPKAPK2", "CCL2", "GATA3", "ZNF675", "TRPV1", "RPS3", "FOXO3", "HSPA1B", "TP53", "PTGS2")
GOCC_ENDOLYSOSOME	0.158436	0.478669	0.158514	0.484216	1.28535	26	c("PCSK9", "TLR3", "CTSS", "TLR9", "PRKCD", "CTSK", "AP2B1", "CLTA", "CLTC", "ATG16L1", "CTSL", "AP2S1", "RNF167", "ABCB6")
GOBP_POSITIVE_REGULATION_OF_EXTRINSIC_APOPTOTIC_SIGNALING_PATHWAY	0.14751	0.457675	0.158514	0.429264	1.2852	49	c("TNF", "PYCARD", "CAV1", "PMAIP1", "TNFSF12", "AGT", "RET")
GOBP_BLASTOCYST_FORMATION	0.1423	0.452041	0.16318	0.438061	1.285	45	c("PRDM14", "NODAL", "TM4SF1", "PNLDC1", "MATR3", "ZP3", "TEAD4")
GOBP_REGULATION_OF_MAST_CELL_DEGRANULATION	0.158436	0.478669	0.158514	0.484046	1.2849	26	c("IL13RA2", "SYK", "UNC13D", "IL13", "FES", "IL4R", "GATA2")
GOBP_ICOSANOID_TRANSPORT	0.131429	0.440688	0.168238	0.415984	1.28477	57	c("DRD3", "OXT", "SLC22A2", "SYK", "SLCO1B1", "TNFRSF11A", "PLA2G10", "PLA2G2A", "ANXA1", "ABCC2", "LHCGR", "NTSR1", "OC90", "IL1A", "ABCC1", "PLA2G4A", "PLA2G1B", "PLA2G2C", "PLA2G12B", "PTGS2", "ACE", "NMUR2", "ABCC3", "SLC22A6")
GOBP_ANTIGEN_PROCESSING_AND_PRESENTATION_OF_ENDOGENOUS_ANTIGEN	0.158436	0.478669	0.158514	0.483983	1.28473	26	c("RAET1L", "HLA-DRA", "HLA-DRB1", "MICB")
GOBP_MACROPHAGE_ACTIVATION	0.0865562	0.354497	0.206588	0.379932	1.28362	94	c("TNF", "IL6", "ITGAM", "DYSF", "SYK", "IL13", "LBP", "HAMP", "PLA2G10", "STAP1", "TLR3", "CTSC", "IL33", "TYROBP", "TMEM106A", "TLR1", "IL4R", "TICAM1", "IL4", "SHPK", "HSPD1", "CD74", "ZC3H12A", "PLA2G4A", "CD200", "TLR9", "TRPV1")
GOBP_CARBOHYDRATE_DERIVATIVE_TRANSPORT	0.0909091	0.363447	0.199915	0.381915	1.28359	90	c("GJB1", "SLC25A31", "CR1", "SLC25A47", "LBP", "PLA2G10", "SLC25A16", "SLC46A2", "SLC25A42", "SLC25A5", "ADCY10", "SLC35D2", "SLC25A6", "SLC37A3", "SLC25A19", "CALHM2", "ABCG1", "ABCC3", "LRRC8E", "SLC5A2", "LRRC8A", "SLC17A9", "SCARB1", "SLC25A17", "SLC25A4", "SLC25A41", "SLC15A3", "ABCC5", "RALBP1")
HALLMARK_INTERFERON_ALPHA_RESPONSE	0.0827206	0.345808	0.2114	0.378482	1.28308	95	c("OASL", "IFIT2", "CXCL10", "RTP4", "CASP1", "TRIM14", "GBP2", "LAMP3", "IFIT3", "IL15", "PROCR", "IL4R", "ISG20", "CASP8", "DHX58", "CXCL11", "IFIH1", "ELF1", "CD74")
GOBP_NEGATIVE_REGULATION_OF_DNA_BIOSYNTHETIC_PROCESS	0.166	0.490436	0.152145	0.455339	1.28286	35	c("ADIPOQ", "NPPC", "CERS1", "TP53", "NAT10", "TENT4B", "MEN1", "EXOSC10", "DCP2", "GNL3L", "DNAJC2", "PINX1", "RGN", "TERF1", "XRN1", "TEN1", "PIF1", "HNRNPA1", "HNRNPU")
GOBP_INTERLEUKIN_2_PRODUCTION	0.135238	0.443037	0.165657	0.415119	1.2821	57	c("XCL1", "CARD11", "IRF4", "TNFAIP3", "CR1", "CD28", "GBP1", "ANXA1", "IL20RB", "IL1A", "SASH3", "LAG3", "PNP", "GATA3", "RPS3", "RUNX1")
GOBP_O_GLYCAN_PROCESSING	0.154902	0.47282	0.156312	0.444422	1.28204	41	c("GALNT6", "ST6GAL1", "B3GNT7", "B3GNT3", "GALNT15", "B3GNT6", "GCNT3", "GALNT3", "B3GNT4", "B3GNT2", "B4GALT5", "GCNT1", "GALNT13")
GOMF_NUCLEAR_THYROID_HORMONE_RECEPTOR_BINDING	0.155925	0.474798	0.160801	0.479534	1.2817	27	c("OASL", "TRIP6", "NCOA3", "MED30", "THRAP3", "MED1", "GTF2B")
GOBP_NEGATIVE_REGULATION_OF_G_PROTEIN_COUPLED_RECEPTOR_SIGNALING_PATHWAY	0.123134	0.426565	0.172324	0.409406	1.28161	60	c("APELA", "APLNR", "DRD3", "CCL5", "CXCL8", "ADM", "ARRB1", "SAG", "ROBO1", "RGS7", "BICD1", "RGS2", "YWHAB", "MET")
GOBP_PYRIMIDINE_CONTAINING_COMPOUND_METABOLIC_PROCESS	0.100733	0.384506	0.190023	0.382638	1.28153	87	c("CDA", "AICDA", "APOBEC3D", "DPYS", "APOBEC3G", "UPP1", "APOBEC3H", "UPRT", "APOBEC3C", "STPG4", "DPYSL3", "SLC25A19", "TET1", "NME2", "UCKL1")
GOBP_TRANSCRIPTION_BY_RNA_POLYMERASE_I	0.118081	0.417038	0.175204	0.405712	1.28149	63	c("CAVIN1", "RASL11A", "DDX21", "CARM1", "NCL", "TCOF1", "LYAR", "POLR1D", "NOL11", "WDR43", "POLR1E", "ATF4", "MYBBP1A", "POLR2F", "SIRT7", "DHX33", "EIF2AK3", "BAZ1B", "ACTR6", "MTOR", "NOP53", "TAF1", "POLR2H", "BAZ2A", "PHF8", "DEDD", "SF3B1", "RRN3", "PWP1", "POLR1B", "POLR2E", "IPPK", "WDR75", "SMARCA5", "POLR2K")
GOBP_VASCULAR_ENDOTHELIAL_GROWTH_FACTOR_PRODUCTION	0.166	0.490436	0.152145	0.454725	1.28113	35	c("TNF", "IL6", "NODAL", "C3", "IL6R", "HPSE", "C3AR1")
GOBP_VITAMIN_TRANSPORT	0.127413	0.434163	0.172324	0.423928	1.28099	51	c("FOLR2", "SLC52A3", "GC", "SLC22A2", "PDPN", "SLC2A14", "ABCG2", "FOLR3", "SLC2A3", "TCN2", "SLC35F3", "SLC47A1", "ABCC1", "SLC25A19", "SLC23A1", "SLC2A8", "SLC52A1", "AMN")
GOBP_CHROMOSOME_SEPARATION	0.0915751	0.364884	0.199915	0.389588	1.28062	80	c("USP44", "NDC80", "PLK1", "PRAP1", "DUSP1", "HASPIN", "ZWINT", "NCAPG", "DLGAP5", "MAD2L2", "TRIP13", "NCAPG2", "PLSCR1", "INCENP", "MAD2L1BP", "MAD2L1", "CSNK2A2", "PPP2R1A", "BIRC5", "PCID2", "CCNB1", "SPDL1", "PSMG2", "MAD1L1", "CDC20", "TPR", "BUB1B", "M1AP", "APC", "TTK", "AURKB", "CDCA8", "CHFR", "BUB3", "ZNF207", "BUB1", "ANAPC7", "ZWILCH", "DYNC1LI1", "UBE2C", "IK", "ESPL1", "NCAPD2", "…
GOBP_ERK1_AND_ERK2_CASCADE	0.0498791	0.270428	0.321776	0.329852	1.28036	285	c("FGF4", "CHI3L1", "NPSR1", "TNF", "MYC", "APELA", "NLRP12", "PYCARD", "TNFAIP8L3", "NODAL", "HLA-DRB1", "CD44", "SYK", "GPR55", "F2RL1", "ADIPOQ", "CCR7", "AVP", "TNFRSF11A", "PTPN6", "MT3", "CALCR", "PLA2G2A", "APOE", "GBP1", "NTRK2", "FGFR4", "LIF", "PDGFA", "FGFR3", "DUSP26", "C1QL4", "KDR", "SEMA6A", "CFLAR", "ARRB1", "AKAP12", "DDT", "TEK", "CD74", "EIF3A", "ARHGEF5", "IL1A", "FGF2", "DUSP…
GOMF_TAU_PROTEIN_BINDING	0.147929	0.457711	0.160801	0.440423	1.28017	43	c("HSPA2", "S100B", "APOE", "MAP2", "HSP90AB1", "HSP90AA1", "FKBP4", "BRSK1", "ACTB", "AATF", "ROCK1", "MARK2", "SNCA", "MARK1", "PICALM", "PPP2CB", "TAOK1", "GSK3A", "BAG2", "EP300", "PIN1", "TTBK2")
GOBP_STRESS_ACTIVATED_PROTEIN_KINASE_SIGNALING_CASCADE	0.134615	0.443037	0.166934	0.417671	1.28007	56	c("MYC", "CRYAB", "IGFBP6", "PRDX1", "TAOK3", "IL1A", "GSTP1", "CD2AP", "MAP2K3", "DUSP10", "KAT7")
GOBP_POSITIVE_REGULATION_OF_STEROL_TRANSPORT	0.165992	0.490436	0.153159	0.458167	1.27915	34	c("ABCA1", "CES1", "ADIPOQ", "CAV1", "APOE", "ANXA2", "CETP", "NFKBIA", "SIRT1")
GOBP_DETERMINATION_OF_ADULT_LIFESPAN	0.174	0.501276	0.148262	0.459721	1.27912	33	c("TFCP2L1", "CGAS", "LARGE1", "SCN1A", "SCN2A", "INPP5D", "TP53")
GOBP_POSITIVE_REGULATION_OF_T_CELL_MIGRATION	0.175758	0.502949	0.148262	0.461996	1.27885	32	c("XCL1", "PYCARD", "CXCL10", "CCL5", "CXCL12")
GOBP_INTEGRATED_STRESS_RESPONSE_SIGNALING	0.143969	0.453113	0.161979	0.432761	1.27796	47	c("NFE2L3", "HERC5", "AGR2", "FOSL1", "FOS", "CEBPD", "JUN", "PPP1R15A", "BATF3", "JUNB", "CEBPB", "ATF4", "ARIH1", "ATAD3A", "EIF2S1", "EIF2AK3")
GOBP_LYMPHOCYTE_ACTIVATION_INVOLVED_IN_IMMUNE_RESPONSE	0.0642361	0.305975	0.234393	0.346783	1.27697	178	c("IFNL1", "HLA-DRA", "IL6", "NKG7", "CLEC4D", "HLA-DRB1", "IL23A", "AICDA", "LGALS3", "F2RL1", "IRF4", "UNC13D", "SEMA4A", "CR1", "CD28", "ANXA1", "IL6R", "CD19", "IL23R", "LGALS1", "NFKBIZ", "IL4R", "ITGAL", "IL4", "HSPD1", "CD74", "ZC3H12A", "DOCK11", "ZBTB7B", "C17orf99", "IL12RB1", "GATA3", "SWAP70", "HLA-DMB", "JUNB", "RIF1", "TP53", "FGL2", "RPS6", "RELB", "IL27", "BRD2", "FCER1G", "TFRC",…
GOBP_ORGANIC_ACID_TRANSPORT	0.0255859	0.181625	0.352488	0.325956	1.27647	325	c("TNF", "FOLR2", "GFAP", "DRD3", "GRM7", "SLC22A3", "OXT", "CES1", "SLC5A12", "SLC22A2", "SYK", "SLCO1B1", "PMP2", "SLC22A9", "AVP", "SLCO1B3", "SLCO1A2", "SLC16A10", "SLC25A18", "TNFRSF11A", "PDPN", "SLCO1B7", "PLA2G10", "SLC22A13", "PLA2G2A", "SERINC5", "APOE", "SLC16A5", "SLC26A3", "ABCG2", "FOLR3", "ANXA1", "NTRK2", "SLC17A8", "FABP6", "LYPLA1", "SLC26A7", "ABCC2", "LHCGR", "SLC38A2", "IRS2"…
GOBP_ANGIOGENESIS_INVOLVED_IN_WOUND_HEALING	0.157783	0.478669	0.161979	0.477531	1.27527	28	c("TNF", "HTN1", "ALOX5", "TNFAIP3", "HPSE", "KDR", "GATA2", "NDNF")
GOBP_CELLULAR_MODIFIED_AMINO_ACID_CATABOLIC_PROCESS	0.159915	0.481246	0.160801	0.476986	1.27382	28	c("ABHD12B", "GGT5", "PRODH", "AGXT2")
GOMF_CORE_PROMOTER_SEQUENCE_SPECIFIC_DNA_BINDING	0.173038	0.500028	0.149208	0.44974	1.27379	38	c("MYC", "MMP12", "GBX2", "FOS", "TP53", "CEBPB", "REST", "NPM1")
GOBP_FC_RECEPTOR_SIGNALING_PATHWAY	0.14786	0.457711	0.159647	0.431268	1.27355	47	c("CLEC4D", "SYK", "CD200R1", "BTK", "LCK", "HCK", "MYO1G", "CD33", "VAV1", "VAV2", "PAK1", "PRKCD", "FCER1G", "FCER2", "MAPK10")
GOBP_PROTEIN_MODIFICATION_BY_SMALL_PROTEIN_REMOVAL	0.10302	0.388064	0.184706	0.366805	1.27319	106	c("USP44", "OTUD1", "TNFAIP3", "USP50", "DESI2", "ZC3H12A", "OTUD4", "USP26", "USP32", "USP9X", "VCP", "USP28", "COPS5", "DESI1", "TNIP1", "ZRANB1", "ATXN3", "CYLD", "USP9Y", "USP35", "USP36", "MINDY2", "OTUD6B", "PSMD14", "USP7", "NOP53", "SENP2", "USP19", "JOSD1", "USP14", "COPS3", "UCHL3", "HINT1", "VCPIP1", "UBXN1", "SENP6", "USP5", "USP45", "USP8", "SPATA2", "ABRAXAS1", "GPS1", "BAP1", "USP4…
GOMF_POLY_A_BINDING	0.166667	0.490436	0.154191	0.479606	1.27311	26	c("PABPC1L2B", "PABPC1L2A", "PABPC1", "PABPC3", "PABPC4L", "RBMS3", "RBMS1", "PABPC1L")
GOBP_BICARBONATE_TRANSPORT	0.178	0.506284	0.146416	0.448395	1.27231	36	c("SLC39A4", "CYB5R2", "SLC39A12", "SLC26A3", "SLC4A11", "CA4", "SLC26A7", "RHAG")
GOBP_CELL_CELL_JUNCTION_ORGANIZATION	0.0661017	0.310033	0.227987	0.34136	1.27223	205	c("TNF", "APLNR", "GJA4", "GJB1", "CLDN7", "CD177", "CDH19", "PKP3", "SNAI1", "CDH9", "F11R", "CLDN6", "F2RL1", "CDH26", "CDH1", "CAV1", "MARVELD2", "CLDN9", "OCLN", "MARVELD3", "UGT8", "PERP", "ESAM", "AGT", "GRHL2", "CDH8", "PRTN3", "TBCD", "LIM2", "ANK2", "IRX3", "GRHL1", "PRKCA", "TJP2", "MYADM", "TRPV4", "CD9", "CDH10", "CD2AP", "WDR1", "GJA1", "PLEC", "FERMT2", "CDH18", "NECTIN1", "ACE", "F…
GOBP_RNA_SPLICING	0.0187578	0.160673	0.352488	0.314887	1.2715	434	c("ESRP1", "LGALS3", "AHNAK2", "ESRP2", "RBPMS", "SLC38A2", "RBFOX1", "PABPC1", "PHF5A", "C1QBP", "RRAGC", "HSPA8", "RBM38", "PUS1", "RBM47", "DAZAP1", "NCL", "RBM3", "KHSRP", "ZCCHC8", "HNRNPL", "THOC5", "PRPF38B", "RBM25", "SNRPN", "RPS26", "REST", "DHX16", "NCBP2", "BRDT", "WDR77", "SMN2", "ZPR1", "GRSF1", "SNRPF", "AHNAK", "RPUSD4", "ALYREF", "POLR2A", "TGS1", "ZBTB7A", "LSM1", "CLK1", "SMN1"…
GOBP_ALTERNATIVE_MRNA_SPLICING_VIA_SPLICEOSOME	0.100559	0.384506	0.191892	0.396811	1.271	70	c("ESRP2", "RBPMS", "RBFOX1", "RBM47", "HNRNPL", "RBM25", "REST", "NCBP2", "ZBTB7A", "RBM8A", "CELF1", "PTBP1", "THRAP3", "YTHDC1", "CELF3", "HNRNPUL2", "SAP18", "TIA1", "RBM17", "RBM7", "RNPS1", "RBM11", "SRSF9", "SFSWAP", "KHDRBS1", "HNRNPA1", "HNRNPU", "STRAP", "DDX5", "PUF60", "HNRNPM", "RBMX", "SLU7", "RBPMS2", "CDK13", "RBFOX2", "RSRC1")
GOBP_TISSUE_REMODELING	0.0744681	0.330281	0.21925	0.350678	1.26977	162	c("IL6", "ELF3", "CARTPT", "IL23A", "TMEM64", "SYK", "CD38", "GPR55", "IAPP", "NPPC", "TMBIM1", "CAV1", "TNFAIP3", "WNT16", "TNFRSF11A", "HAMP", "PPARGC1B", "PTH", "DBH", "LIF", "IL15", "AGT", "PTH1R", "NOS3", "PDK4", "BAK1", "TIE1", "CBS", "IL1A", "ADAM8", "HOXA3", "PRKCA", "CAPN1", "INPP5D", "ZNF675", "JAG1", "GJA1", "TP53", "VDR", "RUNX1", "DOCK5", "ACE", "CELA1", "SNX10", "TCIRG1", "SPP1", "T…
GOBP_SULFUR_COMPOUND_TRANSPORT	0.12758	0.434163	0.169571	0.404294	1.26955	61	c("SLC22A2", "SLC25A47", "SLC26A3", "ABCG2", "SLC26A7", "SLC13A1", "SLC7A13", "SLC6A6", "SLC35F3", "SLC47A1", "MGST1", "ABCC1", "SLC7A11", "SLC6A13", "SLC25A19", "GJA1")
GOBP_NUCLEAR_TRANSPORT	0.0543629	0.281779	0.321776	0.324285	1.26953	326	c("RGPD2", "SFN", "MMP12", "FERMT1", "FRAT2", "SYK", "HTATIP2", "CDH1", "GCKR", "NEAT1", "IL33", "APOD", "HCLS1", "C12orf50", "NFKBIA", "ZC3H12A", "FRAT1", "TXN", "HSPA8", "MDN1", "SIX2", "ABRA", "CAMK1", "CHP1", "KPNA2", "TP53", "CHCHD4", "PTGS2", "PPP1CC", "ANKLE1", "THOC5", "BAG3", "PRKCD", "IPO7", "EIF6", "HSPA9", "LMNA", "NXF1", "NCBP2", "EGR2", "ZPR1", "SQSTM1", "NPM1", "IER3", "NEDD4", "AL…
GOBP_INTERLEUKIN_4_PRODUCTION	0.177083	0.505308	0.15017	0.465684	1.26938	31	c("HLA-DRB1", "SYK", "SCGB1A1", "IRF4", "ZP3", "CD28", "IL33", "IL20RB", "SASH3", "GATA3")
GOBP_MONOAMINE_TRANSPORT	0.100559	0.384506	0.191892	0.396272	1.26927	70	c("DRD3", "COMT", "SLC22A3", "SLC6A3", "CARTPT", "OXT", "SLC6A2", "SLC22A2", "SYK", "CHRNA6", "RAB3B", "CXCL12", "CNR1", "SLC6A4")
HALLMARK_MTORC1_SIGNALING	0.0677966	0.313172	0.224966	0.341972	1.269	197	c("POLR3G", "LDHA", "SKAP2", "AK4", "SLC2A3", "CTSC", "PRDX1", "NUPR1", "NIBAN1", "PPP1R15A", "TCEA1", "HSPD1", "HK2", "PLK1", "AURKA", "PGM1", "SLC6A6", "MTHFD2", "PNP", "SLC7A11", "BCAT1", "HSPE1", "CD9", "MAP2K3", "TOMM40", "ENO1", "EGLN3", "FGL2", "TPI1", "CDC25A", "PSAT1", "CTH", "SERPINH1", "HSPA9", "SLC1A5", "PNO1", "SQSTM1", "TFRC", "PPA1", "PHGDH", "NAMPT", "RRP9", "GPI", "QDPR", "CFP", …
GOBP_RELEASE_OF_CYTOCHROME_C_FROM_MITOCHONDRIA	0.138996	0.445483	0.164406	0.415588	1.26879	55	c("SFN", "PYCARD", "AVP", "BCL2L10", "BIK", "HRK", "PMAIP1", "BBC3", "BAK1", "MCL1", "BNIP3", "TP53", "PPIF", "LMNA", "TRIAP1", "TIMM50")
GOBP_ENERGY_DERIVATION_BY_OXIDATION_OF_ORGANIC_COMPOUNDS	0.0238345	0.178689	0.352488	0.325291	1.26851	320	c("COX7A1", "TNF", "ACSM1", "COMT", "ENPP1", "SLC25A18", "UGP2", "MT3", "PTH", "DNAJC15", "AK4", "PYGL", "PHKA1", "PHLDA2", "PYGB", "NUPR1", "IRS2", "GFPT2", "IL4", "NDUFAB1", "AGL", "ADCY10", "PYGM", "MTLN", "SORBS1", "UQCRH", "ATG3", "CAT", "PGM2", "MT-ATP8", "GYS2", "TRPV4", "CHCHD2", "BNIP3", "WDR45B", "PLEC", "TP53", "GABARAPL1", "CHCHD4", "CS", "PPIF", "PPP1CC", "SDHD", "DLAT", "GYS1", "RB1…
GOBP_POSITIVE_REGULATION_OF_MITOCHONDRIAL_MEMBRANE_PERMEABILITY	0.166667	0.490436	0.152145	0.44427	1.2682	39	c("SLC25A31", "SLC25A5", "BAK1", "SLC25A6", "SLC9A1", "BNIP3", "TP53", "MPV17L", "PPIF", "CHCHD10", "BLOC1S2", "VDAC2", "IER3", "SLC35F6", "ACAA2", "SLC25A4", "RHOT2", "BAX", "ZNF205", "BOK", "HIP1R", "GSK3A")
GOBP_DE_NOVO_PROTEIN_FOLDING	0.166667	0.490436	0.15017	0.439485	1.2678	41	c("HSPA2", "FKBP1B", "HSPD1", "CD74", "HSPA8", "HSPE1", "DNAJB5", "HSPA1B", "CHCHD4", "DNAJB4", "DNAJB1", "HSPA9", "CCT2", "HSPH1", "HSPA14", "PTGES3", "ST13", "BAG1", "FKBP1A", "TELO2", "DNAJC2")
GOBP_MITOTIC_G2_M_TRANSITION_CHECKPOINT	0.143403	0.452569	0.160801	0.414123	1.26775	54	c("FOXN3", "NABP1", "TAOK3", "PLK1", "HUS1B", "HUS1", "IER3", "BARD1", "SYF2", "BRSK1", "FOXO4", "TICRR", "ORC1", "NOP53", "MRE11", "TAOK1", "CCNG1", "BABAM1", "ABRAXAS1", "CHFR", "BRCC3", "TRIM39")
GOCC_FICOLIN_1_RICH_GRANULE	0.0758377	0.332257	0.216543	0.346123	1.26759	172	c("CDA", "CLEC4D", "ALOX5", "LGALS3", "DOK3", "TNFAIP6", "CR1", "ITGAX", "AMPD3", "SLC2A3", "ATAD3B", "PYGL", "CD55", "CTSS", "CTSZ", "PGAM1", "QPCT", "CLEC4C", "AGL", "GSN", "LRG1", "PGM1", "ADAM8", "FCN1", "GSTP1", "PNP", "HSPA8", "CAPN1", "CAT", "PGM2", "DERA", "NME2", "HSPA1B", "FGL2", "HSP90AB1", "TCIRG1", "FCER1G", "PSMD11", "APEH", "HSP90AA1", "MVP", "GPI", "VCP", "LAMTOR1", "PAFAH1B2", "L…
GOBP_REGULATION_OF_MICROTUBULE_POLYMERIZATION	0.133208	0.441073	0.165657	0.403412	1.26678	61	c("TUBB4A", "SLC39A12", "OCLN", "FES", "TBCD", "STMN2", "RPS3", "HSPA1B", "MET", "PAK1", "HAUS7", "MAP2", "CDK5R1", "CLIP1", "PSRC1", "FKBP4", "CDKN1B", "MAP1B")
GOBP_RESPONSE_TO_OSMOTIC_STRESS	0.0961183	0.374679	0.195789	0.383413	1.26678	82	c("TNF", "FBP1", "PYCARD", "ICOSLG", "CASP1", "SLC4A11", "MARVELD3", "TLR3", "TSPO", "SCN2A", "YBX3", "TRPV4", "TSC22D4", "SLC12A6", "PLK3", "TP53", "PTGS2", "MLC1", "RELB", "SLC12A2", "LRRC8E", "HSP90AA1", "BDKRB2", "LRRC8A", "MAPK13")
GOBP_REGULATION_OF_CELL_MATRIX_ADHESION	0.0866426	0.354497	0.204295	0.362224	1.26591	115	c("MMP12", "FERMT1", "S100A10", "SEMA3E", "CCR7", "PLAU", "EPHA1", "CDKN2A", "THY1", "EPHA3", "HOXA7", "APOD", "KDR", "CCL28", "AJAP1", "FUT1", "TEK", "LIMCH1", "SLC9A1", "JAG1", "ONECUT2", "FERMT2", "ONECUT1")
GOCC_MITOCHONDRIAL_MATRIX	0.0255959	0.181625	0.352488	0.31211	1.26584	485	c("ACSM1", "TXNRD2", "RNASEL", "DNAJC15", "PRODH", "AK4", "AGXT2", "TERT", "STAR", "GLDC", "NDUFAB1", "SLC25A5", "GLS2", "PDK4", "SLIRP", "HSPD1", "OXCT2", "NDUFAF7", "POLG2", "C1QBP", "BOLA3", "MTHFD2", "AASS", "HSPE1", "GCSH", "MRPL37", "RPS3", "MRPL15", "PUS1", "FOXO3", "MRPL18", "TWNK", "GLUD1", "REXO2", "MRPS25", "TOP1MT", "TP53", "TBRG4", "TFB2M", "CS", "PPIF", "MPV17L2", "MRPS30", "OAT", "…
GOBP_CD4_POSITIVE_ALPHA_BETA_T_CELL_DIFFERENTIATION	0.104396	0.391713	0.186433	0.379481	1.26503	85	c("HLA-DRA", "IL6", "HLA-DRB1", "IL23A", "IRF4", "SEMA4A", "RUNX3", "ANXA1", "IL6R", "IL23R", "NFKBIZ", "IL4R", "ZC3H12A", "ZBTB7B", "SASH3", "IL12RB1", "GATA3", "SOCS1", "JUNB", "RUNX1", "RELB", "IL27", "BRD2")
GOBP_POSITIVE_REGULATION_OF_ENDOTHELIAL_CELL_PROLIFERATION	0.10989	0.401234	0.181383	0.377673	1.2649	87	c("APELA", "APLNR", "F3", "FGFBP1", "CCL26", "CAV2", "CXCL12", "VASH2", "CCR3", "TNFSF12", "KDR", "STAT5A", "TEK", "HMOX1", "LRG1", "NR4A1", "GATA2", "AGTR1", "FGF2", "SIRT1", "PRKCA")
GOCC_TERTIARY_GRANULE	0.0734767	0.327832	0.222056	0.354882	1.26488	141	c("ITGAM", "CDA", "CLEC4D", "CD177", "LGALS3", "PLAU", "DOK3", "TNFAIP6", "CR1", "PTPN6", "ITGAX", "STOM", "CXCL1", "FOLR3", "SLC2A3", "ATAD3B", "ATP8B4", "CD55", "CTSS", "QPCT", "CLEC4C", "PTX3", "PTAFR", "NIT2", "RAP2B", "CD33", "LRG1", "PGM1", "ADAM8")
GOBP_LEUKOTRIENE_METABOLIC_PROCESS	0.178423	0.506432	0.149208	0.48205	1.26414	25	c("GGT5", "ALOX5", "SYK", "CYP4F3", "GGT6", "MAPKAPK2", "ABCC1", "PLA2G4A", "PLA2G1B")
GOBP_NEGATIVE_REGULATION_OF_MITOTIC_CELL_CYCLE	0.0554649	0.284948	0.245042	0.333517	1.26337	225	c("TNF", "KLF4", "SLFN11", "OVOL1", "USP44", "RGCC", "FOXN3", "NDC80", "DACT1", "RFPL1", "NLE1", "NABP1", "JADE1", "TAOK3", "PLK1", "HUS1B", "PRAP1", "DUSP1", "CCL2", "HASPIN", "ZWINT", "GPR132", "PLK3", "CTDSPL", "TP53", "RPL26", "HUS1", "TRIAP1", "IER3", "FAM107A", "MAD2L2", "BARD1", "MDM2", "BTG1", "CHMP4C", "BCL6", "TRIP13", "CHEK2", "BTG2", "SYF2", "BRSK1", "CDKN1B", "INCENP", "CTNNB1", "MAD…
GOBP_DETECTION_OF_STIMULUS_INVOLVED_IN_SENSORY_PERCEPTION_OF_PAIN	0.172708	0.500028	0.154191	0.472967	1.26309	28	c("TNF", "COMT", "PRDM12", "CXCL12", "TRPA1", "SCN1A", "NTSR1")
GOBP_NEUROTRANSMITTER_UPTAKE	0.153996	0.471552	0.156312	0.430451	1.26267	45	c("GFAP", "DRD3", "SLC22A3", "SLC6A3", "SLC6A2", "SLC22A2", "RAB3B", "SLC17A8", "SLC6A4")
GOMF_HYDROLASE_ACTIVITY_ACTING_ON_GLYCOSYL_BONDS	0.0969479	0.377009	0.191892	0.359789	1.26226	118	c("HYAL4", "CHI3L1", "CHI3L2", "SPAM1", "CD38", "TREH", "OVGP1", "HPSE", "TLR1", "LCT", "AGL", "KLB", "ADPRHL1", "IL1R1", "FUCA2", "IL1RAPL2", "RPS3", "GANC")
GOMF_NUCLEOCYTOPLASMIC_CARRIER_ACTIVITY	0.183838	0.515483	0.144631	0.455907	1.262	32	c("KPNA2", "IPO4", "KPNB1", "KPNA6", "TNPO2", "XPO1", "NUTF2", "RAN", "CALR", "XPO6", "CSE1L", "XPO5", "KPNA3", "TNPO3", "KPNA1", "HIKESHI", "IPO5")
GOBP_CELLULAR_RESPONSE_TO_IONIZING_RADIATION	0.108614	0.398516	0.184706	0.39609	1.26198	69	c("TNF", "CRYAB", "IFI16", "RHOB", "SIRT1", "PRAP1", "GATA3", "FBXO4", "TP53", "EGR1", "RPL26", "HUS1", "ELK1", "BARD1", "MDM2", "CHEK2", "GRB2", "SPIDR")
GOBP_NUCLEOTIDE_SUGAR_METABOLIC_PROCESS	0.184	0.515483	0.143759	0.444721	1.26188	36	c("UGP2", "B4GALNT2", "UAP1L1", "GNPNAT1", "GFPT2", "FUT8", "UXS1", "GNPDA1", "AMDHD2")
GOBP_REGULATION_OF_HEMOPOIESIS	0.0308342	0.202369	0.352488	0.317606	1.2618	368	c("IFNL1", "TNF", "HLA-DRA", "MYC", "CARD11", "TNFSF9", "IL34", "HLA-DRB1", "CARTPT", "IL23A", "LGALS3", "TMEM64", "SYK", "GPR55", "ADIPOQ", "IAPP", "IRF4", "PSG9", "SPINK5", "RUNX3", "TNFAIP6", "CR1", "TNFRSF11A", "PTPN6", "BTK", "CD101", "PPARGC1B", "FES", "TAL1", "CD28", "HOXA7", "ANXA1", "TLR3", "LIF", "IL15RA", "FOS", "IL15", "TYROBP", "IL23R", "HCLS1", "LGALS1", "SLC46A2", "NFKBIZ", "IL4R",…
GOCC_EUCHROMATIN	0.169231	0.496389	0.147331	0.423949	1.26113	48	c("KLF4", "DNTT", "ASH2L", "JUN", "ANKRD2", "SIRT1", "TRNP1", "CECR2", "EXOSC5", "TRIM24", "PELP1", "CTNNB1", "EXOSC10", "ELL", "RRP1B", "TRIM28", "BCAS3", "SP1")
GOBP_POSITIVE_REGULATION_OF_DEFENSE_RESPONSE_TO_VIRUS_BY_HOST	0.191358	0.52419	0.142901	0.474984	1.26084	26	c("PYCARD", "IL23A", "CGAS", "APOBEC3G", "TRIM22", "IL23R", "ZC3H12A", "IL12RB1", "IL27", "APOBEC3F", "HSP90AA1")
GOMF_UBIQUITIN_LIKE_PROTEIN_LIGASE_ACTIVITY	0.0416825	0.241796	0.321776	0.320622	1.26041	334	c("TRIML2", "TRIM49", "TRIM4", "TRIM49C", "RNF125", "TRIM61", "TRIM72", "TRIM48", "TRIM54", "RNF223", "C10orf90", "RNF39", "TRIM14", "CBLC", "HERC5", "TRIM60", "FBXO40", "BSPRY", "RNF135", "MARVELD3", "TRIM38", "TRIM22", "BIRC3", "TRIM71", "RFPL1", "RNF220", "BFAR", "TRIM49B", "MKRN1", "TRIM55", "TRIM58", "TRAF3", "RNF19B", "NEDD4L", "ATG3", "HECW1", "HERC4", "FBXO4", "TRIM26", "ZNRF2", "MYLIP", …
GOBP_GLYCEROPHOSPHOLIPID_CATABOLIC_PROCESS	0.185417	0.517643	0.146416	0.462238	1.25999	31	c("ABHD12B", "APOC1", "PLA2G4D", "ENPP2", "PLA2G10", "PLCB1", "PLA2G4A", "INPP5F", "PNPLA7", "SCARB1")
GOBP_AMINO_ACID_TRANSPORT	0.078712	0.336788	0.213928	0.351152	1.25966	153	c("TNF", "GFAP", "GRM7", "SLC6A3", "SLC6A2", "SLC22A2", "AVP", "SLC16A10", "SLC25A18", "PDPN", "SERINC5", "NTRK2", "SLC17A8", "SLC6A4", "SLC38A2", "SLC7A13", "SLC6A20", "SLC66A1L", "NTSR1", "SLC36A3", "SLC38A8", "SLC6A6", "SLC17A5", "SLC47A1", "SLC7A11", "SLC7A4", "CLN8", "SLC25A44", "SLC6A13", "RGS2", "TRPV1", "GJA1", "SLC25A38", "SLC12A2", "GRM1", "SH3BP4", "SERINC3", "SLC1A5", "LRRC8E", "SLC3A…
GOBP_PYRIMIDINE_RIBONUCLEOTIDE_METABOLIC_PROCESS	0.1875	0.519254	0.145516	0.461824	1.25886	31	c("CDA", "DPYS", "UPP1", "UPRT")
GOBP_POSITIVE_REGULATION_OF_CHROMOSOME_ORGANIZATION	0.100179	0.384506	0.188204	0.362898	1.25816	108	c("GCH1", "TAL1", "SHCBP1L", "RESF1", "PRAP1", "TCP1", "CCT5", "FBXO4", "CCT3", "NCAPG", "YY1", "CCT4", "GNL3", "CCT2", "NCAPG2", "PARN", "MPHOSPH8", "CCT6A", "CTNNB1", "DKC1", "MAD2L1BP", "CCT8", "SLX1A", "INO80D", "MORC2", "TRIM28", "DHX36", "CCT7", "MAP2K7", "ATF7IP", "RUVBL1", "TNKS", "TPR", "TERF1", "MRE11", "MAPK1", "TFPT", "INO80", "RUVBL2", "AURKB", "HNRNPD", "HNRNPA2B1", "ATF7IP2", "HMBO…
GOBP_LEUKOCYTE_TETHERING_OR_ROLLING	0.175	0.501806	0.151149	0.463284	1.25807	30	c("TNF", "ELANE", "CXCL12", "SELPLG", "VCAM1", "CCL28", "PTAFR", "ITGB7")
GOBP_POSITIVE_REGULATION_OF_TRANSFERASE_ACTIVITY	0.0383094	0.233011	0.321776	0.318729	1.258	345	c("CHI3L1", "DYNAP", "TNF", "MYC", "KLF4", "ELANE", "IL34", "HLA-DRB1", "CARTPT", "IL23A", "PLAAT4", "TENM1", "ERBB3", "ADIPOQ", "CCR7", "RGCC", "CCL5", "F2", "EPHA1", "TNFRSF11A", "MT3", "LTK", "SERINC5", "APOE", "NTRK2", "FGFR4", "TLR3", "IL6R", "PDGFA", "FGFR3", "AGT", "RET", "GRHL2", "IL23R", "KDR", "NCF1", "IL4", "TIE1", "TEK", "TAOK3", "CD74", "PLK1", "ROBO1", "POLG2", "ARHGEF5", "CD24", "A…
GOBP_NEGATIVE_REGULATION_OF_TRANSLATION	0.0977312	0.379288	0.188204	0.355549	1.25793	124	c("LIN28A", "GRB7", "GZMB", "ZAR1L", "BANK1", "TRIM71", "CPEB3", "NANOS1", "INPP5E", "SESN2", "EIF4EBP3", "TOB1", "RGS2", "SERBP1", "IGF2BP3", "RPS3", "NCL", "C8orf88", "TNRC6C", "EIF6", "EPHA4", "EIF4EBP1", "ZAR1", "RACK1", "LARP1", "ATF4", "PUS7", "CPEB2", "YBX1", "EIF4G1", "BTG2", "CPEB4", "CELF1", "IFRD2", "SAMD4A", "CAPRIN2", "IGF2BP1", "TNRC6B", "EIF4EBP2", "EIF2S1", "CYFIP1", "EIF2AK3", "Z…
GOBP_REGULATION_OF_REACTIVE_OXYGEN_SPECIES_METABOLIC_PROCESS	0.0927273	0.367659	0.197822	0.355442	1.25784	133	c("TNF", "ITGAM", "CRYAB", "CD177", "ALOX5", "SYK", "F2RL1", "MMP3", "F2", "GCH1", "MT3", "TYROBP", "AGT", "PON3", "CFLAR", "UCP1", "TSPO", "HK2", "ADCY10", "ZC3H12A", "FBLN5", "AGTR1", "GRIN1", "GSTP1", "HP", "FOXO3", "BNIP3", "TP53", "MPV17L", "NNT", "PRKCD", "EIF6")
GOMF_CATALYTIC_ACTIVITY_ACTING_ON_RNA	0.0408082	0.239818	0.321776	0.316878	1.25779	361	c("SLFN12", "DDX43", "GGT5", "POLR3G", "PNLDC1", "PLD6", "RNASEL", "SLFN13", "SAMHD1", "AARS2", "TERT", "ISG20", "DHX58", "RNASET2", "PIWIL3", "IFIH1", "AZGP1", "DDX21", "ZC3H12A", "NOB1", "THUMPD3", "TDRD12", "EIF4A1", "DDX53", "PUS1", "REXO2", "NOP2", "TFB2M", "LRRC47", "EXOSC5", "RPP25", "DDX3Y", "DHX16", "THG1L", "POLR1D", "MARS2", "RPP40", "ERN2", "DDX51", "RPUSD4", "ZC3H12D", "EXOSC6", "NOC…
GOBP_RESPONSE_TO_OXIDATIVE_STRESS	0.0402369	0.238813	0.321776	0.316866	1.25776	375	c("HBA2", "KLF4", "IL6", "GPX2", "CRYAB", "HBA1", "COMT", "ALOX5", "TXNRD2", "CD38", "ADIPOQ", "SCGB1A1", "MMP3", "TNFAIP3", "WNT16", "GCH1", "BTK", "MT3", "PPARGC1B", "APOE", "RBPMS", "MICB", "TRPA1", "SLC4A11", "KLF2", "GPR37L1", "VRK2", "RHOB", "FOSL1", "FOS", "APOD", "TLDC2", "STC2", "PRDX1", "ALDH3B1", "NUDT15", "UCP1", "SMPD3", "NCF1", "MCTP1", "FKBP1B", "JUN", "NOS3", "BAK1", "HMOX1", "ZC3…
GOBP_IMMUNOGLOBULIN_PRODUCTION_INVOLVED_IN_IMMUNOGLOBULIN_MEDIATED_IMMUNE_RESPONSE	0.145315	0.455789	0.159647	0.41073	1.25737	54	c("XCL1", "AICDA", "BTK", "CD28", "NFKBIZ", "IL4", "HSPD1", "C17orf99", "SWAP70", "RIF1", "TFRC", "MAD2L2", "EXOSC6", "BCL6")
GOBP_NEGATIVE_REGULATION_OF_LIPID_LOCALIZATION	0.17451	0.501806	0.146416	0.435759	1.25705	41	c("TNF", "IL6", "ABCA1", "CES1", "APOC1", "PLA2G10", "PCSK9", "APOC2", "IRS2", "TSPO", "NFKBIA")
GOBP_POSITIVE_REGULATION_OF_PHOSPHATIDYLINOSITOL_3_KINASE_PROTEIN_KINASE_B_SIGNAL_TRANSDUCTION	0.083779	0.347588	0.206588	0.345931	1.25704	168	c("CHI3L1", "TNF", "LIN28A", "PIK3AP1", "SEMA3E", "ERBB3", "F2RL1", "CCR7", "CCL5", "F2", "WNT16", "PTPN6", "CALCR", "LTK", "CD28", "NTRK2", "PDGFA", "FGFR3", "CD19", "HPSE", "AGT", "RET", "HCLS1", "KDR", "IRS2", "NCF1", "TEK", "C1QBP", "FGF2", "ADAM8", "SIRT1", "SESN2", "TXN", "CAT", "GATA3", "THPO", "GDF15", "VAV2", "FERMT2", "CCDC88A", "GCNT2")
GOMF_DISULFIDE_OXIDOREDUCTASE_ACTIVITY	0.179283	0.507748	0.145516	0.436473	1.25602	40	c("TXNRD2", "STAB1", "TXN", "STAB2", "PDIA2", "CHCHD4", "TXNDC12", "TXNDC17", "GLRX", "PGK1", "GFER", "TXN2", "PDIA4", "TXNDC5", "TMX1", "TXNRD1", "GLRX2", "TXNL1", "PDIA6", "P4HB", "SELENOT", "TMX2")
GOBP_CELLULAR_RESPONSE_TO_HEAT	0.129151	0.436098	0.166934	0.397152	1.25445	63	c("SCARA5", "SLC52A3", "CXCL10", "HSBP1L1", "HMOX1", "IL1A", "SIRT1", "MAPKAPK2", "HSPA8", "TRPV4", "TRPV1", "ST8SIA1", "HSPA1B", "PTGS2", "BAG3", "DNAJB1", "HSP90AB1", "HSP90AA1", "VCP", "IRAK1", "DAXX", "ATXN3", "CHORDC1", "EIF2S1", "HTRA2", "CLPB", "DHX36", "YWHAE", "DNAJC2", "HDAC2")
GOMF_RIBOSOME_BINDING	0.1	0.384506	0.188204	0.364732	1.25418	101	c("SLFN12", "CPEB3", "NDUFAB1", "EIF5A", "ZC3H12A", "EIF5AL1", "C1QBP", "EIF3K", "SERBP1", "MTIF2", "RPSA", "RBM3", "SBDS", "EIF6", "NPM1", "RACK1", "LARP1", "PIM1", "ETF1", "CPEB2", "CPEB4", "EIF2A", "NCLN", "OXA1L", "OLA1", "IFRD2", "IGHMBP2", "EEF2", "SRP72", "CCDC47", "EIF2S1", "DHX33", "GTPBP6", "G3BP1", "PELO", "ABCE1", "PTCD3", "DNAJC2", "YTHDF1", "MTOR", "NME1", "EIF1", "PYM1", "PRMT3", "…
GOBP_EPITHELIAL_CELL_APOPTOTIC_PROCESS	0.0994764	0.383353	0.186433	0.354426	1.25396	124	c("FGF4", "TNF", "IL6", "RYR2", "RGCC", "ANGPTL4", "TNFAIP3", "IL13", "IL11", "ANXA2", "TERT", "USP53", "NUPR1", "KDR", "CFLAR", "NFKBIZ", "IL4", "TEK", "HMOX1", "GSN", "GATA2", "PLA2G1B", "CCL2", "GATA3", "CARM1", "UMODL1", "NDNF", "FOXO3")
GOBP_INTRINSIC_APOPTOTIC_SIGNALING_PATHWAY_BY_P53_CLASS_MEDIATOR	0.10989	0.401234	0.181383	0.382709	1.25368	79	c("MYC", "PYCARD", "IFI16", "CD44", "PERP", "PMAIP1", "NUPR1", "EIF5A", "JMY", "CD74", "AEN", "SIRT1", "FHIT", "TP53", "RPL26", "RPS7", "TRIAP1", "PHLDA3", "MDM2", "BDKRB2", "USP28", "POU4F1", "DDIT4", "CHEK2", "MYBBP1A", "TOPORS", "RRM2B", "TP73", "SHISA5", "BAX", "RRP8", "SNW1", "KDM1A", "HIPK1", "HNRNPK")
GOBP_PROTEIN_TARGETING_TO_MEMBRANE	0.108696	0.398516	0.181383	0.358246	1.25363	116	c("ITGAM", "RTP4", "RTP1", "STOM", "ZDHHC23", "LARGE1", "NCF1", "RTP5", "ZDHHC14", "VPS37B", "ATG3", "KCNE1", "MTCL1", "ZDHHC11B", "CHP1", "ZDHHC3", "ZDHHC9", "SEC63", "CDK5R1", "NACA2", "PRKCI", "HPCA", "CHM", "ICMT", "MYO1C", "PRNP", "YIF1B", "SLC51B", "ZDHHC12", "SRP72", "ZDHHC11", "GDI1", "ZDHHC7")
GOMF_MOLECULAR_CONDENSATE_SCAFFOLD_ACTIVITY	0.185111	0.517395	0.143759	0.442549	1.25342	38	c("LGALS3", "CGAS", "NEAT1", "SURF6", "ZAR1", "SQSTM1", "BRD3", "DAXX", "PRNP", "MYOZ1", "G3BP1", "SOS1", "FUS")
GOBP_RESPONSE_TO_HEAT	0.101818	0.385806	0.188204	0.367801	1.25336	98	c("SCARA5", "CRYAB", "SLC52A3", "HSPB2", "CXCL10", "HSPA2", "P2RX3", "MICB", "HSBP1L1", "NOS3", "DNAJA4", "HMOX1", "IL1A", "SIRT1", "MAPKAPK2", "HSPA8", "TRPV4", "TRPV1", "ST8SIA1", "HSPA1B", "PTGS2", "DNAJB4", "BAG3", "DNAJB1", "HSP90AB1", "HSP90AA1", "VCP", "IRAK1", "DNAJA2", "DAXX")
GOBP_SUPEROXIDE_METABOLIC_PROCESS	0.146341	0.456471	0.157403	0.398864	1.2525	61	c("ITGAM", "CD177", "SYK", "F2RL1", "GCH1", "MT3", "TYROBP", "PRDX1", "PON3", "NCF1", "NOS3", "CBS", "FBLN5", "GSTP1", "NCF2")
GOBP_GLUCOSE_CATABOLIC_PROCESS	0.186722	0.518133	0.145516	0.47724	1.25152	25	c("PFKP", "PGAM2", "PGAM1", "HK2", "ADCY10", "ENO2", "ENO1", "TP53", "TPI1", "PGK1", "TIGAR", "PFKL", "HK3", "PKM")
GOCC_EXTERNAL_SIDE_OF_PLASMA_MEMBRANE	0.040783	0.239818	0.287857	0.320765	1.25002	318	c("RAET1L", "TNF", "FOLR2", "ITGAM", "IL13RA2", "CD200R1L", "CD3G", "CLEC4D", "SCNN1A", "CXCL10", "ABCA1", "HLA-DRB1", "AQP4", "F3", "ICOSLG", "CD200R1", "SERPINA5", "CCR7", "PLAU", "F2", "TRGC2", "IL13", "TNFRSF11A", "CLEC6A", "ITGAX", "LY6G5C", "ST14", "CXCL12", "THY1", "CCR8", "HHLA2", "PCSK9", "MICB", "CD28", "CA4", "ABCG2", "FOLR3", "CCR3", "IL6R", "VCAM1", "CD19", "ENPEP", "OSMR", "MOG", "M…
GOBP_NEGATIVE_REGULATION_OF_INNATE_IMMUNE_RESPONSE	0.126374	0.433571	0.168238	0.38289	1.24995	76	c("SFN", "SERPINB9", "MMP12", "IFI16", "TNFAIP3", "CR1", "SAMHD1", "KLRD1", "DHX58", "NLRC5", "TTLL12", "CRK", "DUSP10", "ARG1", "LYAR")
GOCC_CHROMOSOME_TELOMERIC_REGION	0.0805009	0.342107	0.2114	0.349636	1.24969	146	c("NLRP2", "ZSCAN4", "TERT", "TERB1", "NABP1", "RIF1", "PPP1CC", "MAJIN", "THOC5", "ALYREF", "NAT10", "UPF1", "MTA2", "CHEK2", "MEN1", "SPDYA", "PTGES3", "PARP1", "DMC1", "TELO2", "DHX36", "KDM1A", "EID3", "HDAC2", "CBX3", "SSB", "PRKDC", "ORC1", "RNF8", "THOC6", "ORC2", "PINX1", "TNKS", "RAD51", "TERF1", "MRE11", "RECQL4", "ZBTB10", "NSMCE1", "TFIP11", "TEN1", "MCM5", "PIF1", "ORC4", "NSMCE3", "…
GOBP_REGULATION_OF_REPRODUCTIVE_PROCESS	0.0760135	0.332257	0.2114	0.337421	1.2493	185	c("PRDM14", "APELA", "DAZL", "SPINK1", "OVOL1", "NODAL", "OXT", "SNAI1", "NPPC", "SRY", "SPATA22", "PTGDS", "HPGDS", "ADAM7", "ZP3", "PLA2G10", "LIF", "OVGP1", "PGAM4", "IQCF1", "GCM1", "NUPR1", "CNR1", "PTAFR", "PLCB1", "PSMA8", "GLRA1", "TACR3", "NR5A1", "AURKA", "C1QBP", "YBX3", "IL1A", "GDF9", "DUSP1", "EDNRB", "UMODL1", "INHBB", "HORMAD1", "ZWINT", "JAG1", "CNTD1", "GJA1", "TEX11")
GOCC_TRANS_GOLGI_NETWORK	0.0509868	0.273016	0.257206	0.326324	1.24904	250	c("HLA-DQA1", "HLA-DQA2", "HLA-DRB5", "HLA-DRA", "HLA-DQB2", "AP1M2", "HLA-DRB1", "PHETA2", "HLA-DQB1", "HLA-DPA1", "CDH1", "HTR7", "MS4A7", "CA4", "TBC1D23", "ATP8B4", "CHST6", "RBFOX1", "LLGL1", "LGR6", "CD74", "ARL5C", "WDR11", "BICD1", "CHAC1", "GOLT1A", "CD2AP", "GCNT1", "ATP8B2", "ARFGEF1", "CORO7", "ASAP1", "MMP24", "PLOD3", "ATG9B", "RAB21", "TEPSIN", "OPTN", "RAB10", "STX16", "SLC66A2", …
GOBP_MORPHOGENESIS_OF_AN_EPITHELIAL_SHEET	0.133208	0.441073	0.165657	0.39569	1.24895	64	c("MMP12", "FERMT1", "HOXB2", "HTN1", "CD44", "PDPN", "TMEFF2", "WNT7A", "LRG1", "JAG1", "FERMT2", "HOXB4", "FIGNL2", "CARMIL2", "CCN1")
GOBP_MIRNA_PROCESSING	0.159844	0.481246	0.153159	0.425617	1.24849	45	c("IL6", "LIN28A")
GOBP_REGULATION_OF_SODIUM_ION_TRANSMEMBRANE_TRANSPORTER_ACTIVITY	0.166667	0.490436	0.149208	0.42629	1.24794	44	c("FXYD4", "FXYD5", "FXYD7", "FGF13", "PCSK9", "NETO1", "SCN1B", "NEDD4L", "SLC9A1", "HECW1", "CHP1", "YWHAH", "SCN3B", "NEDD4", "ACTN4", "SLMAP")
GOBP_REGULATION_OF_CELL_CYCLE_G2_M_PHASE_TRANSITION	0.101633	0.385806	0.188204	0.358357	1.2479	113	c("HSPA2", "USP50", "FOXN3", "RFPL1", "NABP1", "TAOK3", "PLK1", "AURKA", "HUS1B", "GPR132", "TP53", "MTA3", "CDC25A", "RAD51C", "HUS1", "RNASEH2B", "NPM1", "RCC2", "IER3", "BARD1", "CDK3", "CHMP4C", "ATF5", "SYF2", "BRSK1", "CDK4", "FOXO4", "AVEN", "RRM2B", "BRD4", "CCNB1", "VPS4B", "TICRR", "CDC25C", "ORC1", "NOP53", "KCNH5", "VPS4A", "MIIP", "MRE11", "PBX1", "TAOK1", "AURKB", "CCNG1", "BABAM1",…
GOBP_CELLULAR_RESPONSE_TO_GLUCOSE_STARVATION	0.169625	0.496389	0.149208	0.429257	1.24771	43	c("IFI16", "UPP1", "PMAIP1", "ZC3H12A", "SIRT1", "SESN2", "FOXO3", "TP53", "YWHAG", "ATF4", "MYBBP1A", "CPEB4", "XBP1", "SESN1", "EIF2AK3", "RRP8", "ATG14", "ASNS", "BECN1", "YWHAZ", "HNRNPA1", "KPTN", "SLC7A5")
GOBP_GENERATION_OF_PRECURSOR_METABOLITES_AND_ENERGY	0.0428135	0.246345	0.271289	0.308155	1.24766	450	c("COX7A1", "TNF", "FBP1", "ACSM1", "COMT", "ENPP1", "ADIPOQ", "AVP", "LDHA", "SLC25A18", "UGP2", "MT3", "PTH", "VGF", "DNAJC15", "AK4", "PKLR", "PFKP", "PYGL", "PHKA1", "PGAM4", "PGAM2", "PHLDA2", "PYGB", "NUPR1", "PGAM1", "IRS2", "GFPT2", "IL4", "NDUFAB1", "SHPK", "AGL", "HK2", "OXCT2", "ADCY10", "PYGM", "MTLN", "PGM1", "SORBS1", "UQCRH", "ATG3", "CAT", "PGM2", "MT-ATP8", "GYS2", "TRPV4", "CHCH…
GOBP_L_AMINO_ACID_BIOSYNTHETIC_PROCESS	0.146667	0.457115	0.158514	0.4037	1.24683	57	c("PAH", "SERINC5", "AGXT2", "GLS2", "CBS", "AASS", "SEPHS2", "BCAT1", "GLUD1", "OAT", "PSAT1", "CTH", "SERINC3", "PLOD3", "ADI1", "ASS1", "PHGDH", "GOT1", "GLS", "GLUL", "ASL", "APIP", "GLUD2", "ENOPH1", "GOT2", "NOXRED1", "ASNS")
GOBP_POSITIVE_REGULATION_OF_CALCIUM_MEDIATED_SIGNALING	0.182692	0.513622	0.141225	0.419127	1.24679	48	c("TNF", "P2RX5", "ERBB3", "SYK", "IAPP", "NMUR1", "P2RX3", "CALCR", "LHCGR", "AKAP6", "ZAP70", "SLC9A1")
GOBP_CELL_CELL_JUNCTION_ASSEMBLY	0.0855615	0.35157	0.204295	0.348467	1.24649	147	c("TNF", "APLNR", "GJA4", "GJB1", "CLDN7", "CDH19", "PKP3", "SNAI1", "CDH9", "F11R", "CLDN6", "CDH26", "CDH1", "CAV1", "MARVELD2", "CLDN9", "OCLN", "MARVELD3", "UGT8", "ESAM", "AGT", "GRHL2", "CDH8", "TBCD", "LIM2", "ANK2", "IRX3")
GOBP_CELLULAR_RESPONSE_TO_REACTIVE_OXYGEN_SPECIES	0.0946429	0.371425	0.193813	0.349739	1.24587	139	c("KLF4", "IL6", "MMP3", "TNFAIP3", "GCH1", "BTK", "MT3", "PPARGC1B", "TRPA1", "KLF2", "GPR37L1", "RHOB", "FOS", "PRDX1", "UCP1", "SMPD3", "NCF1", "JUN", "NOS3", "FBLN5", "SIRT1", "TXN", "HSPA8", "CAT", "PAWR", "RPS3", "FOXO3", "TET1", "BNIP3", "MET", "PPIF", "KDM6B")
GOBP_RESPONSE_TO_XENOBIOTIC_STIMULUS	0.0398089	0.237858	0.287857	0.311922	1.2457	398	c("MMP7", "UGT1A8", "TNF", "MYC", "CSAG3", "FBP1", "CYP2S1", "DRD3", "ACSM1", "UGT2B11", "COMT", "ABCA1", "SLC6A3", "TXNRD2", "SLC6A2", "CD38", "SLCO1B1", "ADIPOQ", "GIP", "CDH1", "SCGB1A1", "NPPC", "TBXA2R", "SLCO1B3", "SLCO1A2", "ASIC2", "NCEH1", "GSTA3", "TFAP2B", "FMO5", "LTA", "LCK", "PTH", "TRPA1", "REN", "TLR3", "FOSL1", "FOS", "UGT2B28", "CYP2C19", "RET", "CYP2C18", "PON3", "NFKBIZ", "ABC…
GOCC_U2_TYPE_SPLICEOSOMAL_COMPLEX	0.107407	0.396277	0.184706	0.369822	1.24527	93	c("PHF5A", "SNRPN", "DHX16", "SNRPF", "RBM8A", "SYF2", "PRPF19", "U2AF2", "PRPF40A", "RBM22", "EIF4A3", "SNW1", "SNU13", "SF3B4", "SNRPD3", "SNRNP40", "SF3B6", "SNIP1", "AQR", "SF3A3", "TFIP11", "LSM2", "SF3B1", "SNRPA1", "CWC27", "GCFC2", "LUC7L", "PRPF4", "SF3B3", "DHX8", "SNRPE", "CDC40", "PRPF38A", "EFTUD2", "WBP4", "SNRPD1", "SNRPB", "DDX42", "TXNL4A", "SF3B2", "PLRG1", "LSM4", "LSM5", "SNRN…
GOMF_ORGANIC_ANION_TRANSMEMBRANE_TRANSPORTER_ACTIVITY	0.057971	0.290075	0.237794	0.322026	1.24514	261	c("SLC52A3", "SLCO6A1", "SLC22A3", "SLC25A31", "SLC39A4", "SLC5A12", "SLC22A2", "SLCO1B1", "SLC22A9", "SLCO1B3", "SLCO1A2", "SLC16A10", "SLC25A18", "SLC25A47", "PDPN", "SLC39A12", "SLCO1B7", "SLC25A16", "SLC22A13", "SERINC5", "SLC16A5", "SLC26A3", "SLC4A11", "SLC2A14", "ABCG2", "SLC17A8", "SLC2A3", "SLC46A2", "SLC25A42", "SLC26A7", "ABCC2", "SLC38A2", "SLC7A13", "SLC6A20", "SLC25A5", "SLC66A1L", …
GOBP_REGULATION_OF_DNA_BINDING_TRANSCRIPTION_FACTOR_ACTIVITY	0.0453809	0.255168	0.271289	0.318344	1.24349	321	c("FOXH1", "XCL1", "TNF", "KLF4", "IL6", "NLRP12", "PYDC1", "PYCARD", "CARD16", "CARD11", "ENPP1", "NODAL", "NR0B1", "SYK", "RGCC", "TRIM14", "TNFAIP3", "TNFRSF11A", "BTK", "ANXA3", "PLA2G10", "CDKN2A", "PPARGC1B", "RHEBL1", "RIPK4", "TRIM38", "TRIM22", "OPRD1", "HCK", "AGT", "CMKLR1", "NUPR1", "CFLAR", "RFPL1", "ARRB1", "RNF220", "MYD88", "NKX6-1", "NLRC5", "NFKBIA", "NEUROG1", "ZC3H12A", "ARHGE…
GOMF_SODIUM_CHANNEL_REGULATOR_ACTIVITY	0.201195	0.538106	0.13649	0.436414	1.2432	37	c("FXYD4", "FXYD5", "FXYD7", "FGF13", "PCSK9", "SCN1B", "NEDD4L", "SGK1", "YWHAH", "SCN3B", "NEDD4")
GOBP_GLYCOSYL_COMPOUND_METABOLIC_PROCESS	0.1337	0.441073	0.16318	0.380811	1.24317	76	c("CDA", "AICDA", "APOBEC3D", "APOBEC3G", "UPP1", "APOBEC3H", "APOBEC3C", "GDA", "FUCA2", "APRT", "PNP", "PGM2", "DERA", "UCKL1", "NT5E", "MACROD2")
GOBP_POSITIVE_REGULATION_OF_REACTIVE_OXYGEN_SPECIES_METABOLIC_PROCESS	0.155844	0.474798	0.151149	0.393378	1.24297	62	c("ITGAM", "CD177", "SYK", "F2RL1", "F2", "TYROBP", "AGT", "TSPO", "ADCY10", "ZC3H12A", "AGTR1", "GRIN1", "GSTP1", "FOXO3", "TP53", "NNT", "PRKCD")
GOMF_VITAMIN_TRANSMEMBRANE_TRANSPORTER_ACTIVITY	0.19	0.521585	0.141225	0.441055	1.24261	35	c("SLC52A3", "GC", "SLC22A2", "PDPN", "SLC2A14", "ABCG2", "SLC2A3", "SLC47A1", "ABCC1", "SLC25A19", "SLC23A1", "SLC2A8", "SLC52A1")
GOBP_RESPONSE_TO_FLUID_SHEAR_STRESS	0.19596	0.532246	0.1396	0.448875	1.24253	32	c("KLF4", "ABCA1", "KLF2", "NOS3", "PLEC", "PTGS2", "ACE", "CITED2", "ASS1")
GOBP_REGULATION_OF_PROTEIN_CONTAINING_COMPLEX_ASSEMBLY	0.0430622	0.246821	0.276501	0.311282	1.24247	395	c("TNF", "PFN3", "GFAP", "PYDC1", "CRYAB", "PYCARD", "FERMT1", "CLDN7", "CAPG", "ABCA1", "LMOD2", "LGALS3", "TENM1", "SYK", "IAPP", "CCR7", "MMP3", "TUBB4A", "GBP2", "USP50", "SLC39A12", "CCL26", "BTK", "OCLN", "APOE", "FES", "TAL1", "DNAJC15", "BIK", "HRK", "OPRD1", "HCK", "ESAM", "HCLS1", "DACT1", "MYD88", "TBCD", "TMOD1", "TICAM1", "BAK1", "BAIAP2L2", "GSN", "ARHGEF5", "MTLN", "STMN2", "VILL",…
GOBP_REGULATION_OF_MICROTUBULE_CYTOSKELETON_ORGANIZATION	0.0905861	0.362533	0.197822	0.343432	1.24224	160	c("TRIM54", "TUBB4A", "SLC39A12", "OCLN", "FGF13", "FES", "EPHA3", "TBCD", "PLK1", "STMN2", "BICD1", "TPPP", "TRPV4", "STMND1", "RPS3", "CCSAP", "HSPA1B", "BICD2", "MET", "PAK1", "SPAG5", "HAUS7", "MAP2", "CDK5R1", "FAM107A", "CLIP1", "WDR47", "CHMP4C", "GAS2L2", "PSRC1", "FKBP4", "CDKN1B", "MAP1B", "MAP6D1", "STMN4", "ARHGEF2", "ROCK1", "CLASP2", "CYLD", "SKA3", "PHLDB2", "MARK2", "CHMP5", "SNCA…
GOBP_REGULATION_OF_CALCIUM_ION_TRANSPORT	0.0743802	0.330281	0.2114	0.328823	1.24217	224	c("NPSR1", "XCL1", "APLNR", "DRD3", "TRPC6", "CXCL10", "SPINK1", "P2RX5", "RYR2", "LGALS3", "CCL5", "CAV1", "F2", "IL13", "PTPN6", "P2RX3", "CXCL12", "THY1", "HCRT", "OPRD1", "CD19", "TRPV2", "STC2", "METTL21C", "LHCGR", "GRAMD2A", "FKBP1B", "NOS3", "TSPO", "TMC1", "CXCL11", "ANK2", "BAK1", "JPH2", "NTSR1", "CACNB2", "JPH1", "AKAP6", "GRIN1", "TRDN", "SLC9A1", "PLP1", "PLA2G1B", "CCL2", "TLR9")
GOBP_RESPONSE_TO_STEROL	0.181435	0.511207	0.149208	0.460421	1.24135	29	c("DYNAP", "ABCA1", "CES1")
GOBP_NEGATIVE_REGULATION_OF_PROTEIN_MATURATION	0.196162	0.53242	0.143759	0.464362	1.24011	28	c("NLRP7", "CARD16", "CARD18", "PLAU", "CTSZ")
GOBP_DICARBOXYLIC_ACID_TRANSPORT	0.105546	0.394105	0.183024	0.361599	1.24002	100	c("TNF", "FOLR2", "GFAP", "GRM7", "AVP", "SLC25A18", "PDPN", "SLC26A3", "FOLR3", "NTRK2", "SLC17A8", "SLC26A7", "ABCC2", "SLC38A2", "SLC7A13", "NTSR1", "SLC7A11", "CLN8", "TRPV1", "GJA1", "SLC12A2", "GRM1", "SLC22A6", "SLC1A5", "LRRC8E")
GOBP_POSITIVE_REGULATION_OF_LYMPHOCYTE_DIFFERENTIATION	0.112875	0.407621	0.175204	0.351302	1.23968	123	c("HLA-DRA", "TNFSF9", "HLA-DRB1", "IL23A", "SYK", "RUNX3", "CR1", "BTK", "ANXA1", "IL15RA", "IL15", "IL23R", "NFKBIZ", "IL4R", "IL4", "CD74", "SOX13", "ADAM8", "ZBTB7B", "ZAP70", "SASH3", "PNP", "IL12RB1", "GATA3", "SOCS1", "INPP5D", "FOXO3", "SMARCD2", "RUNX1", "DUSP10")
GOMF_PROTEIN_DEMETHYLASE_ACTIVITY	0.189583	0.520813	0.144631	0.45645	1.23952	30	c("JARID2", "KDM7A", "HR", "KDM6B", "KDM4A", "KDM4C", "KDM2A", "KDM1B", "KDM5B", "UTY", "RIOX1", "KDM1A", "JMJD6", "RSBN1", "PHF8", "KDM4B", "KDM5A", "KDM5D", "KDM5C", "FBXL19", "KDM3B", "KDM2B", "KDM3A", "JMJD1C")
GOBP_POSITIVE_REGULATION_OF_RECEPTOR_SIGNALING_PATHWAY_VIA_STAT	0.175097	0.501806	0.145516	0.419607	1.23911	47	c("IFNL1", "TNF", "IL6", "IL23A", "CCL5", "F2", "IL6R", "AGT", "IL23R")
GOBP_DEFENSE_RESPONSE_TO_GRAM_POSITIVE_BACTERIUM	0.162313	0.486561	0.148262	0.395817	1.23907	60	c("MMP7", "TNF", "IL6", "PYCARD", "GBP2", "LBP", "LTA", "PLA2G2A")
HALLMARK_APOPTOSIS	0.0875	0.356206	0.202072	0.345353	1.23771	154	c("TNF", "IL6", "IGFBP6", "CD44", "LGALS3", "ERBB3", "CD38", "CASP1", "CAV1", "F2", "NEFH", "BCL2L10", "RNASEL", "GCH1", "ANXA1", "BIK", "PMAIP1", "RHOB", "BIRC3", "CFLAR", "ISG20", "CASP8", "JUN", "EMP1", "TSPO", "HMOX1", "GNA15", "GSN", "IL1A", "MGMT", "FEZ1", "DFFA", "ENO2", "MCL1", "PAK1", "ATF3", "CTH", "DAP3", "LMNA", "VDAC2", "SQSTM1", "IER3", "TIMP3", "ETF1", "BTG2", "PPP3R1", "CDKN1B", "…
GOBP_APICAL_JUNCTION_ASSEMBLY	0.13594	0.443201	0.16318	0.386355	1.23751	70	c("TNF", "CLDN7", "SNAI1", "F11R", "CLDN6", "MARVELD2", "CLDN9", "OCLN", "MARVELD3", "ESAM", "GRHL2", "TBCD")
GOBP_FOAM_CELL_DIFFERENTIATION	0.194	0.529166	0.1396	0.439232	1.23748	35	c("ABCA1", "ADIPOQ", "MSR1", "SOAT2", "PLA2G10", "PLA2G2A", "CETP", "AGT", "LPL", "NFKBIA", "AGTR1")
GOBP_T_HELPER_1_TYPE_IMMUNE_RESPONSE	0.186275	0.518133	0.141225	0.425163	1.23721	42	c("XCL1", "HLA-DRB1", "IL23A", "SEMA4A", "ANXA1", "IL33", "IL23R", "NFKBIZ", "IL4R", "IL1R1", "EBI3", "PLA2G4A", "IL12RB1")
GOBP_RESPONSE_TO_INTERLEUKIN_4	0.198	0.534282	0.138022	0.444581	1.23699	33	c("XCL1", "IL4R", "STAT5A", "IL4", "SHPK", "MRC1", "GATA3", "HSP90AB1", "IMPDH2", "CORO1A", "STAT6", "CDK4", "XBP1", "RPL3")
GOBP_MATING_BEHAVIOR	0.2	0.536402	0.137251	0.444328	1.23629	33	c("PI3", "OXT", "TAC1", "AVP", "DDO", "CNR1", "SLC6A4")
[truncated: 3,008 more rows]
