# Supplementary material for: SSEA3 and CD105 positivity are associated with the treatment potency of human neural crest-derived nasal turbinate stem cells for Alzheimer’s disease
Source: Transl Neurodegener. 2026 Mar 3;15:8. doi: 10.1186/s40035-026-00539-3 (PMC12955099; doi:10.1186/s40035-026-00539-3)
Supplement: Supplementary file 4 — Additional file 4. Table S3. Differential expression results in microglial cell type. Table S4. Differential expression results in astrocyte cell type. [file 40035_2026_539_MOESM4_ESM.xlsx]

## Sheet: Microglial
Supplementary Table S3. Differential expression results in microglial cell type
baseMean	log2FoldChange	lfcSE	stat	pvalue	padj	gene
3794.3	12.921	1.85542	6.96393	3.30907e-12	1.78212e-09	CHI3L1
563.962	12.6538	3.14288	4.02617	5.66927e-05	0.00408103	CHI3L2
523.131	12.5453	2.87869	4.358	1.31257e-05	0.00128094	HLA-DRA
294.377	11.7144	1.55551	7.53095	5.03712e-14	4.30851e-11	GFAP
101.327	10.1769	3.30622	3.07811	0.00208317	0.0625973	HLA-DQA1
244.966	10.0055	1.57838	6.33911	2.31103e-10	8.61657e-08	MMP7
232.842	9.93475	1.50378	6.60654	3.93414e-11	1.73353e-08	POU5F1
77.8303	9.79778	1.54147	6.35613	2.06899e-10	7.91717e-08	AP002954.2
65.6469	9.55063	4.05356	2.35611	0.0184674	0.273957	HLA-DRB5
63.844	9.51046	4.78565	1.98729	0.0468906	0.484609	HLA-DQA2
57.2053	9.34838	1.58532	5.89683	3.70547e-09	1.13798e-06	ESRG
55.7577	9.31492	3.47083	2.68377	0.00727971	0.149675	PI3
52.9513	9.23668	1.59223	5.80111	6.58773e-09	1.77393e-06	LINC02582
101.604	8.73575	1.57393	5.55027	2.85234e-08	6.3809e-06	L1TD1
92.6619	8.53937	4.77544	1.78818	0.0737465	0.604821	XIST
27.1694	8.27276	1.6652	4.96801	6.76428e-07	0.000103536	DUXAP8
22.4656	8.00334	1.66962	4.79352	1.63884e-06	0.000226956	TRIM4
57.101	7.9094	1.55948	5.07183	3.94004e-07	6.74953e-05	PMP2
359.707	7.90636	2.21665	3.56681	0.000361359	0.016681	HLA-DRB1
18.7118	7.73186	1.77007	4.36811	1.25325e-05	0.00123132	AC009446.1
18.4193	7.71798	1.70795	4.51885	6.21775e-06	0.000717558	HEPN1
47.7903	7.65759	2.58292	2.9647	0.00302977	0.0811343	PNOC
17.6516	7.65699	4.78802	1.5992	0.109777	0.715813	AC079062.1
17.126	7.60296	1.96812	3.86306	0.000111976	0.00681272	CTXND1
16.9247	7.59007	1.74489	4.34987	1.36216e-05	0.00130692	LINC00678
16.8837	7.58363	1.78404	4.25081	2.12998e-05	0.00191185	C13orf42
16.6194	7.56757	3.79342	1.99492	0.0460516	0.48197	MT1G
90.2573	7.56462	1.38684	5.45457	4.90909e-08	1.03454e-05	AL512452.1
15.4113	7.46389	1.75582	4.25093	2.12885e-05	0.00191185	CASP1
14.3508	7.35552	3.72189	1.97629	0.0481224	0.489026	CSAG1
38.9013	7.3386	1.57532	4.65847	3.18564e-06	0.000395918	OASL
13.8191	7.30131	4.09927	1.78112	0.0748925	0.605152	SLPI
13.706	7.29227	4.78896	1.52273	0.127827	0.754663	PEG3
194.918	7.28	2.7635	2.63434	0.00843002	0.166324	HLA-DPA1
13.6429	7.27768	1.80941	4.02212	5.76759e-05	0.00413135	FBP1
13.4668	7.27259	1.81297	4.01142	6.03535e-05	0.0042602	ANKRD30BL
12.6707	7.1719	1.82215	3.93596	8.28635e-05	0.00542756	RTP4
12.5228	7.15899	4.05832	1.76403	0.0777272	0.617003	CDH19
12.0131	7.10638	1.83427	3.87424	0.00010696	0.00659903	GPX2
11.5253	7.02973	2.07736	3.38398	0.000714441	0.0284134	CD38
11.365	7.02775	1.86216	3.77398	0.000160664	0.00905511	SFN
133.826	6.804	0.94505	7.19961	6.03832e-13	4.18111e-10	AQP4
9.80428	6.80085	1.913	3.55507	0.000377874	0.0172788	FBXO39
262.462	6.7902	0.656283	10.3465	4.34283e-25	1.26298e-21	PI15
78.7972	6.78744	1.17829	5.76042	8.39073e-09	2.17874e-06	LINC02055
52.9738	6.76054	1.34036	5.04383	4.56309e-07	7.71534e-05	CFB
25.7209	6.74493	1.68932	3.99269	6.53279e-05	0.0045279	AL138701.2
25.7183	6.74155	1.70958	3.9434	8.03353e-05	0.00533361	AL353807.5
25.2401	6.72915	1.661	4.05127	5.09411e-05	0.00379864	SLFN12
8.82264	6.66439	1.97142	3.38049	0.000723554	0.028546	HES2
8.72198	6.64091	4.79136	1.38602	0.165742	0.82126	CYP26C1
8.71562	6.63375	1.94121	3.41732	0.000632413	0.0261247	SCN4B
8.4073	6.59436	1.98492	3.32223	0.000893012	0.0333812	NPSR1
205.378	6.56659	0.641788	10.2317	1.42968e-24	2.96986e-21	TNFAIP2
8.16812	6.53151	2.12174	3.07837	0.00208137	0.0625973	ALPG
7.97621	6.50517	1.98113	3.28357	0.00102499	0.0375427	AC009055.2
7.98561	6.49981	2.34216	2.77513	0.00551794	0.125032	SGCA
7.93529	6.49058	2.07992	3.1206	0.00180485	0.057168	KRT75
21.8223	6.48205	1.94516	3.3324	0.000861019	0.0324354	MTRNR2L1
21.373	6.47187	1.77895	3.63803	0.000274728	0.013496	NANOG
7.77795	6.47159	4.79218	1.35045	0.176873	0.835034	CDX1
168.985	6.4243	0.905274	7.09652	1.27934e-12	7.75122e-10	C1R
20.0163	6.36741	1.66766	3.81818	0.000134442	0.00804495	AC007326.5
7.26196	6.36552	2.05676	3.09492	0.00196865	0.0603927	FOXH1
6.9694	6.32868	2.32745	2.71915	0.00654504	0.139227	AC093898.1
6.85299	6.29351	4.79316	1.31302	0.189176	0.849771	CDH9
6.8057	6.27865	4.79325	1.30989	0.190232	0.850214	MT1H
6.78054	6.26199	2.25123	2.78159	0.00540938	0.123095	LINC00871
112.821	6.26172	2.61168	2.39759	0.0165035	0.253376	MEG3
18.0158	6.22194	1.77692	3.50153	0.000462589	0.0205076	IL33
71.4668	6.20034	0.921595	6.72783	1.72209e-11	8.07771e-09	GBP2
17.2979	6.16371	1.71251	3.59922	0.000319172	0.0151363	IL13RA2
16.7598	6.10393	1.71536	3.55841	0.000373112	0.0171149	PCDHGA7
15.7026	6.02234	1.74205	3.45705	0.000546125	0.0234254	SFTA1P
15.2406	5.97698	1.82435	3.27623	0.00105203	0.0382439	ARGFX
14.6492	5.92687	1.72558	3.43471	0.000593198	0.0248579	SLC24A2
128.402	5.85677	0.739209	7.92302	2.31813e-15	2.2472e-12	GBP1
13.5132	5.8237	4.68689	1.24255	0.214033	0.879404	HP
39.8657	5.78495	1.4575	3.96908	7.21516e-05	0.0049723	HLA-DQB1
173.839	5.76899	0.716504	8.05158	8.17294e-16	9.14175e-13	PLAAT4
53.6857	5.76765	0.978467	5.89457	3.7565e-09	1.13798e-06	GBP3
273.886	5.68422	0.520095	10.9292	8.35926e-28	4.05173e-24	MYC
68.5066	5.58408	0.926182	6.02914	1.6483e-09	5.44727e-07	DPPA4
23.3415	5.58293	1.29872	4.29878	1.71737e-05	0.00160079	IRAK2
165.292	5.57815	0.903704	6.17253	6.72038e-10	2.27258e-07	NNMT
34.712	5.57616	1.23131	4.52863	5.93683e-06	0.000696189	UTF1
139.371	5.56427	0.684407	8.13006	4.29089e-16	5.19949e-13	COMT
44.9871	5.53121	0.949071	5.82802	5.60875e-09	1.53881e-06	GALNT15
1115.49	5.49624	0.627101	8.76452	1.87569e-18	2.47949e-15	CRYAB
10.3449	5.42481	1.82942	2.96531	0.00302379	0.0811234	HSPA2
9.71551	5.31637	2.1213	2.50618	0.0122043	0.209921	GALNT5
9.79673	5.31511	1.83378	2.89845	0.00375009	0.0954993	NKX6-2
9.97288	5.29865	4.61181	1.14893	0.250584	0.916928	PLA2G2A
19.2731	5.29706	1.92628	2.74989	0.00596159	0.131544	DLX6-AS1
9.71488	5.28645	2.00617	2.6351	0.00841117	0.166291	LINC01374
18.4336	5.26237	1.63151	3.22547	0.00125768	0.0439612	TNFAIP6
9.09886	5.23309	1.86081	2.81227	0.00491939	0.11519	C2orf80
120.161	5.23068	0.681434	7.67599	1.64146e-14	1.49178e-11	SERPINA3
99.764	5.2233	0.650809	8.02586	1.00819e-15	1.04715e-12	FBLN5
45.2972	5.20282	0.925341	5.6226	1.88107e-08	4.48404e-06	NFIX
35.2022	5.17782	1.06105	4.8799	1.06138e-06	0.000152807	MT1F
359.153	5.16561	2.27483	2.27077	0.0231607	0.316225	CD74
8.59228	5.14504	1.87662	2.74166	0.00611299	0.133067	FA2H
130.208	5.1079	2.21288	2.30826	0.0209847	0.29625	AL110292.1
8.42492	5.10271	1.94856	2.61871	0.00882624	0.171052	AFP
16.7492	5.07154	1.6466	3.08001	0.0020699	0.0625973	AC096711.2
1495.9	5.07026	0.381531	13.2893	2.67228e-40	3.88577e-36	LGALS3
16.403	5.04014	1.39376	3.61623	0.000298927	0.0143455	NPSR1-AS1
8.23606	5.03634	2.23028	2.25816	0.0239356	0.322865	PTGS2
8.01961	5.03334	1.94016	2.59429	0.00947852	0.178533	NPY2R
7.99445	5.03212	1.91622	2.62606	0.00863797	0.169051	AC064802.1
186.824	5.02542	0.713362	7.04469	1.8587e-12	1.08109e-09	BCAN
15.4062	4.97285	1.37106	3.627	0.000286733	0.01393	TAC1
7.78616	4.97104	1.91412	2.59704	0.00940313	0.178035	RUNX3
7.38721	4.92903	1.94969	2.5281	0.0114681	0.201156	LINC01750
491.865	4.92595	0.481363	10.2333	1.40587e-24	2.96986e-21	VCAM1
7.53757	4.90953	2.01069	2.44171	0.0146178	0.23461	MX2
7.25503	4.88721	1.95743	2.49674	0.012534	0.213415	LINC01535
14.1954	4.87175	1.59994	3.04496	0.00232711	0.0671883	SEPTIN4-AS1
448.949	4.8709	0.553894	8.79391	1.44444e-18	2.10036e-15	PTX3
7.38023	4.86949	2.48141	1.96239	0.0497169	0.494357	DLX6
35.8177	4.86403	0.966504	5.0326	4.83862e-07	7.99527e-05	AC083837.1
14.2263	4.85554	1.39197	3.48824	0.00048621	0.0212951	IL15
74.7365	4.85482	2.06349	2.35273	0.0186364	0.274839	CXCL1
56.3556	4.85363	0.926337	5.23959	1.60936e-07	3.00021e-05	IL1R1
14.1602	4.8446	1.39426	3.47469	0.000511452	0.0220741	AC004830.2
77.2996	4.82376	0.691671	6.97407	3.07905e-12	1.72202e-09	CSRP1
6.88062	4.81948	1.96413	2.45374	0.0141378	0.229695	S100A1
20.8735	4.8166	1.17763	4.09007	4.3124e-05	0.0033134	ICOSLG
6.81454	4.7968	1.97106	2.43362	0.0149487	0.238083	SP9
27.8068	4.79454	1.12033	4.27957	1.87256e-05	0.00172335	ITGB4
359.634	4.77117	0.449692	10.6099	2.68149e-26	9.74788e-23	IFIT2
53.099	4.76542	0.965503	4.93568	7.98703e-07	0.00011848	AGT
44.7641	4.69315	1.07372	4.37093	1.2372e-05	0.00122382	SLC47A2
36.1772	4.67784	2.80892	1.66535	0.0958423	0.670266	C5orf17
18.2599	4.64793	1.39822	3.32417	0.000886828	0.0332355	C10orf90
12.5643	4.63984	1.47532	3.14497	0.00166105	0.0540342	SCGB3A2
68.7686	4.62492	2.23211	2.07199	0.0382661	0.429673	NTS
11.9174	4.6147	1.50003	3.07641	0.00209507	0.0625973	SPOCD1
133.844	4.59073	0.725645	6.32641	2.50932e-10	8.68764e-08	NUPR1
58.955	4.58369	2.40476	1.90609	0.0566384	0.522575	MEG8
11.4172	4.57254	1.66882	2.73999	0.00614418	0.133148	TMEM229A
11.5115	4.55949	1.66502	2.73841	0.00617379	0.133425	HRH1
11.3347	4.51934	1.46768	3.07924	0.00207529	0.0625973	GPR1
27.6968	4.49196	1.00652	4.46286	8.08726e-06	0.000890885	CDKN2A
54.3472	4.48009	0.837627	5.34854	8.86654e-08	1.74227e-05	SLC25A18
10.9597	4.43788	1.64391	2.69959	0.00694255	0.145463	AC006148.1
53.4837	4.43702	0.757005	5.86129	4.59298e-09	1.30954e-06	AL583808.1
16.0662	4.42757	1.41116	3.13754	0.00170374	0.0550536	A4GALT
52.0937	4.41019	0.889259	4.9594	7.07115e-07	0.000107106	FIBIN
20.7507	4.40116	1.11334	3.9531	7.71449e-05	0.00519335	SPON2
25.4262	4.39043	1.34248	3.27039	0.00107398	0.0386553	IBSP
20.3794	4.36091	1.17889	3.69917	0.000216303	0.0111804	LIN28A
1216.82	4.32519	0.683368	6.32922	2.46397e-10	8.68764e-08	LGALS1
9.81559	4.32285	1.5834	2.7301	0.00633147	0.135991	HEPACAM
86.4323	4.31838	0.732136	5.89834	3.67181e-09	1.13798e-06	TRIM47
47.2908	4.28746	0.961653	4.45842	8.25653e-06	0.000902693	CD70
82.3711	4.2873	0.65461	6.5494	5.77699e-11	2.40009e-08	OLFML2B
28.5154	4.28705	1.05691	4.05623	4.98717e-05	0.00375744	CXCL6
1284.14	4.28567	0.428493	10.0017	1.49782e-23	2.72248e-20	PTGDS
111.44	4.22515	2.43421	1.73574	0.0826099	0.628921	KLF4
18.4815	4.21372	1.16968	3.60247	0.000315204	0.0150275	AC006206.2
232.026	4.20352	0.633575	6.6346	3.25376e-11	1.47853e-08	CD44
55.6048	4.20069	0.885728	4.74265	2.10943e-06	0.000284011	OSMR
17.9604	4.19855	1.21798	3.44715	0.000566542	0.0240178	LINC01905
18.5689	4.17437	1.57108	2.65701	0.00788367	0.157901	C3
883.739	4.14449	0.573124	7.2314	4.78041e-13	3.4756e-10	S100A10
13.4572	4.12964	1.65275	2.49865	0.0124667	0.212768	TDO2
13.378	4.11513	1.56248	2.63372	0.00844542	0.166402	ALX1
8.62565	4.11452	1.67106	2.46222	0.0138079	0.227384	MKX
26.8755	4.11249	1.09426	3.75823	0.000171118	0.00945663	BIRC3
8.85786	4.11186	1.75249	2.34629	0.0189613	0.278501	AC006115.2
21.4108	4.10414	1.09685	3.74176	0.000182733	0.0100269	HNMT
12.6587	4.06713	1.34468	3.0246	0.00248962	0.0705684	APOL1
16.8893	4.05495	1.21603	3.33457	0.000854311	0.0322663	SQOR
60.5327	4.04576	1.03426	3.91176	9.16246e-05	0.00584348	GGT5
45.9353	4.02584	0.791437	5.08675	3.64257e-07	6.38152e-05	CTSS
8.59987	4.02425	4.51117	0.892063	0.372359	0.99234	AC093459.1
28.9453	4.00666	0.979537	4.09036	4.30697e-05	0.0033134	OSGIN1
7.94659	4.00043	1.74331	2.29473	0.0217487	0.304378	AL390755.1
138.886	3.97207	0.744967	5.33187	9.72067e-08	1.88464e-05	XACT
61.5007	3.9704	0.884546	4.48863	7.16814e-06	0.000808	SAMD9L
77.789	3.9626	0.674253	5.87703	4.17696e-09	1.21658e-06	ANGPTL4
112.191	3.96171	1.64546	2.40766	0.016055	0.248621	HLA-DPB1
11.6015	3.95732	1.40413	2.81835	0.00482713	0.113395	LINC02680
1258.19	3.95084	0.360832	10.9493	6.69973e-28	4.05173e-24	SOD2
50.5568	3.93661	0.699224	5.62997	1.80244e-08	4.36822e-06	GLIPR1
7.8138	3.93022	1.92521	2.04145	0.0412058	0.44983	AC124852.1
22.3925	3.92091	1.13887	3.44281	0.000575709	0.0241947	MIR4713HG
87.9207	3.9145	0.605312	6.46692	1.00023e-10	3.9309e-08	PCDH10
18.1266	3.88821	1.28237	3.03205	0.00242902	0.0695283	CXCL8
7.58097	3.88241	1.79951	2.15749	0.0309679	0.377663	ST8SIA5
164.416	3.88036	0.660287	5.87678	4.18326e-09	1.21658e-06	CAV1
7.69676	3.86574	1.82296	2.12059	0.0339566	0.39946	PYCARD
58.6192	3.85593	0.660786	5.83536	5.3674e-09	1.50091e-06	SFRP4
18.1039	3.84775	1.13795	3.38131	0.000721407	0.028546	MT1E
83.8405	3.8466	0.641928	5.99226	2.06947e-09	6.68713e-07	CXCL2
7.3733	3.83946	1.85833	2.06608	0.0388205	0.433888	RBP4
81.4847	3.83084	0.746641	5.13077	2.88565e-07	5.24504e-05	SCN1A
7.28205	3.82383	2.14883	1.77949	0.0751591	0.605152	DLX1
7.0656	3.82333	1.74744	2.18796	0.0286728	0.358804	P2RX3
37.0428	3.80662	1.06215	3.58389	0.000338514	0.0157263	APOL6
10.582	3.78873	1.50979	2.50944	0.0120922	0.208828	CFH
392.938	3.77168	0.428327	8.80561	1.30141e-18	2.10036e-15	CEBPD
13.8159	3.76688	1.38427	2.7212	0.00650462	0.139094	CIITA
212.587	3.76047	0.527999	7.12211	1.06285e-12	6.71952e-10	VAMP5
6.79185	3.76045	1.89453	1.98489	0.0471563	0.484609	FGL2
144.305	3.76003	0.698394	5.38382	7.29208e-08	1.4727e-05	MT1X
7.16501	3.75265	1.87699	1.99929	0.0455768	0.480589	CH25H
27.2034	3.7479	0.89709	4.17784	2.94287e-05	0.00244527	EHD2
44.773	3.74407	0.734367	5.09836	3.42611e-07	6.0755e-05	LINC01967
38.1358	3.74112	0.88058	4.24847	2.15238e-05	0.00192011	AC022140.1
39.2756	3.7313	1.02492	3.64058	0.000272023	0.013454	CBR3
13.118	3.71595	1.45542	2.55317	0.0106746	0.192342	AC079160.1
181.503	3.69742	0.684799	5.39928	6.69105e-08	1.37035e-05	TFPI
60.3069	3.68798	0.699166	5.27482	1.32886e-07	2.50948e-05	SYN3
19.4436	3.68064	1.14362	3.2184	0.00128906	0.0448427	CARD16
9.92383	3.67947	1.37783	2.67049	0.00757399	0.153389	LINC01094
138.578	3.67501	0.786756	4.67109	2.99603e-06	0.000375562	CP
9.3927	3.61651	1.39452	2.59337	0.00950412	0.178666	TRIM61
402.536	3.60408	0.636748	5.66014	1.5125e-08	3.72766e-06	TPM2
54.712	3.60392	0.85935	4.19377	2.74352e-05	0.00234668	CAV2
9.72495	3.60194	1.55647	2.31418	0.0206581	0.293978	POPDC3
18.2449	3.59497	1.09887	3.27151	0.00106973	0.038598	MGAT4C
92.6679	3.58087	0.551756	6.48996	8.58613e-11	3.46808e-08	HS3ST3A1
15.1556	3.5737	1.44321	2.47622	0.0132783	0.221422	PCSK1
25.087	3.57051	1.06975	3.33772	0.000844694	0.0320844	PCAT14
38.0887	3.56162	1.04578	3.40569	0.000659964	0.0269565	TC2N
8.97737	3.54443	1.41313	2.50822	0.0121342	0.209056	AC104407.1
16.8485	3.49885	1.35221	2.5875	0.00966749	0.179272	LINC00698
17.5949	3.4961	1.14558	3.05181	0.00227464	0.0661509	LERFS
39.7953	3.48821	0.900141	3.87518	0.000106546	0.00659903	SYT6
8.51171	3.46941	1.4392	2.41066	0.0159239	0.247117	ALDH3B1
8.80365	3.46835	1.66628	2.0815	0.0373886	0.425262	AC107419.1
137.366	3.46658	0.484817	7.15028	8.66024e-13	5.72402e-10	S100B
34.5452	3.46458	0.778151	4.45233	8.49451e-06	0.000921782	SGCD
519.337	3.45349	1.42685	2.42036	0.0155052	0.243423	C1orf61
16.4929	3.45315	1.23757	2.79026	0.00526663	0.121258	CATSPERB
27.333	3.45046	1.10375	3.12612	0.00177126	0.0564878	AC011632.1
14.3898	3.44839	1.26464	2.72677	0.0063957	0.137168	MIR302CHG
21.8657	3.44437	1.31252	2.62425	0.00868411	0.169725	ABCC3
262.178	3.43612	0.520682	6.59926	4.13211e-11	1.76721e-08	KCNN3
10.981	3.42117	1.28472	2.66296	0.00774565	0.155781	DEPP1
33.3602	3.41798	0.85611	3.99246	6.53916e-05	0.0045279	AHNAK2
10.6985	3.41353	1.44535	2.36174	0.0181895	0.270998	LAMB4
43.2009	3.41064	1.09867	3.10435	0.00190699	0.0594213	NT5E
254.311	3.40217	0.796166	4.27319	1.92698e-05	0.00176228	S100A16
83.5429	3.39143	0.889455	3.81293	0.000137329	0.00816055	CLDN5
8.23734	3.38527	1.44661	2.34014	0.0192767	0.280584	AL136298.1
21.7474	3.38482	1.01044	3.34986	0.000808536	0.0311855	ST18
11.0049	3.38299	1.29665	2.60903	0.00908001	0.174185	LINC01807
10.7828	3.37939	1.39547	2.42169	0.0154484	0.243375	TNFAIP8L3
112.003	3.37389	0.806812	4.18175	2.8927e-05	0.0024174	EFEMP1
23.848	3.35279	0.909639	3.68585	0.000227943	0.0116299	AL157944.1
80.6704	3.33053	0.607273	5.48441	4.14851e-08	8.8711e-06	FAM107A
53.565	3.32436	2.21494	1.50088	0.133386	0.765184	FYB2
69.3789	3.29368	0.890411	3.69905	0.000216407	0.0111804	HLA-DMA
20.482	3.29158	0.952883	3.45434	0.000551639	0.0235923	TXNRD2
35.9874	3.27827	0.812203	4.03627	5.43075e-05	0.00394843	TMEM163
389.265	3.26973	0.444183	7.36123	1.82226e-13	1.39461e-10	MT2A
90.1838	3.25032	0.63043	5.15572	2.5266e-07	4.65054e-05	CDC25B
148.14	3.24812	0.884303	3.67309	0.00023964	0.0121415	A2M
12.4114	3.24605	1.1735	2.76612	0.00567275	0.12769	UBXN10-AS1
22.0961	3.23837	0.922231	3.51145	0.00044567	0.0199872	CDH1
100.855	3.23583	0.933095	3.46785	0.000524649	0.0225708	XAF1
62.4333	3.22929	0.689564	4.68308	2.82593e-06	0.000360454	SPOCK2
16.9195	3.22475	1.21329	2.65786	0.00786386	0.157722	OBI1-AS1
22.1666	3.21417	1.2687	2.53344	0.011295	0.199563	C15orf48
7.457	3.21083	1.53761	2.0882	0.0367798	0.420996	LINC01550
19.1711	3.20289	1.00632	3.18277	0.00145871	0.0489865	AC006329.1
16.2186	3.19907	1.40128	2.28296	0.0224327	0.310957	KLHL1
61.4712	3.18032	0.753264	4.22205	2.42088e-05	0.0021206	CCN3
138.207	3.17724	0.47007	6.75907	1.38881e-11	6.73155e-09	IRF1
14.0852	3.17534	1.43746	2.209	0.027175	0.347539	AL096854.1
9.33545	3.17492	1.38766	2.28796	0.0221396	0.308659	CDKL4
36.1714	3.17399	1.25189	2.53535	0.0112334	0.198716	KCNQ3
72.9295	3.17155	0.687	4.61652	3.90229e-06	0.000480875	PDE1C
9.44551	3.17039	1.66196	1.90762	0.0564403	0.521741	SCARA5
52.5957	3.16952	1.02961	3.07838	0.00208131	0.0625973	VGLL3
35.7377	3.15976	0.753681	4.19244	2.75972e-05	0.00234673	TUBA4A
21.1987	3.15877	0.916629	3.44607	0.000568806	0.0240436	PCDHGC3
22.0393	3.15563	1.33012	2.37245	0.0176708	0.265719	HLA-DMB
73.9152	3.13332	0.86403	3.62641	0.000287393	0.01393	BBOX1
31.9097	3.12804	0.888566	3.52033	0.000431015	0.0194193	Z93403.1
133.792	3.12397	2.84619	1.0976	0.272381	0.934764	CXCL10
235.57	3.12334	0.626587	4.98468	6.20637e-07	9.72442e-05	ABCA1
16.6678	3.12304	1.1716	2.66561	0.00768479	0.154771	ECRG4
8.86979	3.09994	1.50394	2.06121	0.0392831	0.436709	DIRAS3
9.18689	3.09889	1.39395	2.2231	0.0262089	0.340664	SLC39A4
25.8786	3.09556	1.07187	2.88801	0.00387689	0.0975327	NMI
105.692	3.08253	0.621919	4.95648	7.17809e-07	0.000107605	RPE65
29.3215	3.07689	0.80221	3.83552	0.0001253	0.00759161	APELA
13.8247	3.07615	1.20233	2.55849	0.0105127	0.190004	APOBEC3G
89.9339	3.07428	0.763556	4.02626	5.66699e-05	0.00408103	RSAD2
74.3686	3.07404	0.699586	4.39408	1.11243e-05	0.00114125	NIBAN1
15.722	3.05523	1.18137	2.58617	0.00970489	0.179438	TAFA1
1329.77	3.04766	0.538096	5.66378	1.48077e-08	3.71239e-06	CCL2
211.259	3.04321	2.27202	1.33943	0.180431	0.840205	LINC02506
17.4179	3.033	1.01672	2.98312	0.00285323	0.0781333	KLF9
12.8707	3.03261	1.21063	2.50498	0.0122457	0.210229	LIF
24.9506	3.02832	3.23573	0.935901	0.349324	0.980786	AL162493.1
8.45446	3.02271	1.51351	1.99715	0.0458091	0.481293	LCNL1
116.235	3.02259	0.672439	4.49497	6.95808e-06	0.000790449	GABBR2
8.6709	3.02248	1.34632	2.24499	0.0247689	0.330729	AC004083.1
38.1511	2.9965	2.55154	1.17439	0.240239	0.911107	SLITRK2
58.4598	2.9903	0.681205	4.38973	1.13493e-05	0.00115406	TNFAIP3
41.8782	2.98526	0.719973	4.14635	3.3782e-05	0.0026697	ALPK1
52.0845	2.98478	0.767955	3.88666	0.000101632	0.00639753	SERPINB9
16.5281	2.97335	1.04977	2.83237	0.00462043	0.110685	MYT1L
20.6361	2.973	0.976627	3.04415	0.00233341	0.0671883	AHRR
96.1508	2.97167	0.595066	4.99386	5.91857e-07	9.45736e-05	GNGT1
294.8	2.9709	0.428906	6.9267	4.3076e-12	2.15989e-09	FAM171B
8.44748	2.96131	1.44477	2.04968	0.0403961	0.444326	KCNE4
18.6594	2.95231	2.92289	1.01007	0.312463	0.958738	DLX5
44.7062	2.94783	0.743429	3.96518	7.33396e-05	0.00502092	GRIA3
18.0919	2.94736	1.09692	2.68694	0.00721102	0.148966	MIR2052HG
10.8331	2.94229	1.68324	1.74799	0.0804649	0.623592	MIA
26.0838	2.93119	0.958243	3.05892	0.00222135	0.0651224	INHBB
55.956	2.92944	0.694827	4.21608	2.4859e-05	0.00215164	PSRC1
90.2632	2.92657	0.522438	5.60175	2.12195e-08	4.97666e-06	SYNM
14.0179	2.91399	1.09726	2.65569	0.00791466	0.158304	AC105460.2
46.1609	2.91393	1.05682	2.75726	0.0058288	0.129838	RASSF9
26.6564	2.91359	0.948074	3.07317	0.002118	0.0625973	AKR1C3
260.703	2.90117	0.523207	5.54497	2.94009e-08	6.47754e-06	TSPO
22.4729	2.89995	0.934223	3.10413	0.00190838	0.0594213	CAPS
28.7179	2.89175	1.01902	2.83776	0.00454309	0.109373	CNTNAP5
7.93149	2.87702	1.38201	2.08176	0.0373642	0.425262	AP001021.3
134.891	2.87114	0.562808	5.10146	3.37044e-07	6.05057e-05	PMP22
10.0194	2.86212	1.45488	1.96726	0.0491535	0.493415	G0S2
7.69928	2.85384	1.42508	2.00257	0.0452231	0.477899	ZC3H12A
8.14732	2.85134	1.60652	1.77486	0.0759217	0.608252	TNFSF12
148.687	2.85071	2.12208	1.34336	0.179156	0.839052	MT3
21.5774	2.84972	1.03997	2.7402	0.00614021	0.133148	FSTL4
121.323	2.84881	0.585067	4.8692	1.12051e-06	0.000159739	HOPX
31.6459	2.84324	0.975362	2.91506	0.00355618	0.0913611	LINC01748
52.0765	2.83806	0.732608	3.87391	0.000107102	0.00659903	FMN1
13.9839	2.83693	1.21191	2.34088	0.0192386	0.280584	SRPX2
591.363	2.83355	1.27783	2.21747	0.026591	0.343084	IFIT3
1010.26	2.83329	0.720905	3.93019	8.48794e-05	0.00550996	NTRK2
15.3822	2.83169	1.04404	2.71224	0.00668294	0.141584	RNF125
51.9694	2.82815	0.906277	3.12062	0.00180469	0.057168	L3MBTL4
11.3309	2.81046	1.40326	2.0028	0.0451986	0.477899	AC003092.1
7.84902	2.81033	1.56888	1.7913	0.073246	0.602082	CA4
142.761	2.79561	1.83222	1.52581	0.127058	0.754411	PSMB9
20.2138	2.78764	0.987131	2.82398	0.00474306	0.111962	SLCO1C1
11.4655	2.78629	1.21103	2.30076	0.0214051	0.300146	LOX
24.4981	2.78499	2.8471	0.978184	0.327983	0.968363	AC097654.1
12.9696	2.78481	1.19926	2.32209	0.0202279	0.289713	AL360015.1
18.9465	2.78381	1.01344	2.74688	0.00601643	0.132152	RAP1GAP
121.178	2.7733	0.665134	4.16953	3.0523e-05	0.00250754	C1S
30.556	2.77045	0.96156	2.8812	0.00396162	0.099492	AC007319.1
10.9414	2.76978	1.28267	2.15938	0.0308207	0.376925	BEST1
41.5749	2.75994	0.767064	3.59805	0.000320609	0.0151363	AC022031.2
101.954	2.75625	0.761614	3.61895	0.000295795	0.0142422	FST
9.67832	2.75103	4.61247	0.596433	0.550886	0.998564	MIR646HG
21.1798	2.7354	1.06199	2.57573	0.0100029	0.183189	AC090015.1
14.8328	2.72741	1.11034	2.45638	0.0140344	0.228998	TRADD
16.3211	2.72337	0.994538	2.73832	0.00617532	0.133425	FBXO4
47.173	2.71853	0.731754	3.71508	0.000203138	0.0108279	ICAM1
6.98565	2.71696	1.67748	1.61967	0.105303	0.703399	CYP19A1
7.54948	2.71606	1.75098	1.55117	0.120861	0.742286	CASP4
19.1315	2.7124	1.20652	2.24812	0.0245683	0.328958	AC009264.1
19.8551	2.69955	0.934204	2.88968	0.00385633	0.0973792	ERAP2
23.023	2.69735	0.865178	3.11768	0.00182282	0.0574121	BATF3
8.80555	2.68877	1.29834	2.07093	0.0383655	0.429814	LINC02362
30.5397	2.67894	0.848136	3.15862	0.0015852	0.0521501	ONECUT2
870.701	2.67732	0.386475	6.92753	4.28237e-12	2.15989e-09	S100A11
8.7143	2.66809	1.30614	2.04273	0.0410794	0.44922	AC246817.2
6.90892	2.66472	1.57012	1.69714	0.0896701	0.649673	NPPC
12.1792	2.6625	1.51863	1.75323	0.0795633	0.621337	SLC30A8
369.296	2.65972	0.635028	4.18836	2.8098e-05	0.00237542	NFKBIA
8.97043	2.64804	1.53008	1.73065	0.0835145	0.631606	AC018647.1
8.4915	2.64113	1.74691	1.51189	0.130563	0.760624	ERBB3
18.5367	2.63719	1.07213	2.45977	0.0139025	0.228167	OSMR-AS1
32.2412	2.63144	0.879466	2.99209	0.00277078	0.0764515	PXDNL
27.0788	2.62225	1.0476	2.5031	0.012311	0.210652	THBS2
60.1896	2.62185	0.619925	4.22929	2.34426e-05	0.00206594	TRIM16L
17.1385	2.61998	1.05476	2.48395	0.0129935	0.217922	ATP2B2
142.766	2.61147	0.582201	4.48551	7.2738e-06	0.000813603	RCAN1
8.67213	2.61092	1.37782	1.89496	0.0580973	0.528656	NR1D1
39.0312	2.61018	0.692506	3.76918	0.000163786	0.00919543	NFKBIZ
41.839	2.60956	0.865211	3.01609	0.00256056	0.0720177	CX3CL1
135.542	2.60851	0.51434	5.07157	3.94546e-07	6.74953e-05	ADGRG1
59.5993	2.60733	0.674591	3.86506	0.000111063	0.0067856	BHLHE41
10.3259	2.60646	1.31178	1.98697	0.046926	0.484609	TVP23A
10.1447	2.60369	1.21825	2.13723	0.0325794	0.389907	PIK3AP1
59.1406	2.60242	0.70155	3.70953	0.000207641	0.0109395	CHST3
11.8085	2.60114	1.20332	2.16163	0.0306464	0.376059	C7orf57
72.9768	2.59582	0.79926	3.24778	0.00116311	0.0412506	GNAO1
6.76098	2.58812	1.6443	1.57399	0.11549	0.730781	SPR
16.1247	2.58517	1.13415	2.27939	0.0226436	0.312392	AL033530.1
245.443	2.57921	0.66299	3.89027	0.000100131	0.00633045	CTSC
106.215	2.57438	0.682126	3.77405	0.000160616	0.00905511	SNTG1
15.3003	2.5683	1.25054	2.05374	0.0400005	0.441311	CXCL16
193.756	2.56775	0.602765	4.25995	2.04471e-05	0.00185826	C1QL1
90.4498	2.56477	0.565648	4.53422	5.78168e-06	0.000683507	RFTN1
77.2229	2.56096	0.706554	3.62458	0.000289431	0.0139821	CTSH
52.3576	2.55544	0.795669	3.21169	0.00131957	0.0455943	RIPOR2
59.4239	2.55473	0.679919	3.7574	0.00017169	0.00945663	TSC22D4
167.41	2.55195	0.448245	5.6932	1.24679e-08	3.18064e-06	CACNB2
126.925	2.53859	0.54341	4.6716	2.98869e-06	0.000375562	C11orf96
21.9745	2.53859	1.23814	2.05032	0.0403333	0.443972	NELL1
44.2679	2.53632	1.23452	2.05451	0.0399268	0.441069	DGKB
9.54806	2.5353	1.49212	1.69913	0.0892953	0.648874	AC117461.1
2494.46	2.52946	0.583464	4.33524	1.456e-05	0.00138377	PTN
9.39708	2.52775	1.3253	1.90731	0.0564809	0.521784	ALPK2
50.6491	2.52559	0.695343	3.63215	0.00028107	0.0137149	HMOX1
183.317	2.51917	0.595435	4.23081	2.32851e-05	0.00206457	AKAP6
1051.6	2.51794	0.339323	7.42048	1.16694e-13	9.42689e-11	MGST1
7.64265	2.51575	1.63621	1.53755	0.124158	0.747566	ACOT12
12.7234	2.5155	1.10422	2.27809	0.0227215	0.313169	SUSD4
33.0386	2.51166	0.751156	3.34372	0.000826631	0.0316317	TNFRSF11B
114.174	2.51163	0.580351	4.32777	1.50627e-05	0.00142225	CYTOR
24.416	2.50977	1.18388	2.11995	0.0340105	0.39946	HEY2
36.8438	2.50587	0.958761	2.61365	0.00895803	0.172757	CFAP46
220.48	2.49693	0.70156	3.55911	0.000372109	0.0171149	DPYD
7.62689	2.49549	1.61566	1.54456	0.122452	0.74601	AC093772.1
7.88364	2.49503	1.36178	1.83219	0.0669238	0.570806	PLB1
115.587	2.49304	0.67422	3.69766	0.000217595	0.0111804	DNM3
23.1664	2.48022	0.923119	2.68678	0.00721439	0.148966	RIPOR3
35.5809	2.47685	0.791869	3.12785	0.0017609	0.0563994	SP140L
12.3994	2.47247	1.11001	2.22744	0.0259182	0.339834	RAB15
27.7551	2.47033	1.27829	1.93253	0.0532942	0.506798	HLA-F
12.0168	2.46981	1.27814	1.93234	0.053318	0.506798	WNT7A
10.9577	2.46442	1.56167	1.57806	0.114551	0.728033	AC132153.1
202.831	2.45808	0.49067	5.00964	5.45322e-07	8.90958e-05	PDPN
310.739	2.4536	0.458687	5.34918	8.83516e-08	1.74227e-05	PDLIM4
15.5181	2.4526	1.05963	2.31457	0.0206365	0.293978	STK32A
12.4484	2.44873	1.11557	2.19505	0.0281599	0.35483	S100A3
204.222	2.4412	0.489781	4.98428	6.21945e-07	9.72442e-05	GYPC
7.8918	2.43569	1.58272	1.53892	0.123823	0.747566	PIRT
35.2429	2.43559	0.720893	3.37857	0.000728631	0.0286352	GMPR
7.67535	2.43089	1.36197	1.78484	0.0742876	0.605152	SNAI1
8.86533	2.43023	1.35333	1.79574	0.0725359	0.60031	SHOX2
181.223	2.42505	0.455446	5.32456	1.01197e-07	1.9362e-05	CPNE8
7.34311	2.42316	1.49036	1.62589	0.103973	0.700533	LINC00923
31.9505	2.42075	0.770095	3.14344	0.00166974	0.0541957	FRAT2
35.3763	2.41926	0.839926	2.88033	0.00397261	0.0995208	SLC2A12
74.3972	2.41642	1.01175	2.38835	0.0169241	0.257965	GPX3
11.5612	2.41288	1.41446	1.70587	0.0880314	0.644544	C5AR1
64.8908	2.40661	0.614062	3.91917	8.8854e-05	0.00571693	EVA1C
12.4717	2.40381	1.41089	1.70375	0.0884269	0.645814	CCL5
220.199	2.40233	0.482407	4.97988	6.36228e-07	9.84191e-05	GLIPR2
55.7587	2.40071	0.629674	3.81263	0.000137496	0.00816055	SLFN5
9.28696	2.39866	1.55301	1.54452	0.122462	0.74601	QPCT
107.266	2.3958	0.530165	4.51898	6.21391e-06	0.000717558	SORBS1
11.5605	2.39438	1.23791	1.9342	0.0530879	0.505866	AC099066.2
1099.32	2.39003	0.54397	4.39368	1.11449e-05	0.00114125	GAP43
103.187	2.3894	0.493019	4.84647	1.25674e-06	0.000175715	LAMA4
141.115	2.38938	0.654589	3.6502	0.000262032	0.0130935	SERINC5
47.5171	2.37973	0.636604	3.73817	0.000185366	0.0101331	CA12
241.861	2.37615	0.506872	4.68787	2.7606e-06	0.000355237	LDHA
68.5785	2.3747	0.607389	3.90968	9.24176e-05	0.00586832	C5orf56
25.7363	2.36136	1.03701	2.27708	0.0227812	0.313398	TRIM14
20.7789	2.35658	1.01836	2.31411	0.0206619	0.293978	IL34
11.2213	2.35544	1.50416	1.56595	0.11736	0.735534	MSC-AS1
85.2525	2.35079	0.525514	4.47332	7.70133e-06	0.000854848	SLC1A4
27.3134	2.35041	1.24726	1.88446	0.0595034	0.537415	RWDD2B
83.7972	2.34705	0.616081	3.80964	0.000139168	0.00819288	LRRN3
13.2155	2.34575	1.24336	1.88662	0.0592111	0.535108	PLK1
26.5167	2.34229	0.926421	2.52832	0.0114611	0.201156	RRAD
17.6639	2.33939	1.05612	2.21508	0.0267548	0.344285	ITGB3
42.6861	2.33509	1.04447	2.23567	0.0253736	0.335837	MLC1
7.23485	2.3338	1.38611	1.68371	0.0922381	0.657793	MPV17L
11.3113	2.33212	1.17765	1.98031	0.0476686	0.487447	C6orf141
20.8846	2.33185	1.01092	2.30666	0.0210736	0.296395	ADCYAP1R1
296.113	2.32614	0.515137	4.51557	6.31463e-06	0.000723	EDNRB
166.335	2.32475	0.530875	4.37909	1.19177e-05	0.00119514	GPC1
7.05359	2.32269	1.56711	1.48215	0.138301	0.774075	GPAT3
30.6076	2.32173	0.859319	2.70183	0.00689587	0.144694	SYBU
32.5005	2.31489	0.725067	3.19265	0.00140973	0.0476719	NECAB1
32.4451	2.31475	0.783719	2.95354	0.00314148	0.0830551	BEND6
10.8878	2.31459	1.44826	1.59818	0.110002	0.716943	SLCO6A1
17.9005	2.3139	1.17193	1.97443	0.0483323	0.489075	DEPTOR
7.37519	2.3134	1.64087	1.40986	0.158581	0.808866	ZNF578
17.0737	2.31258	0.943448	2.45121	0.0142379	0.230293	SLC40A1
121.053	2.29723	0.501418	4.58146	4.61732e-06	0.000554879	PDLIM3
28.2378	2.29259	1.09578	2.0922	0.0364208	0.418832	HS3ST3B1
9.50657	2.29064	1.33101	1.72098	0.0852542	0.635934	LINC01504
7.98496	2.27868	1.60407	1.42056	0.155444	0.801787	RPRML
17.2473	2.27808	1.11023	2.0519	0.0401792	0.44261	S100A2
91.9532	2.27632	0.513646	4.43169	9.34991e-06	0.000992388	MTLN
12.2515	2.27523	1.14161	1.993	0.0462616	0.482266	LINC02211
210.522	2.27143	0.597286	3.80292	0.000142999	0.00831738	ACTA2
2396.07	2.26761	0.46739	4.85164	1.22447e-06	0.000172864	CLU
7.99437	2.26266	1.66358	1.36012	0.173792	0.829649	BVES
31.0399	2.25899	0.795286	2.84048	0.00450459	0.108755	AP000829.1
46.4931	2.25821	0.665072	3.39544	0.000685192	0.027676	ZCCHC24
157.27	2.25451	0.477947	4.71707	2.3927e-06	0.000319195	WARS
11.2673	2.25091	1.27622	1.76373	0.0777778	0.617003	HEIH
22.7076	2.24886	0.949474	2.36854	0.0178587	0.267439	LINC01416
32.4533	2.24295	0.730464	3.07058	0.00213642	0.0630136	ITGA3
258.268	2.24019	1.92154	1.16583	0.243684	0.914365	IL32
63.052	2.23073	0.828481	2.69255	0.00709075	0.147717	SAMHD1
6.81952	2.22805	1.41313	1.57668	0.11487	0.72869	STUM
29.4572	2.22592	1.12633	1.97626	0.0481257	0.489026	PLSCR4
17.5979	2.22577	0.927572	2.39957	0.0164145	0.252707	AC011476.3
46.4053	2.22543	0.919688	2.41977	0.0155305	0.243423	CNR1
32.7521	2.22231	0.796517	2.79003	0.00527029	0.121258	USP44
75.1664	2.22188	0.543358	4.08916	4.32946e-05	0.0033134	EPDR1
7073.35	2.22025	0.683547	3.24812	0.00116169	0.0412506	B2M
43.6356	2.21915	0.689205	3.21988	0.00128246	0.04472	HOXB2
34.8666	2.21618	1.00255	2.21053	0.0270682	0.346478	SLC15A3
105.428	2.21261	0.592084	3.73699	0.000186235	0.0101425	RETREG1
141.632	2.21233	0.56364	3.92507	8.67055e-05	0.00560349	IRS2
7.01018	2.21161	1.69306	1.30628	0.191457	0.852672	PSMB8-AS1
79.2337	2.20967	0.96923	2.27982	0.0226182	0.312337	ADAMTSL1
39.8027	2.2064	0.740725	2.97871	0.00289468	0.0785291	MEF2C-AS2
307.931	2.20436	0.462275	4.76849	1.85608e-06	0.000254615	LINC00461
36.8211	2.20369	0.715485	3.07999	0.00207009	0.0625973	UNC80
13.532	2.19998	1.14157	1.92715	0.0539609	0.50951	FAM20A
16.9364	2.18813	1.12638	1.94262	0.0520618	0.502676	SERPINB1
6.89377	2.18416	1.68948	1.2928	0.19608	0.859062	INHBA
9.11515	2.18316	1.27559	1.71148	0.0869922	0.640649	PDE2A
131.315	2.18274	0.498158	4.38162	1.17798e-05	0.00118951	LUZP2
29.4491	2.17928	0.808428	2.69571	0.00702397	0.146958	AL078604.4
29.2981	2.17807	0.810771	2.68641	0.00722242	0.148966	SYTL2
87.0965	2.16741	0.694143	3.12242	0.00179368	0.0570721	IRX1
9.21519	2.16637	1.23181	1.75869	0.0786301	0.618701	AC007529.2
7.6445	2.16326	1.41045	1.53374	0.125095	0.750098	AL390783.1
38.3754	2.16247	0.78227	2.76435	0.00570357	0.128185	ARHGEF6
9.05909	2.16163	1.51273	1.42896	0.153016	0.794711	PTPN3
195.278	2.15842	0.437481	4.93375	8.06653e-07	0.00011848	EPHX1
140.423	2.15801	0.460032	4.69101	2.71858e-06	0.000352954	PCGF5
33.9471	2.15432	1.16633	1.84709	0.0647339	0.561298	CPXM2
8.76715	2.15021	1.36779	1.57202	0.115945	0.732272	GPR37L1
33.007	2.14316	0.817839	2.62052	0.0087795	0.170752	OLFML2A
77.0742	2.14315	0.649097	3.30174	0.000960858	0.0354615	CAVIN1
173.938	2.14006	0.632461	3.3837	0.00071517	0.0284134	LPL
93.6188	2.1399	0.701651	3.0498	0.00228991	0.0664263	GRM7
40.4634	2.13391	0.721815	2.95631	0.00311345	0.0826143	CXCL12
23.2972	2.13198	0.88185	2.41762	0.0156224	0.244001	MMP14
30.7895	2.13103	0.737484	2.88959	0.0038574	0.0973792	PNPO
54.2994	2.13	0.63388	3.36025	0.00077871	0.0301952	SPDYA
104.29	2.12751	0.561222	3.79085	0.000150133	0.00862877	RAMP1
75.4286	2.12455	0.828964	2.5629	0.0103803	0.188277	PRRX1
10.2711	2.12389	1.18453	1.79302	0.0729694	0.602082	ETV7
303.635	2.11916	0.769059	2.75553	0.00585975	0.130086	IFI16
409.067	2.11676	0.509155	4.1574	3.21896e-05	0.00257181	RNF19A
99.9927	2.11612	0.483735	4.37453	1.21693e-05	0.00121202	NRXN1
37.8771	2.11314	0.674723	3.13186	0.00173701	0.0558801	CSF1
85.6313	2.11302	0.539442	3.91705	8.96398e-05	0.00574208	CTSF
29.4799	2.1114	0.892358	2.3661	0.0179768	0.268931	NFASC
195.788	2.10908	0.422255	4.99479	5.88991e-07	9.45736e-05	ARID5B
54.0614	2.10869	0.699823	3.01317	0.0025853	0.0722727	BTN3A2
69.3261	2.1082	0.708372	2.97612	0.00291918	0.0788991	POU3F3
163.653	2.09492	0.518259	4.04222	5.29469e-05	0.00388839	OGFRL1
95.9013	2.09474	0.661091	3.16861	0.0015317	0.0508503	PCDH17
17.319	2.0919	0.992478	2.10775	0.0350527	0.408415	CD109
79.7449	2.08929	0.574852	3.63448	0.00027854	0.0136372	SSPN
12.2791	2.08593	1.27704	1.63342	0.102381	0.69487	TENT5B
60.7201	2.07772	0.79692	2.60719	0.00912888	0.174892	COL24A1
68.5759	2.06643	0.685911	3.01268	0.00258951	0.0722727	AC009271.1
48.1349	2.06359	0.622393	3.31558	0.000914544	0.0340112	KIF5A
148.372	2.06286	0.491264	4.19909	2.67989e-05	0.00230582	ATP1B2
20.2257	2.06284	0.996103	2.07091	0.0383673	0.429814	GABRG2
202.795	2.06062	0.509149	4.04718	5.18392e-05	0.00382637	ACTN1
1660.29	2.058	0.616611	3.33759	0.00084508	0.0320844	HLA-B
93.8459	2.05714	0.505414	4.07021	4.69702e-05	0.00357589	DBNDD2
32.5627	2.05394	0.840859	2.44267	0.0145791	0.234249	SCRG1
144.776	2.05246	0.835581	2.45633	0.0140365	0.228998	FOS
24.389	2.05163	0.824856	2.48726	0.012873	0.217868	STK17B
26.5065	2.04989	0.974547	2.10343	0.035428	0.409832	RBM43
14.1003	2.04854	1.22703	1.66951	0.0950163	0.66599	ELMOD1
11.1546	2.0478	1.23742	1.6549	0.0979455	0.67788	ARSE
77.7037	2.04617	0.813061	2.51663	0.0118484	0.206332	CXCL3
30.3622	2.04438	1.02901	1.98674	0.0469514	0.484609	IFI30
14.1852	2.04243	1.28001	1.59563	0.11057	0.71888	ISLR
7.03726	2.03845	1.52501	1.33668	0.181327	0.840314	NYAP2
14.4061	2.03787	1.03726	1.96467	0.0494524	0.494316	AC091826.2
7.08759	2.03705	1.44424	1.41046	0.158403	0.808866	AL365259.1
10.8727	2.03615	1.21888	1.67051	0.0948191	0.665106	TMEM132E
1318.84	2.03448	0.525037	3.87492	0.00010666	0.00659903	HLA-C
152.378	2.03289	0.445717	4.56095	5.09217e-06	0.000606928	GCLM
8.04412	2.03195	1.78873	1.13597	0.255967	0.922089	SGCG
57.1499	2.02921	0.671273	3.02293	0.00250339	0.0708205	CRIP1
110.543	2.02866	0.673361	3.01274	0.00258899	0.0722727	PPP1R15A
79.6178	2.027	0.515151	3.93476	8.32807e-05	0.00543043	L3HYPDH
12.3515	2.02694	1.15479	1.75525	0.0792161	0.620814	BTN3A3
137.475	2.02675	0.539376	3.75757	0.000171571	0.00945663	NEK6
32.5004	2.02537	0.781766	2.59076	0.00957639	0.178849	EFNA1
7.0618	2.02133	1.45924	1.38519	0.165994	0.82155	FLACC1
17.5965	2.02062	1.20663	1.6746	0.0940132	0.663072	AL591686.2
10.4895	2.01439	1.24647	1.61608	0.106078	0.705891	NIM1K
8.30965	2.00997	1.27241	1.57966	0.114185	0.726479	ELF3
34.0491	2.00582	0.768428	2.61029	0.00904655	0.173773	TENM1
54.687	2.00471	0.677513	2.95893	0.00308711	0.0820653	TMEM35B
32.5073	2.00287	0.794529	2.52083	0.0117078	0.204619	MVP
14.615	1.99985	1.21958	1.63978	0.101051	0.689526	DPYD-AS1
14.464	1.99713	1.02798	1.94277	0.0520439	0.502676	SLC10A4
29.748	1.9966	1.11803	1.78582	0.074128	0.605152	TAP2
13.3162	1.99131	1.10346	1.8046	0.0711371	0.594827	CAPG
107.4	1.99075	0.630219	3.15882	0.00158411	0.0521501	ST8SIA1
15.1638	1.98993	1.0129	1.9646	0.0494611	0.494316	LINC02154
334.348	1.98221	0.393722	5.03453	4.79033e-07	7.99527e-05	ANXA1
7.23671	1.98188	1.46484	1.35297	0.176066	0.833506	ENTPD3
8.48456	1.98035	1.53093	1.29355	0.195819	0.859049	ADRA1A
11.2484	1.97963	1.45526	1.36033	0.173726	0.829649	LINC00491
1224.02	1.97785	0.45476	4.34923	1.36615e-05	0.00130692	ID4
33.5973	1.97535	0.737013	2.68021	0.00735752	0.150261	JDP2
547.228	1.97437	0.593621	3.32599	0.000881059	0.0331046	S100A6
302.434	1.9705	0.402085	4.9007	9.54935e-07	0.000138857	NAMPT
23.0336	1.96923	0.852998	2.3086	0.0209656	0.29625	MIR22HG
10.7192	1.96906	1.75909	1.11936	0.262987	0.926605	MLANA
1375.83	1.96787	0.473211	4.15855	3.20272e-05	0.00257181	GPM6B
15.1726	1.96768	0.970854	2.02675	0.0426878	0.462536	PRSS12
9.15917	1.9666	1.25427	1.56793	0.116897	0.733968	GRM7-AS3
7.21092	1.96613	1.45328	1.35289	0.17609	0.833506	PLAC8L1
140.712	1.96403	0.633951	3.09807	0.00194783	0.0602626	LMO2
35.7036	1.9638	0.875383	2.24336	0.0248739	0.331522	IRAK1
15.1468	1.96089	0.980414	2.00006	0.0454938	0.480062	FXYD7
68.658	1.95907	0.890358	2.20032	0.027784	0.351923	ABCA13
12.2792	1.95744	1.28684	1.52112	0.12823	0.755285	AC040168.1
44.1968	1.9547	0.689388	2.83541	0.0045767	0.11	C21orf62
104.951	1.95417	0.657631	2.97153	0.00296321	0.0799407	SLC15A4
6.81383	1.95333	1.48484	1.31552	0.188337	0.849498	SEMA4A
10.4567	1.95093	1.1931	1.63517	0.102013	0.69446	ZFYVE28
20.8928	1.94985	0.981879	1.98583	0.047052	0.484609	MIR4458HG
14.9655	1.94979	0.99653	1.95658	0.0503967	0.497076	JADE2
301.886	1.94797	0.410048	4.7506	2.02818e-06	0.000275624	SERPINE2
92.2977	1.94723	0.541144	3.59836	0.000320235	0.0151363	CFLAR
13.0173	1.94699	1.12866	1.72504	0.0845209	0.635934	SYTL4
1503.34	1.94305	0.611596	3.17701	0.001488	0.0498548	APOE
20.8267	1.94277	0.936602	2.07427	0.038054	0.428616	URB1-AS1
22.644	1.94121	0.857239	2.26449	0.0235437	0.320252	COBL
7.11967	1.93837	1.47217	1.31667	0.187948	0.849343	METTL7B
45.7845	1.93722	0.619693	3.1261	0.00177144	0.0564878	RUNX2
89.4189	1.93296	0.520456	3.71397	0.000204033	0.0108279	DNAJC15
22.447	1.9319	0.987787	1.95579	0.0504905	0.497076	HTATIP2
944.197	1.92225	0.487592	3.94233	8.06955e-05	0.00533361	NEAT1
82.355	1.916	0.63861	3.00027	0.00269738	0.0747098	ADAM12
69.7915	1.91279	0.655768	2.91687	0.00353567	0.0911565	NEK11
20.4572	1.91049	1.03019	1.85449	0.0636689	0.55671	VASN
90.119	1.90591	1.96687	0.969006	0.332542	0.971829	CFI
6.74712	1.90492	1.45361	1.31048	0.190033	0.850214	AC079760.1
80.0224	1.9036	0.570503	3.33671	0.00084776	0.0321023	GPRC5B
10.6801	1.90186	4.59331	0.414051	0.678837	0.998564	FXYD3
87.4477	1.89842	0.677066	2.80389	0.00504894	0.117092	PALMD
7.52178	1.89122	1.62567	1.16335	0.244688	0.914365	AC008522.1
53.6549	1.88909	0.583071	3.2399	0.0011957	0.0421594	NFE2L3
31.8497	1.88666	0.778248	2.42424	0.0153403	0.242197	AL008633.1
6.86167	1.88446	1.48018	1.27313	0.202972	0.868821	LINC01250
36.176	1.8836	0.719369	2.6184	0.00883431	0.171052	HSBP1L1
7.76277	1.88309	1.54149	1.22161	0.221856	0.890093	RXRG
26.2661	1.87837	0.898031	2.09165	0.0364697	0.418832	OLFML3
32.4696	1.87835	0.869643	2.15991	0.0307799	0.376742	HRK
39.028	1.87719	0.71911	2.61043	0.00904279	0.173773	CAMK1
16.6866	1.87603	0.933897	2.00882	0.0445559	0.473256	LINC01362
13.0198	1.87455	1.09429	1.71302	0.0867081	0.639362	PTPN6
11.3138	1.87432	1.2724	1.47306	0.140735	0.777971	TMBIM1
36.8708	1.87378	0.775346	2.4167	0.0156619	0.244356	NTRK3
241.951	1.86647	0.570263	3.27301	0.00106409	0.03849	UPP1
107.179	1.86502	0.712227	2.61858	0.00882974	0.171052	LINC02428
7.68665	1.86493	1.30269	1.4316	0.152259	0.793844	AC068234.2
18.9495	1.86335	0.898053	2.07488	0.0379978	0.428616	SCN1A-AS1
352.089	1.86251	0.447658	4.16057	3.17449e-05	0.00257181	PEA15
150.211	1.86126	0.704165	2.64322	0.00821228	0.163582	LRIG1
39.705	1.86125	0.651023	2.85896	0.00425036	0.10486	MASP1
549.018	1.85926	0.458929	4.0513	5.09349e-05	0.00379864	LY6H
93.629	1.8575	0.930363	1.99653	0.0458764	0.481652	CALCRL
56.5602	1.85632	0.655541	2.83174	0.00462961	0.110722	SOCS3
111.568	1.85233	0.601982	3.07705	0.00209058	0.0625973	ALDH3A2
105.967	1.85182	0.771229	2.40113	0.0163447	0.252035	AC069277.1
8.421	1.84898	1.60872	1.14935	0.250413	0.916928	AL392023.2
15.2814	1.84501	0.96271	1.91647	0.0553053	0.516835	EBF3
17.5846	1.84089	0.937427	1.96377	0.0495571	0.494316	CEND1
16.4129	1.83968	0.935477	1.96657	0.0492333	0.493415	KLF5
13.0531	1.83893	1.0565	1.74059	0.0817558	0.628004	CTSO
19.3358	1.83747	0.96947	1.89533	0.0580487	0.528656	LINC00534
26.3523	1.8343	1.04233	1.7598	0.0784412	0.618262	SCUBE2
58.8289	1.83125	0.580043	3.15708	0.00159355	0.0523066	ENDOD1
33.7753	1.82974	0.721476	2.53611	0.0112092	0.198703	FAS
16.0706	1.82902	1.20049	1.52356	0.127619	0.754544	LLGL1
7.45445	1.82819	1.34561	1.35863	0.174264	0.830406	RASEF
134.372	1.82728	0.519096	3.52011	0.000431362	0.0194193	SLC44A1
21114.6	1.82661	0.326759	5.59008	2.26963e-08	5.16127e-06	FTH1
87.0204	1.82621	0.646374	2.82532	0.00472336	0.111861	EBF1
51.9885	1.82531	0.928038	1.96685	0.0492009	0.493415	HS3ST5
23.7503	1.8236	0.79772	2.28601	0.0222535	0.309653	KCNH2
12.8964	1.82247	1.21944	1.49452	0.13504	0.769059	AC002069.2
22.2469	1.82097	0.865562	2.10381	0.0353954	0.409832	CENPA
211.439	1.8202	0.552154	3.29654	0.000978826	0.0360332	TFPI2
163.535	1.81678	1.69433	1.07227	0.283599	0.942157	SP100
225.606	1.81445	0.60854	2.98164	0.00286709	0.0783653	IER3
37.9034	1.81265	0.741343	2.44509	0.0144817	0.233457	PRR16
7.55448	1.81103	1.43938	1.2582	0.208318	0.876285	CBX7
44.9879	1.80687	0.633685	2.85136	0.00435323	0.106566	APOL2
136.152	1.80595	0.496249	3.6392	0.00027349	0.0134808	HEATR5A
25.3587	1.80432	0.807946	2.23322	0.0255342	0.336621	AC013652.1
12.0947	1.79578	1.22421	1.46689	0.142407	0.779034	NR4A1
9.71607	1.79296	1.20361	1.48966	0.136314	0.770065	SMIM10
18.7292	1.79189	0.97472	1.83837	0.0660084	0.56627	AC025442.2
7.22224	1.79131	1.43706	1.24651	0.212577	0.879345	UBXN10
131.774	1.78888	0.568026	3.14929	0.0016367	0.0533615	NFIC
27.862	1.7883	0.927563	1.92796	0.05386	0.50909	IRX5
75.8269	1.7866	0.549522	3.25118	0.00114925	0.0409591	TGFB1I1
267.667	1.78516	0.529707	3.37009	0.000751435	0.0294518	SPP1
19.3309	1.78513	0.974165	1.83247	0.0668809	0.570806	CABCOCO1
14.4432	1.77662	1.0327	1.72035	0.0853682	0.635934	NDNF
68.3448	1.77525	1.06034	1.67423	0.0940862	0.66311	TAP1
47.8491	1.77125	0.683962	2.5897	0.009606	0.178849	ARRDC4
16.8955	1.76025	0.941466	1.86969	0.061527	0.544862	NABP1
1762.32	1.75978	0.556125	3.16435	0.00155427	0.0513651	SPARCL1
103.257	1.75718	0.665696	2.63962	0.00829992	0.16494	LINC00511
16.6539	1.75587	0.989587	1.77434	0.0760066	0.608597	ATP1A3
11.1232	1.75439	1.30432	1.34505	0.178607	0.839021	AC008467.1
51.3076	1.7505	0.782843	2.23608	0.0253466	0.335837	CAT
68.6469	1.75006	0.600293	2.91535	0.00355294	0.0913611	RAB6B
35.0376	1.74938	0.83097	2.10522	0.0352719	0.409832	LRMDA
43.6342	1.74726	2.68791	0.650043	0.515664	0.998564	DPP6
10.0521	1.74629	1.32782	1.31515	0.188458	0.849498	MARVELD2
296.229	1.74628	0.621587	2.80939	0.00496351	0.115664	HLA-E
19.8154	1.73919	0.886364	1.96216	0.0497442	0.494357	NHLH1
84.7929	1.73828	0.574638	3.02501	0.00248629	0.0705684	GLRX
7.0649	1.73633	1.52559	1.13814	0.255063	0.921688	P2RX7
24.9704	1.73628	0.9362	1.8546	0.0636533	0.55671	SMOC1
174.668	1.73456	0.668537	2.59457	0.009471	0.178533	HERC5
18.5933	1.73269	0.886408	1.95473	0.0506148	0.497627	LRRC24
63.9908	1.73202	0.563457	3.07391	0.00211272	0.0625973	PLP2
29.123	1.73133	0.858306	2.01715	0.04368	0.468055	CITED1
16.6772	1.72862	1.13114	1.52821	0.12646	0.753169	AC091607.2
153.964	1.72414	0.618445	2.78787	0.00530566	0.121687	LRRC4C
13.61	1.72343	1.09762	1.57015	0.116381	0.73291	TNFSF13B
7.7886	1.72333	1.67152	1.03099	0.302543	0.948413	AC097462.3
439.274	1.72155	0.395613	4.35161	1.35141e-05	0.00130692	TAGLN2
93.5455	1.72138	0.573607	3.00097	0.00269123	0.0746817	TRIM22
192.007	1.71418	0.769076	2.22888	0.0258216	0.339116	TNC
211.841	1.71309	0.449646	3.80986	0.000139046	0.00819288	OPTN
92.7815	1.71282	0.582044	2.94277	0.00325295	0.0852272	CORO2B
9.96022	1.71234	1.23766	1.38352	0.166505	0.822588	CTSZ
19.0948	1.70636	0.882635	1.93326	0.0532047	0.506646	FICD
88.3139	1.70352	0.930648	1.83046	0.0671811	0.572279	SNCG
29.3237	1.7027	0.975578	1.74533	0.080928	0.625611	NDC80
184.396	1.70007	0.470374	3.6143	0.000301156	0.014405	PHLDA1
8.72239	1.69489	1.9266	0.879731	0.379005	0.995475	HOXA7
61.2343	1.69474	0.96758	1.75152	0.0798561	0.622287	GCNT1
50.5381	1.69352	1.05889	1.59933	0.109747	0.715813	OAS3
7.06303	1.69094	1.35276	1.24999	0.211302	0.878381	ZBTB7B
331.82	1.69072	1.44217	1.17234	0.24106	0.911403	IGFBP7
48.9252	1.68601	0.726159	2.32182	0.0202426	0.289713	FGFR3
68.4543	1.68327	0.621206	2.70968	0.00673485	0.142016	ENHO
10.5058	1.68019	1.55456	1.08081	0.27978	0.939783	TNFSF10
109.444	1.67951	0.595333	2.82112	0.00478561	0.112732	SLC7A11
406.025	1.67863	0.38801	4.32625	1.51673e-05	0.00142288	STMN2
125.997	1.67349	0.534234	3.1325	0.00173324	0.0558801	LRP10
8.25869	1.66751	1.80307	0.924816	0.355062	0.985532	NEURL3
1763.85	1.66397	0.494408	3.36559	0.000763807	0.0296966	TXN
21.1066	1.66362	0.868701	1.91507	0.0554834	0.517372	GRB14
12.5069	1.66329	1.16288	1.43032	0.152625	0.794396	IMPG2
10.7424	1.66289	1.16234	1.43064	0.152533	0.794396	TPPP
170.455	1.66269	0.463442	3.5877	0.000333612	0.0155483	PPP2R2B
114.246	1.65678	0.615243	2.69288	0.00708372	0.147717	CEBPB
7.21277	1.65663	1.63567	1.01282	0.311148	0.957139	SLC6A11
94.6191	1.65502	0.532532	3.10784	0.00188463	0.0591887	TRIM16
34.4864	1.65211	0.68053	2.42769	0.0151955	0.241045	SLC35F6
84.5777	1.65136	0.706569	2.33716	0.0194309	0.281981	IRX2
119.847	1.65048	0.626397	2.63487	0.00841691	0.166291	AC116049.2
112.873	1.65032	0.55438	2.97688	0.00291196	0.0788507	WWC1
7.9868	1.64942	1.29234	1.27631	0.201847	0.867404	MMP17
39.4621	1.64891	0.656449	2.51187	0.0120094	0.207758	SLC39A14
35.6228	1.64809	0.768547	2.14442	0.0319994	0.385782	RASD1
120.109	1.64478	0.514896	3.1944	0.00140122	0.0474945	NMB
45.4232	1.64298	0.66062	2.48703	0.0128813	0.217868	SRXN1
136.09	1.64074	0.441666	3.71488	0.000203301	0.0108279	G6PD
24.618	1.64046	0.788208	2.08125	0.0374109	0.425262	C9orf135
126.645	1.63884	0.624645	2.62363	0.00869974	0.169727	MIR4435-2HG
10.575	1.63738	1.16813	1.40171	0.161001	0.814661	AC092040.1
48.8395	1.63666	0.777553	2.10489	0.0353012	0.409832	HDAC2-AS2
53.6371	1.6328	0.790759	2.06485	0.0389372	0.434659	MGLL
557.899	1.63274	1.76719	0.923918	0.355529	0.985532	MX1
104.723	1.63077	0.740248	2.203	0.0275947	0.350229	DOCK10
134.397	1.63008	0.497445	3.2769	0.00104954	0.0382439	MYO16
12.7561	1.62975	1.2445	1.30957	0.190343	0.850214	KIAA1211L
9.68522	1.62747	1.17224	1.38834	0.165034	0.820992	FERMT1
36.8814	1.62641	0.824709	1.9721	0.0485981	0.49074	SOX1-OT
7.70489	1.62632	1.29265	1.25813	0.208345	0.876285	AC064875.1
19.2043	1.62431	0.88219	1.84122	0.0655888	0.565135	PID1
254.831	1.62322	0.547319	2.96576	0.00301936	0.0811234	LAP3
87.2041	1.62189	0.561474	2.88863	0.00386927	0.0975095	SLC4A4
40.7022	1.62182	0.993531	1.63238	0.102599	0.69487	FBXO32
126.329	1.61975	0.661346	2.44918	0.0143184	0.231322	CBR1
8.16108	1.61875	4.59894	0.351983	0.724851	0.998564	COL15A1
19.6605	1.61687	0.953254	1.69616	0.0898559	0.650276	TCTEX1D1
15.7112	1.61592	1.28098	1.26147	0.207139	0.87477	AC018730.1
28.6422	1.61524	0.833673	1.9375	0.0526839	0.50456	DDR2
13.9108	1.61491	1.18034	1.36818	0.171256	0.827383	AC099792.1
13.4892	1.61357	1.21562	1.32736	0.184389	0.844487	COL28A1
10.3428	1.60892	1.2019	1.33865	0.180684	0.840205	AC026356.2
84.7361	1.60839	0.519825	3.0941	0.00197412	0.0604331	ZNF217
11.4837	1.60468	1.20781	1.32858	0.183985	0.844487	PLAU
99.8344	1.60438	0.578506	2.77331	0.00554885	0.125288	BACE2
25.4732	1.60325	0.862146	1.85961	0.0629414	0.553095	CD55
58.8225	1.60295	0.56938	2.81526	0.00487383	0.114307	JOSD2
18.3434	1.60214	1.36765	1.17145	0.241417	0.912042	FOSL1
20.0117	1.60166	0.863662	1.8545	0.0636679	0.55671	NRIP3
12.1167	1.59775	1.17928	1.35485	0.175466	0.833264	B3GALT5-AS1
19.8601	1.59687	0.947565	1.68524	0.0919428	0.65665	UAP1L1
18.4083	1.59223	1.09533	1.45366	0.14604	0.784302	ABCA8
31.8742	1.58841	0.75109	2.1148	0.0344468	0.402842	CHST7
20.8342	1.58755	0.845044	1.87866	0.0602915	0.539991	CPEB3
60.3276	1.58711	0.590235	2.68895	0.0071677	0.148894	ZNFX1
203.448	1.58212	0.652024	2.42648	0.0152461	0.241496	GRID2
92.7164	1.58184	0.714739	2.21317	0.0268857	0.345663	LAMA2
68.9509	1.57995	0.814094	1.94075	0.052289	0.5032	MDGA2
109.357	1.57847	0.82153	1.92137	0.0546845	0.513495	IFIH1
25.864	1.57456	0.867942	1.81413	0.0696585	0.587531	AIFM2
57.6154	1.57455	0.650959	2.41882	0.015571	0.243722	MEGF10
579.148	1.57379	0.490897	3.20594	0.00134621	0.046277	CD99
232.955	1.57318	0.662753	2.3737	0.0176106	0.265364	IQGAP2
12.702	1.56964	1.30461	1.20315	0.228919	0.899737	KLF2
25.1648	1.56926	0.866423	1.81119	0.0701112	0.589368	AL683813.1
37.0778	1.56561	0.726578	2.15478	0.0311794	0.379397	TMEM200C
8.18062	1.56536	1.40026	1.11791	0.263606	0.927438	LINC00391
105.931	1.56266	0.574384	2.72058	0.00651672	0.139148	COL5A2
154.015	1.56106	0.457303	3.41362	0.000641057	0.0264068	GNG12
62.3363	1.56063	0.893159	1.74731	0.0805833	0.623942	DGKI
45.5982	1.5584	0.623807	2.49821	0.0124821	0.21278	ENPP2
17.0692	1.55774	1.21393	1.28322	0.199415	0.86596	STPG4
77.6002	1.55713	0.604286	2.5768	0.00997185	0.182966	RHOB
103.346	1.55376	0.548157	2.83451	0.00458962	0.110128	ARMT1
10.8934	1.55251	1.21194	1.28101	0.200191	0.866103	NAGPA
8.20516	1.55192	1.31327	1.18173	0.237315	0.91074	SLC26A3
50.988	1.55155	0.657123	2.36112	0.0182199	0.271173	RUNX1T1
78.8649	1.55137	0.910029	1.70475	0.0882408	0.64513	F3
9.41085	1.55116	1.19798	1.29481	0.195384	0.859049	HIST1H4E
76.4561	1.55059	0.543913	2.85081	0.00436081	0.106572	GNPTG
16.45	1.54989	1.0949	1.41554	0.156909	0.806225	CCDC184
23.4488	1.54731	0.866605	1.78548	0.0741836	0.605152	SOD3
20.5698	1.54617	0.889079	1.73907	0.0820227	0.628691	TNFSF9
64.5079	1.54596	0.594486	2.6005	0.00930891	0.177278	ST6GAL1
15.8012	1.54132	0.934268	1.64977	0.0989908	0.680579	FBXO6
18.7801	1.53646	0.953295	1.61173	0.10702	0.707674	N4BP2L1
8.46005	1.53269	1.51288	1.0131	0.311013	0.95713	CXCL5
22.778	1.53231	0.948512	1.61548	0.106206	0.706145	CERS1
41.0817	1.52969	0.929396	1.6459	0.0997852	0.683794	AC114316.1
297.301	1.52886	0.500336	3.05567	0.00224555	0.0654359	GNG11
8.82248	1.52676	1.57767	0.967736	0.333176	0.971951	ACTG2
278.53	1.52491	0.412338	3.69821	0.000217124	0.0111804	SBDS
37.121	1.5241	0.793164	1.92154	0.0546634	0.513495	LEPR
64.0246	1.52391	0.569886	2.67406	0.00749383	0.152402	RAB29
48.4751	1.52199	1.07164	1.42025	0.155535	0.801787	RYR2
15.6696	1.52163	1.03927	1.46414	0.143157	0.779116	OTUD1
392.41	1.52124	0.504873	3.01312	0.00258581	0.0722727	FEZ1
207.768	1.52084	0.40764	3.73084	0.000190842	0.0102779	REXO2
46.0877	1.52054	0.614597	2.47404	0.0133594	0.22201	RAB30
25.8583	1.52007	0.953782	1.59373	0.110996	0.719571	COL14A1
129.382	1.51906	0.563676	2.69492	0.00704063	0.147095	NFKB1
111.668	1.51876	0.527641	2.8784	0.00399699	0.0995208	NEDD4L
17.5474	1.51812	0.914276	1.66046	0.0968215	0.672341	DNAJB5
10.6958	1.5156	1.50671	1.0059	0.314463	0.959826	NWD1
10.3334	1.51535	1.19466	1.26843	0.204643	0.870855	RGS11
691.952	1.51514	0.391251	3.87255	0.000107702	0.00660797	ANXA5
60.3894	1.51473	0.643182	2.35505	0.01852	0.273957	MAPK8IP1
476.307	1.51268	0.668488	2.26284	0.0236455	0.320736	IFITM2
12.2319	1.51268	1.72738	0.875703	0.381191	0.995475	TGFBI
143.783	1.51127	0.670155	2.2551	0.0241273	0.324546	LYST
34.6581	1.51125	0.687181	2.1992	0.027864	0.352322	LMCD1
1459.39	1.51105	0.678022	2.22861	0.0258401	0.339116	HLA-A
117.257	1.51094	0.527609	2.86375	0.00418653	0.103708	DOK5
14.6791	1.50922	1.03368	1.46005	0.144277	0.780192	WIPF3
29.1519	1.50887	0.886697	1.70168	0.0888159	0.64703	F11R
16.3015	1.50718	0.92926	1.62191	0.104822	0.703374	BCL9L
57.7004	1.50628	0.599629	2.51201	0.0120044	0.207758	PXDC1
73.6386	1.50498	0.628146	2.39591	0.0165791	0.254033	ITPKB
10.4542	1.50128	1.51748	0.989322	0.322506	0.966919	OLIG3
165.336	1.49963	1.80944	0.828784	0.407227	0.998564	PSMB8
71.9505	1.49758	0.65572	2.28387	0.0223793	0.31081	KCNMB2-AS1
12.9398	1.49558	1.30944	1.14215	0.253393	0.918392	NR4A2
447.81	1.49499	0.372504	4.01336	5.98606e-05	0.00424601	PPP1CB
163.133	1.49212	0.43931	3.39652	0.000682487	0.0276436	JUNB
9.01127	1.48991	1.22177	1.21947	0.222665	0.890968	LINC01950
49.3278	1.48701	0.757625	1.96272	0.0496782	0.494357	AK4
98.7337	1.48561	0.487186	3.04937	0.00229324	0.0664263	CPEB4
154.082	1.4851	0.453626	3.27385	0.00106094	0.0384716	GSN
20.2023	1.48477	0.892953	1.66276	0.0963603	0.67107	APOBEC3C
51.9123	1.48472	0.604044	2.45797	0.0139725	0.2288	FEM1C
13.5219	1.4825	0.996828	1.48722	0.136957	0.771896	PXMP4
15.9283	1.48193	0.97866	1.51424	0.129964	0.759218	HVCN1
63.2457	1.48014	0.732931	2.01949	0.0434367	0.466824	MTCL1
22.3022	1.47948	0.82581	1.79155	0.0732046	0.602082	MNT
652.015	1.47905	0.527736	2.80263	0.00506879	0.117365	TUBB2A
43.7851	1.47492	0.770347	1.91462	0.0555407	0.517372	NACC2
13.7623	1.47379	1.0698	1.37763	0.168317	0.82435	JPH1
10.176	1.47364	1.28751	1.14457	0.252389	0.918001	CPM
24.1354	1.47152	1.07378	1.37042	0.170557	0.826688	SGPP2
55.5955	1.47071	0.650446	2.26109	0.023754	0.321608	LINC02802
40.8502	1.47052	0.652248	2.25455	0.0241618	0.324711	MTURN
36.471	1.46967	0.873613	1.68228	0.0925138	0.65824	ANKFN1
613.126	1.46853	0.698098	2.10362	0.0354118	0.409832	IFIT1
181.836	1.46646	0.4196	3.49491	0.000474224	0.0208329	KLF6
52.5064	1.46518	0.599769	2.44291	0.0145693	0.234249	FRY
58.1818	1.46451	0.560992	2.61058	0.00903898	0.173773	AL354740.1
267.351	1.4644	0.431124	3.39671	0.000682022	0.0276436	HDAC9
87.8042	1.46317	0.690295	2.11963	0.0340369	0.39946	EMP1
7.22222	1.46212	1.33135	1.09822	0.272108	0.934492	AP003120.1
32.1731	1.45987	0.872924	1.67239	0.0944482	0.66311	SEPTIN4
67.2969	1.45888	0.543543	2.68401	0.00727452	0.149675	DESI1
161.798	1.45625	0.461423	3.156	0.00159948	0.0523829	SMIM29
42.2767	1.4551	0.959531	1.51647	0.129402	0.756586	AGBL4
24.4494	1.45491	0.843755	1.72433	0.0846486	0.635934	PHACTR3
72.9585	1.45452	2.05305	0.708464	0.478657	0.998564	SP110
53.3188	1.44926	1.08348	1.3376	0.181026	0.840314	SOX21
475.64	1.44782	0.365446	3.96178	7.43919e-05	0.00505483	PLAAT3
7.54884	1.44607	1.91202	0.756305	0.449466	0.998564	NETO1
8.8791	1.43708	1.22344	1.17462	0.240147	0.911107	CCDC88B
27.3452	1.43662	0.767239	1.87246	0.061143	0.544113	PLCD3
6.91515	1.43477	1.41019	1.01743	0.308947	0.955415	AC012494.1
19.0438	1.43403	1.11849	1.28211	0.199805	0.86596	GRIA2
10.6266	1.43378	1.12609	1.27323	0.202935	0.868821	RHD
15.1612	1.43253	0.992169	1.44384	0.148785	0.789647	SUN2
49.2856	1.42958	0.66596	2.14665	0.0318215	0.383997	CPT1A
129.741	1.42916	0.505829	2.82538	0.00472241	0.111861	RRAGD
6.82514	1.42866	1.47924	0.96581	0.334139	0.972204	AC006305.1
21.0613	1.42662	0.824269	1.73077	0.0834934	0.631606	MAPK8IP2
70.155	1.42505	0.558281	2.55257	0.010693	0.192435	FAM199X
22.3161	1.4234	0.871959	1.63242	0.102592	0.69487	CMTM1
13.9907	1.42263	1.29118	1.1018	0.270547	0.932896	AC068308.1
542.122	1.41628	0.612923	2.31069	0.0208499	0.294921	TIMP1
6.99002	1.41627	1.32994	1.06491	0.286919	0.942616	LACC1
419.378	1.41533	0.413109	3.42605	0.000612424	0.0255898	ASAP1
109.333	1.41062	0.495436	2.84722	0.00441022	0.107553	GNG2
104.371	1.40919	0.545868	2.58156	0.00983558	0.181037	OPHN1
19.6889	1.40852	0.941481	1.49607	0.134636	0.768947	MTTP
48.4859	1.40836	0.885671	1.59017	0.111797	0.72157	CACNA2D3
78.7861	1.40803	0.573387	2.45564	0.0140634	0.228998	NMU
364.326	1.40761	0.372725	3.77654	0.000159022	0.00903259	LMNA
9.96274	1.40524	1.41873	0.990489	0.321935	0.966562	AP005230.1
520.512	1.40432	0.532079	2.63932	0.00830735	0.16494	NQO1
9.11822	1.40394	1.62389	0.864552	0.387285	0.995475	AP001610.2
53.6332	1.4025	0.70764	1.98194	0.0474861	0.48695	PLD5
18.1924	1.40008	0.934508	1.4982	0.134082	0.767533	METTL7A
122.95	1.40004	0.454187	3.08252	0.00205256	0.0625709	TNFRSF1A
52.746	1.39962	1.98846	0.70387	0.481514	0.998564	OAS2
9.49517	1.39904	1.16039	1.20566	0.227948	0.897605	ZNF365
87.0959	1.39623	0.536982	2.60014	0.00931859	0.177278	MAFG
81.8042	1.39429	0.506672	2.75185	0.00592598	0.130957	SORT1
266.159	1.39349	0.408502	3.41121	0.000646744	0.0265658	RND3
7.60733	1.39207	1.34924	1.03174	0.302195	0.948413	FAM181A-AS1
333.934	1.39186	0.377731	3.68478	0.000228903	0.011638	SVIL
40.2291	1.39134	0.646642	2.15164	0.0314255	0.381116	MAN1C1
9.49455	1.39116	1.17108	1.18793	0.234861	0.908923	HAPLN3
986.872	1.391	0.351213	3.96056	7.47741e-05	0.00505717	SQSTM1
231.926	1.39024	0.433846	3.20447	0.00135313	0.0464055	DCLK2
130.689	1.3901	0.553455	2.51167	0.012016	0.207758	ZC3HAV1
10.2025	1.38803	1.15454	1.20224	0.22927	0.900789	TICAM2
23.0511	1.38786	0.815844	1.70113	0.0889177	0.647123	PRR11
23.9749	1.3864	0.784278	1.76773	0.0771054	0.613342	PLA2G15
7.74704	1.38574	1.28416	1.0791	0.280543	0.939783	CNTD1
233.159	1.38458	0.586682	2.36001	0.0182743	0.271704	FRMD5
417.247	1.37998	0.449605	3.06933	0.00214541	0.0631505	DCLK1
61.7554	1.37903	0.54864	2.51353	0.0119528	0.207747	SLC25A16
27.3572	1.3786	0.912407	1.51095	0.130802	0.761709	IL17RC
141.129	1.37738	0.454695	3.02925	0.00245161	0.0699034	ACBD5
609.282	1.37645	0.582147	2.36443	0.0180578	0.269865	ADGRV1
9.09808	1.37557	1.37373	1.00133	0.316666	0.962307	AC110809.1
418.234	1.37415	0.375028	3.66412	0.000248191	0.0124446	TNFRSF12A
109.159	1.37386	0.466306	2.94626	0.00321643	0.0845753	PFKP
17.2762	1.37237	0.964889	1.42231	0.154937	0.80119	CPQ
17.0855	1.37134	0.925241	1.48214	0.138302	0.774075	SPRYD3
7.79675	1.37063	1.29703	1.05674	0.290629	0.945433	TFAP2C
560.226	1.3693	0.614919	2.2268	0.0259606	0.339981	SOX2-OT
15.6438	1.36875	1.00075	1.36773	0.171397	0.827383	NLRC5
88.6179	1.36684	0.525741	2.59985	0.00932655	0.177278	ABCC1
49.4882	1.36672	0.671099	2.03654	0.0416964	0.454503	CPEB2
42.1169	1.36629	0.702213	1.9457	0.0516911	0.502455	HERC6
6.78297	1.36498	1.38088	0.988487	0.322914	0.967175	RHEBL1
253.025	1.36423	0.392094	3.47935	0.000502624	0.0218822	EEA1
240.816	1.36276	0.395723	3.44371	0.00057378	0.0241836	FERMT2
151.605	1.35908	0.478414	2.84081	0.00449996	0.108755	JAM2
19.5246	1.35853	0.911551	1.49034	0.136134	0.769929	AC002460.2
14.7188	1.35689	1.06324	1.27619	0.201887	0.867404	LINC01980
17.0836	1.35644	0.91745	1.47849	0.139277	0.776247	DUS3L
12.4503	1.35549	1.09175	1.24158	0.214393	0.879404	PIGO
17.0439	1.35323	0.971514	1.39291	0.163648	0.817855	MICALL2
15.9798	1.35193	0.984133	1.37373	0.169525	0.825531	FRMPD3
13.7044	1.34985	1.04428	1.29262	0.196144	0.859062	SYNPO
42.867	1.34974	0.623279	2.16554	0.030346	0.373352	SMOX
94.2047	1.34916	0.681763	1.97892	0.047825	0.488016	PGM2L1
18.434	1.34796	0.874098	1.54211	0.123046	0.746927	MEGF11
168.623	1.34655	0.751665	1.79142	0.0732262	0.602082	IFI35
12.5251	1.34593	1.03258	1.30347	0.192416	0.854894	PCNX3
12.3345	1.34576	1.10601	1.21677	0.223693	0.892133	GPR176
760.397	1.34512	0.33929	3.96451	7.35476e-05	0.00502092	RDX
79.8484	1.34491	0.514242	2.61532	0.00891434	0.172143	CDC42EP4
89.1516	1.34445	0.515791	2.60658	0.00914509	0.174972	LRRC58
29.5068	1.3441	0.9556	1.40655	0.15956	0.812668	IGFBP6
10.2106	1.34405	1.13939	1.17962	0.238152	0.910818	NOP9
59.2981	1.34374	0.813281	1.65225	0.0984845	0.679997	SYNJ2
61.4803	1.34234	0.775009	1.73203	0.0832691	0.631606	COL8A1
167.847	1.34116	0.4154	3.2286	0.00124397	0.0436921	CHPT1
18.3434	1.34081	0.899434	1.49073	0.136032	0.769929	FAM81B
381.407	1.33595	4.56281	0.292791	0.769682	0.998564	RPS4Y1
13.257	1.33296	1.03687	1.28556	0.198597	0.863835	IKBKE
121.12	1.33282	0.702239	1.89796	0.0577013	0.526701	AHNAK
50.8759	1.33156	0.701395	1.89844	0.0576384	0.526701	KIAA0408
107.518	1.33151	0.486628	2.73619	0.00621542	0.134093	SOX9
130.378	1.3309	0.452035	2.94424	0.00323747	0.084975	TMEM9B
7.34871	1.32869	1.38622	0.958495	0.337813	0.975306	CELF3
11.7008	1.32783	1.05586	1.25759	0.20854	0.876285	MON1A
42.6562	1.32725	0.669472	1.98253	0.0474194	0.486609	INA
29.5251	1.32658	0.743336	1.78463	0.0743215	0.605152	COMTD1
10.2346	1.3265	1.19726	1.10795	0.267882	0.932714	TUNAR
49.0812	1.32497	0.666684	1.98741	0.0468774	0.484609	FADS3
233.04	1.32379	0.400499	3.30536	0.000948532	0.0351824	LAMP1
20.1274	1.32377	1.35558	0.976538	0.328798	0.968867	TMEM132C
605.301	1.32308	0.481313	2.7489	0.0059795	0.131642	MAP2
226.361	1.32259	0.472298	2.80032	0.00510514	0.118019	CERT1
53.2324	1.32144	0.664324	1.98914	0.0466855	0.484609	HIST1H2AC
50.933	1.32024	0.633144	2.08521	0.0370499	0.423117	INPP4B
955.035	1.3193	0.478588	2.75665	0.00583962	0.129838	DBI
416.217	1.31864	0.389122	3.38875	0.000702116	0.0281253	MEIS2
19.2703	1.3165	1.04586	1.25877	0.208113	0.876219	VWA3B
153.754	1.31551	0.462269	2.84576	0.00443054	0.107553	C6orf62
12.4326	1.3155	1.05589	1.24587	0.21281	0.879345	MYT1
73.0415	1.31517	0.535191	2.45738	0.0139955	0.228918	FNDC4
19.3195	1.31442	1.28773	1.02073	0.307383	0.954442	GALNTL6
42.5882	1.31441	0.799468	1.64411	0.100153	0.685583	DDX60L
67.3849	1.31424	0.542968	2.42048	0.0154999	0.243423	PTGFRN
17.3875	1.31389	1.08426	1.21178	0.225596	0.894816	NFATC2
10.6864	1.31373	1.10615	1.18766	0.234966	0.908923	CHST6
8.34735	1.3132	1.25159	1.04923	0.294071	0.945433	SYDE1
34.6178	1.31279	0.761966	1.72289	0.084908	0.635934	FGF1
129.093	1.31164	0.506446	2.58988	0.00960089	0.178849	CHPF
276.766	1.31144	0.428295	3.06201	0.00219855	0.064584	PNRC1
30.9485	1.31088	0.727284	1.80244	0.0714766	0.596213	REEP1
20.7353	1.3089	1.0435	1.25433	0.209722	0.876312	SALL4
15.7703	1.30806	0.930295	1.40607	0.159702	0.812872	HPGD
262.782	1.30781	0.538124	2.43031	0.0150861	0.239745	LIMCH1
367.35	1.30765	0.505681	2.58593	0.0097117	0.179438	CAMK2N1
49.0989	1.30761	0.832253	1.57117	0.116144	0.732327	NKAIN2
79.1579	1.30646	0.566395	2.30661	0.0210764	0.296395	ITPR2
15.2676	1.30611	1.13794	1.14778	0.251058	0.917016	NALCN
11.9859	1.3015	1.16656	1.11567	0.264564	0.928784	MTMR11
88.7722	1.30139	0.512553	2.53903	0.0111161	0.197489	TP53I3
332.922	1.29952	0.370234	3.51	0.000448101	0.0199872	JUN
13.8579	1.29894	1.00183	1.29657	0.19478	0.857494	STEAP1B
12.3666	1.29633	1.03325	1.25461	0.209619	0.876312	TAF4B
274.365	1.29563	0.575086	2.25293	0.0242635	0.325776	PLCB1
59.7158	1.29473	0.737691	1.75511	0.0792401	0.620814	LINC01138
79.3297	1.2931	0.576605	2.24262	0.0249216	0.331712	ABHD2
327.923	1.29208	0.381534	3.38653	0.000707814	0.0282756	NFE2L2
74.1036	1.29206	0.558622	2.31295	0.0207257	0.294308	TNIP1
76.4798	1.29187	1.03177	1.2521	0.210535	0.877248	OAS1
147.23	1.29148	0.58664	2.20148	0.0277019	0.351188	HS6ST1
201.176	1.29133	0.439601	2.9375	0.00330867	0.0865313	WASL
16.8891	1.29029	0.996704	1.29456	0.195472	0.859049	SERPINB8
211.913	1.28542	0.494915	2.59725	0.00939738	0.178035	SYT11
14.9705	1.28533	0.994326	1.29266	0.196129	0.859062	CSGALNACT1
24.8734	1.2853	1.03244	1.24492	0.213162	0.879345	NMNAT2
7.9251	1.28491	1.43603	0.89477	0.37091	0.991765	SLC6A1
32.8475	1.28097	0.911045	1.40604	0.159712	0.812872	AC112206.2
30.895	1.27871	0.736595	1.73597	0.0825684	0.628921	GDPD2
111.833	1.27862	0.472643	2.70524	0.00682541	0.14363	TMED5
10.8557	1.27779	1.53538	0.832233	0.405278	0.998564	FAM182A
41.7286	1.27401	0.651311	1.95607	0.0504567	0.497076	HEXIM1
406.891	1.27327	0.49145	2.59084	0.00957413	0.178849	CHCHD10
9.6059	1.27326	1.23514	1.03086	0.302605	0.948413	RAB27B
47.0963	1.27178	0.861852	1.47564	0.140041	0.777228	PHF11
24.7098	1.27057	1.35981	0.93437	0.350113	0.981603	DIPK1C
7.14105	1.27015	1.39343	0.911528	0.362017	0.988668	MAP6D1
37.9981	1.26844	1.02414	1.23854	0.215517	0.882026	GAS7
7.43237	1.26838	1.54887	0.818903	0.412842	0.998564	PDCD1LG2
41.2013	1.26774	0.731229	1.73371	0.0829692	0.630003	AC011346.1
33.9746	1.2673	0.710556	1.78354	0.0744992	0.605152	HIST2H2AC
340.951	1.26693	0.387987	3.26538	0.00109316	0.0392486	MPC1
59.3817	1.26666	0.578831	2.18831	0.0286472	0.358794	CREBRF
204.547	1.26631	0.42631	2.9704	0.00297413	0.0800866	GLUD1
35.3949	1.26475	0.836239	1.51243	0.130424	0.760426	NUMBL
52.5761	1.26222	0.644482	1.9585	0.0501718	0.496834	PRELID3B
6.7641	1.26166	1.7317	0.728568	0.466266	0.998564	PLPP4
18.1106	1.2597	1.10288	1.14219	0.253374	0.918392	PLLP
366.023	1.25967	0.43943	2.8666	0.00414906	0.103126	TXNIP
62.5173	1.25959	0.786426	1.60166	0.10923	0.715455	ST8SIA4
16.2284	1.25846	0.921021	1.36638	0.17182	0.828117	EIF4EBP3
209.346	1.25729	0.50547	2.48737	0.0128693	0.217868	NUCB1
27.8657	1.25718	0.757937	1.65868	0.0971793	0.673305	PLEKHM1
31.1705	1.25485	1.15095	1.09028	0.275591	0.93773	TM4SF1
84.461	1.25439	0.721617	1.73831	0.0821568	0.628691	SDC3
382.303	1.25246	0.38804	3.22765	0.00124813	0.0437326	ANK2
35.6014	1.24976	0.699105	1.78766	0.0738313	0.604925	SLC35A2
224.322	1.24973	0.403666	3.09594	0.00196188	0.0603122	TIMP2
8.16423	1.24907	1.28306	0.973506	0.330302	0.970261	ADGRB1
7.97356	1.24814	1.25195	0.996957	0.318785	0.964173	AL513534.2
121.96	1.24807	0.448195	2.78467	0.0053583	0.122229	TFPT
13.0871	1.24369	1.2764	0.974378	0.329869	0.970177	C2orf72
24.0598	1.24346	0.791279	1.57145	0.116078	0.732272	KTI12
263.531	1.24193	0.457949	2.71193	0.00668926	0.141584	LRRTM4
57.4322	1.24033	0.603779	2.05428	0.0399483	0.441069	TPD52
10.5517	1.23929	1.15504	1.07294	0.283298	0.942015	TRIM45
255.089	1.23853	0.44462	2.78559	0.00534298	0.122158	EMC7
121.657	1.23745	1.90994	0.647901	0.517049	0.998564	CEBPZOS
140.947	1.23671	0.604282	2.04658	0.0406996	0.446277	SCG2
10.602	1.23618	1.16224	1.06362	0.287503	0.942616	GAL3ST3
65.2799	1.2361	0.587758	2.10308	0.0354591	0.409865	MAPT
246.176	1.23584	0.450702	2.74204	0.00610596	0.133067	CCDC88A
43.5484	1.23447	0.652691	1.89135	0.0585782	0.531369	ACP2
13.2771	1.23423	1.07191	1.15143	0.249557	0.916365	HECW1
18.5101	1.2341	0.931069	1.32546	0.185017	0.845448	PLEKHA2
41.5807	1.23376	0.637236	1.93612	0.0528533	0.504763	JMY
35.0621	1.23365	0.70123	1.75927	0.0785317	0.618262	AKR1C1
263.062	1.23243	0.43394	2.8401	0.00450997	0.108755	LMO4
31.0008	1.23153	3.15695	0.390102	0.696461	0.998564	PAX3
57.5568	1.23149	0.586671	2.09911	0.0358069	0.413229	PDIA5
309.864	1.23059	0.422687	2.91134	0.00359877	0.0922923	TUBA1C
24.1837	1.23055	0.810664	1.51795	0.129027	0.756223	ISG20
26.8632	1.23052	0.848493	1.45024	0.146991	0.786503	CENPE
262.566	1.23018	0.407633	3.01785	0.00254572	0.0717389	NFIB
16.1214	1.22964	1.01616	1.21008	0.226249	0.896121	AURKA
20.4912	1.2288	0.846498	1.45162	0.146607	0.786064	ZNF471
311.956	1.22841	0.38987	3.15082	0.00162816	0.0532023	DDT
103.797	1.22692	0.63621	1.92849	0.0537947	0.50909	ZYX
10.6914	1.22691	1.38588	0.885299	0.375995	0.994425	TMEM155
7.07434	1.22679	1.34684	0.910868	0.362365	0.988668	TTBK1
40.3794	1.22581	0.71221	1.72114	0.0852261	0.635934	TUBB4A
115.913	1.22353	0.89746	1.36332	0.172781	0.829649	IFI44
17.7003	1.22132	0.94047	1.29863	0.194071	0.856954	AP000676.5
47.8645	1.21994	0.841244	1.45016	0.147013	0.786503	FAM20C
122.878	1.21947	0.494101	2.46805	0.013585	0.224988	RRAGC
801.004	1.21799	0.522584	2.33071	0.0197684	0.28541	SLC25A5
106.651	1.21738	0.719833	1.6912	0.0907992	0.652824	EEF1A2
29.2362	1.21699	0.871071	1.39712	0.162377	0.81691	FUT11
44.9498	1.21618	0.690054	1.76244	0.0779953	0.617643	ZDHHC9
10.4856	1.21596	1.15912	1.04903	0.294163	0.945433	PLEKHF1
38.0493	1.21566	0.699788	1.73718	0.0823553	0.628921	POLG2
74.7491	1.21476	0.759423	1.59958	0.109692	0.715813	STK17A
53.5067	1.21191	0.661749	1.83137	0.0670449	0.571453	PLP1
577.493	1.21105	0.359801	3.3659	0.000762948	0.0296966	SRI
44.6264	1.21025	0.669092	1.8088	0.0704823	0.591051	ARHGAP1
7.66587	1.20925	1.41554	0.854263	0.392959	0.998493	IL20RB
11.5044	1.20856	1.15226	1.04887	0.29424	0.945433	HNF4G
12.0506	1.20646	1.10932	1.08756	0.276789	0.938017	DAAM2
43.6831	1.20452	0.659783	1.82564	0.067905	0.576453	TPST2
45.5539	1.20375	0.64188	1.87535	0.0607449	0.542089	ZNRF2
10.154	1.20369	1.12853	1.0666	0.286154	0.942616	AL445623.2
151.952	1.20312	0.643006	1.87109	0.0613323	0.544132	PLPP1
234.465	1.20157	0.627904	1.91362	0.0556687	0.517901	EPHA3
60.403	1.20133	0.602503	1.9939	0.0461634	0.482083	OLFM1
7.38958	1.19969	1.63115	0.735487	0.462043	0.998564	CLEC2B
67.325	1.19895	0.529196	2.26561	0.0234751	0.319617	CTSA
25.2654	1.19867	0.885931	1.353	0.176055	0.833506	AC106798.1
7.53556	1.19858	1.88491	0.635881	0.524854	0.998564	C1orf158
34.7449	1.19697	0.728124	1.64391	0.100195	0.685583	LIN37
27.8436	1.19691	0.76795	1.55858	0.119096	0.739645	SLC44A3
7.9314	1.19635	1.26967	0.942254	0.346063	0.978198	PATL2
179.389	1.19617	0.539515	2.21713	0.0266143	0.343084	MT-ATP8
9.87334	1.19494	1.2577	0.950097	0.342063	0.976048	NGEF
33.0704	1.19485	0.734336	1.62712	0.103712	0.699802	SH2B2
48.4851	1.19396	0.660841	1.80672	0.0708053	0.593076	PML
66.344	1.19393	0.669584	1.7831	0.0745706	0.605152	PLA2G4C
107.446	1.19345	0.663362	1.7991	0.0720033	0.597602	ATP1A2
44.1463	1.19295	0.645788	1.84728	0.0647064	0.561298	GATM
26.85	1.19232	1.18311	1.00778	0.31356	0.959486	KCND3
44.527	1.19228	0.624203	1.91008	0.0561228	0.520256	C1GALT1C1
240.831	1.19216	0.459479	2.59458	0.00947072	0.178533	DDR1
158.27	1.19048	0.54186	2.19703	0.0280186	0.353795	IDS
7.00825	1.19035	1.31917	0.902348	0.366872	0.988668	MAP11
29.8026	1.18914	0.74518	1.59577	0.110539	0.71888	MFSD1
17.3768	1.1891	0.920399	1.29194	0.196377	0.859062	STBD1
42.5592	1.1887	0.851598	1.39584	0.162761	0.816938	CCNB2
126.802	1.18808	0.469249	2.53188	0.0113453	0.200209	WBP2
17.5234	1.18762	0.983016	1.20814	0.226993	0.89686	MAP3K19
45.3444	1.1873	0.617259	1.9235	0.0544171	0.51254	MRAS
31.8055	1.18724	0.746607	1.59019	0.111793	0.72157	ITPRIPL2
7.38895	1.18626	1.75423	0.676231	0.498894	0.998564	SPHKAP
79.4977	1.18557	0.81798	1.44939	0.147228	0.787001	EPHB1
75.0468	1.18484	0.854461	1.38665	0.165548	0.821204	MCTP1
35.6378	1.18407	0.793829	1.49159	0.135806	0.769514	DRAM1
284.236	1.18358	0.688214	1.71979	0.0854711	0.635934	NCKAP5
18.3056	1.1832	0.944738	1.25241	0.210419	0.877248	UNC13A
9.6569	1.18314	1.46122	0.809693	0.418116	0.998564	GCNA
35.4409	1.18298	0.688918	1.71716	0.0859495	0.636674	ZNF703
33.8865	1.18256	0.702977	1.68221	0.0925275	0.65824	FOSL2
280.514	1.18181	0.442253	2.67226	0.00753423	0.152797	ROBO1
23.3505	1.1817	1.01179	1.16793	0.242835	0.914365	DLGAP5
24.8255	1.18161	1.01799	1.16072	0.245757	0.914365	ATP10A
149.374	1.18084	0.580889	2.03282	0.0420712	0.457902	PHLPP1
17.6374	1.1805	0.916222	1.28845	0.197591	0.861261	NPEPL1
298.655	1.18019	0.439812	2.68341	0.00728767	0.149675	APC
26.9286	1.18001	0.795747	1.48289	0.138103	0.774075	SNTA1
24.9716	1.17989	0.935225	1.26161	0.207087	0.87477	RGS7
74.5289	1.17927	0.624313	1.88891	0.0589034	0.53299	PLEC
25.604	1.17884	0.814957	1.44651	0.148036	0.788539	INO80B
41.4939	1.17867	0.72847	1.61801	0.10566	0.704775	JMJD6
13.4986	1.17747	1.06932	1.10114	0.270835	0.933004	LYSMD2
10.8198	1.17646	1.10357	1.06605	0.2864	0.942616	LY6E-DT
22.1216	1.17581	0.8924	1.31758	0.187643	0.848766	NLE1
2227.99	1.17532	0.351618	3.34259	0.000829994	0.031677	CALM1
27.4377	1.17459	0.813718	1.44349	0.148883	0.789647	CTU2
43.3256	1.17386	0.701428	1.67353	0.094222	0.66311	SLC43A2
7.78982	1.17281	1.27758	0.917991	0.358624	0.988199	EPPK1
39.5985	1.17175	0.693618	1.68933	0.0911563	0.653601	HIST1H1E
24.1774	1.17133	0.788779	1.485	0.137545	0.774075	ITGA7
80.9409	1.17104	0.698176	1.67729	0.0934867	0.660989	ARHGDIG
87.8527	1.17102	0.490399	2.38789	0.0169455	0.257965	ABI1
34.0508	1.17091	1.04877	1.11646	0.264226	0.928328	IRX3
7.00701	1.17024	1.40704	0.831703	0.405576	0.998564	FDXACB1
62.411	1.16921	0.56957	2.05279	0.0400927	0.441992	BACE1
282.008	1.16812	0.541044	2.15902	0.0308488	0.376951	UBL3
137.661	1.16572	0.49326	2.36329	0.0181134	0.270418	PRKCE
87.5694	1.16552	0.52862	2.20484	0.0274653	0.349407	FGF2
31.2448	1.16536	0.773444	1.50672	0.131883	0.763604	ODF3B
27.1324	1.16518	0.97159	1.19925	0.230432	0.90383	B3GAT2
30.9031	1.16512	0.707898	1.64588	0.0997876	0.683794	PDE8B
36.4772	1.16452	0.714785	1.62919	0.103273	0.697619	GPR135
85.3381	1.16359	0.614487	1.89359	0.0582799	0.529324	LRP8
13.0266	1.16255	1.00853	1.15272	0.249024	0.915691	UNC5B-AS1
207.906	1.16226	0.805167	1.4435	0.14888	0.789647	ADCY2
45.3287	1.16131	0.606509	1.91474	0.0555262	0.517372	SRD5A1
213.268	1.15897	0.63484	1.82561	0.0679089	0.576453	LIFR
29.7194	1.1578	0.931926	1.24237	0.2141	0.879404	SKAP2
13.8592	1.15673	1.02157	1.13231	0.257506	0.922089	SLC9B1
12.2432	1.15592	1.04838	1.10257	0.270213	0.932714	C1QL4
31.1026	1.15485	0.745416	1.54927	0.121317	0.742958	CCDC125
29.4224	1.15352	0.752599	1.53271	0.125347	0.750822	DPF3
100.376	1.15262	0.842779	1.36764	0.171424	0.827383	DDX60
769.881	1.15179	0.474465	2.42755	0.015201	0.241045	PSMA6
53.3531	1.15161	0.677122	1.70074	0.0889926	0.647344	PDP1
309.545	1.15102	0.443871	2.59313	0.00951067	0.178666	HIST1H4C
8.64688	1.15009	1.28664	0.893869	0.371392	0.991765	MYPOP
51.2962	1.14995	0.860377	1.33656	0.181365	0.840314	CSPG5
468.84	1.14894	0.437041	2.62891	0.00856585	0.168319	SNX3
181.132	1.14852	0.523334	2.19462	0.0281907	0.35491	PBX3
109.921	1.14735	0.483256	2.37421	0.0175864	0.265274	THUMPD3
17.594	1.14707	0.957553	1.19792	0.230947	0.904689	CDK20
26.6467	1.1453	0.874114	1.31024	0.190114	0.850214	C4orf33
13.8831	1.14456	0.999019	1.14568	0.251927	0.918001	WEE2-AS1
43.4485	1.14444	0.777572	1.47182	0.14107	0.778099	SNHG12
74.2699	1.1436	0.695748	1.6437	0.100237	0.685583	RELB
57.0022	1.14357	2.2601	0.505982	0.612869	0.998564	SAMD9
15.0919	1.14059	0.964899	1.18208	0.237173	0.910482	BRSK1
227.193	1.14018	0.453646	2.51337	0.0119582	0.207747	PGAM1
61.5382	1.14009	0.584986	1.94893	0.0513043	0.500271	LACTB
10.9683	1.13916	1.19097	0.956495	0.338822	0.975595	SLC30A4
123.699	1.13857	0.618498	1.84085	0.0656429	0.565135	HTRA1
54.6526	1.13812	0.566967	2.00738	0.0447089	0.473843	FKBP9
41.0446	1.13765	0.738636	1.5402	0.123511	0.746965	GADD45G
21.5162	1.13694	0.869756	1.30719	0.191148	0.852079	SNX21
295.211	1.13685	0.630154	1.80408	0.0712194	0.595173	TSPAN5
35.965	1.13646	0.673977	1.6862	0.0917579	0.656297	CYBRD1
25.6392	1.1359	0.805034	1.41099	0.158246	0.808866	ARNTL2
56.95	1.13563	0.682249	1.66453	0.0960061	0.670521	AKAP1
20.3778	1.13488	0.860168	1.31938	0.187043	0.84809	SLC16A10
132.25	1.13465	0.583968	1.943	0.0520165	0.502676	GRIA1
45.5495	1.13375	0.684566	1.65616	0.0976887	0.676425	PYGL
76.0008	1.13269	0.510493	2.21881	0.0264998	0.342373	ACAA1
83.5483	1.13217	0.545584	2.07515	0.0379727	0.428616	IRF2
16.0032	1.13215	1.2216	0.926779	0.354041	0.98468	AL606923.2
21.4143	1.13112	0.846866	1.33566	0.181661	0.840314	MRI1
21.4602	1.13063	0.928509	1.21769	0.223343	0.891549	RAP1GAP2
138.861	1.12832	0.457348	2.46709	0.0136215	0.225336	ADAM9
464.665	1.12771	0.439318	2.56696	0.0102593	0.186943	HMGA1
23.832	1.12743	0.82942	1.3593	0.174051	0.830065	B3GNT2
9.46813	1.126	1.78206	0.631852	0.527484	0.998564	PCDHB5
7.7986	1.12598	1.44802	0.777598	0.436806	0.998564	ABTB1
18.0797	1.12555	0.877888	1.28211	0.199805	0.86596	LRRC69
28.8813	1.12429	0.728991	1.54226	0.123011	0.746927	ZFYVE26
48.6896	1.12388	0.896214	1.25404	0.209829	0.876508	UBALD2
24.5745	1.12343	0.819226	1.37133	0.170271	0.826355	GAS8
241.809	1.12341	0.394749	2.84588	0.00442893	0.107553	BNIP3
82.9285	1.12306	0.496199	2.26333	0.0236152	0.320624	SLC4A1AP
8.00942	1.12302	1.42676	0.787112	0.431216	0.998564	IL12RB2
8.00942	1.12302	1.42676	0.787112	0.431216	0.998564	SMPD3
551.08	1.12222	0.452394	2.48063	0.0131149	0.219704	GPM6A
555.725	1.12194	0.359889	3.11747	0.00182411	0.0574121	ARL6IP1
111.228	1.12183	0.491127	2.2842	0.02236	0.31081	PDE4B
43.0482	1.12174	0.630698	1.77856	0.0753114	0.605292	FSTL3
37.6119	1.12166	0.765326	1.4656	0.142758	0.779034	MCAM
303.805	1.12152	0.40859	2.74484	0.00605399	0.132577	UBE2H
40.7324	1.12064	0.699946	1.60104	0.109368	0.715522	HOXB-AS1
17.0855	1.11951	1.02439	1.09285	0.274458	0.936042	TRIM34
31.6287	1.11931	0.7126	1.57075	0.116242	0.732353	STOM
102.706	1.11904	0.477426	2.3439	0.0190834	0.279448	MAST4
61.0204	1.11817	0.650533	1.71885	0.0856419	0.635982	GLRX2
79.838	1.1169	0.649345	1.72004	0.0854258	0.635934	TPP1
35.2388	1.11531	0.732303	1.52301	0.127755	0.754544	VLDLR
53.1266	1.11507	0.592669	1.88144	0.0599128	0.53845	EFEMP2
727.36	1.11491	0.484487	2.30121	0.0213797	0.30008	PTPRZ1
18.7896	1.11194	1.15467	0.963	0.335547	0.972416	ZNF528
27.6321	1.11105	0.918649	1.20944	0.226495	0.896153	SOX1
503.124	1.11093	1.28562	0.864122	0.387521	0.995475	IFI44L
28.1532	1.11065	0.756574	1.468	0.142105	0.77837	DOCK11
43.1072	1.10969	0.803363	1.3813	0.167185	0.82328	AC125613.1
10.3554	1.10887	1.13076	0.980645	0.326768	0.968275	AL606760.1
112.233	1.10864	0.462465	2.39725	0.0165188	0.253376	SGCB
123.65	1.10862	0.882981	1.25554	0.209282	0.876312	RGMA
14.4067	1.10846	0.99495	1.11409	0.265241	0.929815	HSPB8
134.935	1.1083	0.435526	2.54474	0.010936	0.195702	PHLDA3
42.0549	1.10657	3.67115	0.301423	0.763092	0.998564	TTTY14
87.0881	1.10498	0.498815	2.2152	0.0267464	0.344285	SEPHS2
65.086	1.10496	0.669065	1.6515	0.0986358	0.679997	ZDHHC14
23.915	1.10459	0.781411	1.41359	0.157483	0.807586	VASH2
49.9356	1.10435	0.587776	1.87885	0.0602644	0.539991	PI4KB
26.3503	1.10006	0.788592	1.39497	0.163024	0.81709	SIAH2
26.6479	1.09943	0.81927	1.34196	0.17961	0.839237	AARS2
22.2291	1.09909	1.26245	0.870597	0.383974	0.995475	FEZF1-AS1
79.8697	1.09795	0.596786	1.83977	0.0658022	0.56598	PIM3
92.6577	1.09779	0.49901	2.19993	0.0278119	0.351969	POLD4
305.792	1.09772	0.492551	2.22865	0.0258375	0.339116	MYDGF
409.106	1.09736	0.496988	2.20801	0.0272433	0.3478	EIF5A
25.127	1.09683	0.841493	1.30344	0.192426	0.854894	DNMT3B
220.449	1.09604	0.479032	2.28804	0.0221354	0.308659	STAT3
18.5736	1.09557	1.19633	0.915779	0.359783	0.988402	MYH11
25.8601	1.09553	1.00053	1.09494	0.273542	0.935838	ANGPT1
9.69838	1.0947	1.25001	0.875756	0.381163	0.995475	KIF14
231.958	1.09451	0.440507	2.48467	0.0129673	0.217922	LEPROT
85.4242	1.09451	0.501925	2.18062	0.0292113	0.363354	FAM114A1
155.737	1.09347	0.481136	2.27269	0.0230447	0.31553	POLE4
15.0221	1.09279	1.04366	1.04707	0.295066	0.945433	PWWP2B
21.7818	1.0927	0.822801	1.32803	0.18417	0.844487	TEX261
7.06487	1.09232	1.77151	0.6166	0.537499	0.998564	NRIR
294.331	1.08963	0.382814	2.84639	0.00442187	0.107553	CAP1
60.1067	1.08945	0.759435	1.43456	0.151413	0.79159	AC061958.1
24.3581	1.08851	0.950665	1.145	0.25221	0.918001	AC006504.5
28.4161	1.08596	0.957086	1.13465	0.256523	0.922089	PRKCB
10.2641	1.08595	1.12625	0.96422	0.334936	0.972204	AP001825.1
843.759	1.08586	1.25109	0.867926	0.385435	0.995475	LHFPL6
395.114	1.08557	0.467528	2.32194	0.0202364	0.289713	NRCAM
7.32602	1.08487	1.32468	0.818967	0.412805	0.998564	AC010255.3
11.7027	1.08467	1.32382	0.819346	0.412589	0.998564	PAQR7
8.94073	1.0845	1.29579	0.836943	0.402625	0.998564	EHBP1L1
27.4018	1.08362	0.736587	1.47114	0.141253	0.778099	TMEM51
143.884	1.08315	0.611361	1.77171	0.076443	0.610411	BOLA3
116.068	1.08279	0.575164	1.88257	0.0597581	0.53845	B4GALT5
350.139	1.08261	0.544205	1.98934	0.0466642	0.484609	SLC35F1
39.8664	1.0821	1.10815	0.976495	0.328819	0.968867	AL033504.1
3340.69	1.08082	0.369247	2.9271	0.0034214	0.0887079	CD63
7.18569	1.08049	1.4919	0.724237	0.46892	0.998564	CFLAR-AS1
241.784	1.08013	0.463496	2.3304	0.019785	0.28541	RER1
13.8485	1.08009	1.21516	0.888845	0.374087	0.993896	CDCA8
18.8418	1.07993	0.957252	1.12816	0.259254	0.923368	TMOD1
15.6488	1.07779	0.944872	1.14067	0.254008	0.919368	MYD88
69.8855	1.0776	0.584547	1.84348	0.0652585	0.564081	ENOX1
20.632	1.07683	1.05001	1.02554	0.305111	0.951171	GTSE1
27.4	1.07375	0.788862	1.36114	0.173469	0.829649	NFKBIE
8.88916	1.07291	1.21104	0.885942	0.375649	0.994425	MYORG
169.756	1.07229	0.585265	1.83215	0.0669296	0.570806	ZMAT3
10.288	1.07167	1.12937	0.94891	0.342666	0.97681	XKR8
84.3771	1.07157	0.500259	2.14203	0.0321908	0.386527	OAT
25.8419	1.0715	0.872604	1.22794	0.21947	0.887213	ANGPTL2
291.039	1.07116	0.421783	2.5396	0.011098	0.197489	CTSD
338.459	1.07024	0.500149	2.13985	0.0323669	0.388002	ITM2C
37.508	1.06946	0.648064	1.65024	0.0988939	0.680579	POLR3G
124.868	1.06922	0.453957	2.35534	0.0185057	0.273957	ARL8A
37.939	1.06878	0.67582	1.58145	0.113775	0.725932	LINC02762
15.533	1.06834	0.958839	1.11421	0.265191	0.929815	TNS1
59.0166	1.0676	0.554418	1.92563	0.0541512	0.510975	AC084198.2
336.124	1.06555	0.418393	2.54676	0.0108729	0.194947	YBX3
33.6278	1.06549	0.829915	1.28385	0.199194	0.865588	CERCAM
18.0753	1.06548	1.01472	1.05003	0.293706	0.945433	B3GALT5
127.494	1.06505	0.488569	2.17993	0.0292625	0.36368	SMAD1
272.163	1.06499	0.585692	1.81834	0.0690127	0.583438	RAB32
10.9551	1.06469	1.08444	0.981796	0.3262	0.968275	NEFH
48.6581	1.06369	0.618929	1.7186	0.085687	0.635982	ARHGEF10L
109.678	1.06363	0.473549	2.24609	0.0246985	0.330093	WDR1
854.895	1.06303	0.396569	2.68057	0.00734977	0.150261	RPS10
45.2638	1.06296	0.704973	1.50781	0.131604	0.76352	EGF
9.36552	1.06259	1.1944	0.889641	0.373659	0.993493	CELSR3
360.62	1.06215	0.376076	2.82429	0.00473856	0.111962	WTAP
47.353	1.06176	0.612679	1.73297	0.0831003	0.630669	CYLD
725.851	1.06143	0.416386	2.54916	0.0107984	0.193852	EMP3
8.34734	1.06014	1.35452	0.782669	0.433822	0.998564	AC010896.1
38.1272	1.06011	0.727148	1.4579	0.144868	0.780772	HELZ2
53.3991	1.05935	0.571526	1.85354	0.063805	0.55723	RFTN2
336.982	1.05863	0.605477	1.74842	0.0803916	0.623592	PARP14
54.7269	1.0586	0.590889	1.79154	0.0732062	0.602082	MED11
8.96403	1.05782	1.22225	0.865471	0.38678	0.995475	WDR81
35.3162	1.05769	0.744192	1.42126	0.155242	0.801787	BICD2
39.9515	1.05694	0.675324	1.56508	0.117564	0.736153	DCK
9.86704	1.05558	1.3632	0.774341	0.438729	0.998564	AF064860.1
2112.91	1.05503	0.494173	2.13493	0.0327667	0.390422	MAP1B
27.7398	1.05488	0.888524	1.18723	0.235138	0.908923	CDKN2B
55.4883	1.05425	0.565233	1.86515	0.0621601	0.548798	PODXL
19.0003	1.05364	1.12333	0.93796	0.348265	0.979899	DHX58
1504.93	1.0527	0.584474	1.80111	0.071686	0.597014	QKI
59.6301	1.05263	0.589429	1.78585	0.0741239	0.605152	ZHX3
22.715	1.05262	0.814695	1.29205	0.196341	0.859062	VPS11
16.4342	1.05193	0.974019	1.07998	0.280149	0.939783	ASIC2
278.264	1.05082	0.566796	1.85396	0.0637456	0.557046	NRP2
54.0944	1.05049	0.600098	1.75053	0.0800266	0.622673	TMEM64
67.4181	1.05039	0.590417	1.77907	0.0752282	0.605223	UBFD1
235.674	1.05032	0.480263	2.18697	0.0287445	0.359392	SELENOT
82.8251	1.04945	0.620582	1.69107	0.0908234	0.652824	TIPARP
19.1099	1.04922	0.910127	1.15283	0.248981	0.915691	L1CAM
8.01634	1.04834	1.23803	0.846783	0.397116	0.998564	CLDN10
20.7743	1.0466	0.879191	1.19041	0.233884	0.908881	ZNF354B
109.919	1.0463	0.510781	2.04844	0.0405174	0.445323	AGGF1
158.394	1.04618	0.468273	2.23413	0.0254748	0.336448	TAOK3
633.308	1.04497	0.376929	2.77233	0.00556571	0.125474	SARAF
150.982	1.04486	0.424944	2.45883	0.0139391	0.22851	KIFAP3
15.085	1.04359	0.963888	1.08269	0.278948	0.938967	MAP2K3
138.503	1.04151	0.444562	2.34279	0.0191403	0.28	TMEM170A
23.5016	1.0409	0.854775	1.21775	0.22332	0.891549	ADAM32
120.574	1.04086	0.512351	2.03153	0.0422014	0.458632	PHF5A
34.3257	1.04075	0.740331	1.40579	0.159785	0.812894	EEF2K
7.87601	1.03972	1.30011	0.79972	0.423873	0.998564	LINC02525
34.5095	1.03957	0.69564	1.49441	0.135069	0.769059	SHISA4
13.4954	1.03944	1.04859	0.991271	0.321553	0.966562	KIFC2
32.0238	1.0389	0.703193	1.47741	0.139566	0.776443	UTP25
66.0218	1.03796	0.590795	1.75689	0.0789371	0.620062	ABCB6
40.745	1.03669	0.644009	1.60974	0.107454	0.7095	NADK
164.847	1.03645	0.440492	2.35294	0.0186257	0.274839	GARS
51.7088	1.03626	0.582108	1.78019	0.0750443	0.605152	C2orf76
1206.69	1.03529	0.534759	1.936	0.0528681	0.504763	CHCHD2
52.7162	1.03493	0.823989	1.256	0.209117	0.876312	NR3C2
18.3119	1.03308	0.885634	1.16649	0.243416	0.914365	MREG
113.923	1.03154	0.486797	2.11904	0.0340874	0.39973	PPT1
1193.28	1.03078	0.444092	2.3211	0.0202817	0.289986	TTYH1
244.701	1.02988	0.414254	2.4861	0.0129153	0.217868	TLN1
83.3476	1.02951	0.508979	2.0227	0.0431044	0.464282	PIP4P2
29.0593	1.02942	0.720407	1.42895	0.15302	0.794711	TMEM159
22.5067	1.0286	0.840428	1.2239	0.220989	0.888907	KPTN
136.759	1.02756	0.435053	2.36191	0.0181812	0.270998	TAPBP
311.596	1.02703	0.414193	2.4796	0.013153	0.220089	CTNND2
75.2262	1.02594	0.592995	1.7301	0.0836123	0.631606	TAF13
79.6241	1.02562	0.74595	1.37492	0.169156	0.825531	CSMD1
10.3214	1.02558	1.18528	0.865265	0.386894	0.995475	AC004816.1
28.8932	1.0253	0.717166	1.42965	0.152817	0.794711	NCEH1
8.937	1.02449	1.53332	0.668151	0.504037	0.998564	NEUROD4
10.3667	1.02431	1.36685	0.749393	0.453621	0.998564	INSYN2B
19.5944	1.0242	0.847923	1.20789	0.22709	0.89686	S1PR1
111.883	1.02369	0.48111	2.12777	0.0333562	0.394014	RAP2A
50.6988	1.02288	0.600209	1.70421	0.0883415	0.645515	RAP2B
137.319	1.02189	0.593894	1.72066	0.0853129	0.635934	MARCH1
19.2495	1.02167	1.01191	1.00964	0.312667	0.958738	HBEGF
55.6047	1.02147	0.568813	1.79579	0.0725281	0.60031	PGM1
41.1339	1.02074	0.676971	1.5078	0.131605	0.76352	KCNIP1
10.5567	1.02024	1.15418	0.883951	0.376723	0.994539	LINC01707
105.575	1.01958	0.504682	2.02024	0.0433588	0.466332	SIRT2
8.54178	1.01885	1.22622	0.830883	0.406039	0.998564	SLC4A3
26.0445	1.01857	0.787256	1.29382	0.195726	0.859049	STOML1
40.1094	1.01855	0.709137	1.43632	0.15091	0.790565	ESRRA
55.2498	1.01854	0.74063	1.37523	0.169059	0.825531	KIAA1549L
214.622	1.01853	0.460404	2.21225	0.0269493	0.345833	REEP5
15.8753	1.01812	0.961443	1.05895	0.289623	0.944114	TMEM220
7.92509	1.01758	1.25507	0.810777	0.417494	0.998564	TRAM1L1
8.08997	1.01697	1.29418	0.785809	0.43198	0.998564	KLF8
112.23	1.01676	0.573364	1.77332	0.0761765	0.609286	RAB9A
32.5065	1.01657	0.699356	1.45358	0.146062	0.784302	KDM7A
287.293	1.01654	0.516822	1.9669	0.0491948	0.493415	CLIP1
7.87414	1.0158	1.3242	0.767106	0.443018	0.998564	LINC02060
13.4539	1.0139	1.01815	0.995824	0.319336	0.964173	DCAF4
158.535	1.01386	0.460212	2.20303	0.0275929	0.350229	IQGAP1
673.509	1.01304	0.516355	1.96192	0.0497722	0.494357	DST
15.3034	1.01218	1.06551	0.949946	0.34214	0.976075	AC078842.2
466.641	1.01202	0.519523	1.94798	0.0514178	0.500781	SPATS2L
51.5522	1.01194	0.588463	1.71963	0.0854996	0.635934	ABCF2
36.9662	1.01183	0.678108	1.49214	0.135663	0.769514	CRAT
35.8927	1.0096	0.690976	1.46112	0.143984	0.779799	FLCN
110.407	1.00933	0.497802	2.02758	0.0426033	0.462042	IMP4
13.6182	1.00842	0.989504	1.01912	0.308147	0.954699	MAPK7
8.08935	1.00775	1.35899	0.741546	0.458363	0.998564	CGREF1
48.3724	1.00715	0.732724	1.37452	0.169279	0.825531	MXRA8
7.11711	1.00604	1.32945	0.756739	0.449206	0.998564	NIPSNAP3B
44.744	1.00569	0.642302	1.56576	0.117404	0.735534	DNAJB4
34.0734	1.00501	0.679095	1.47993	0.138892	0.775287	ZNF749
25.0559	1.00471	0.762221	1.31813	0.187459	0.848766	PIPOX
10.6058	1.00464	1.10749	0.907134	0.364336	0.988668	MFSD13A
11.4887	1.00461	1.14775	0.875289	0.381417	0.995475	ZSCAN31
250.65	1.00434	0.731046	1.37384	0.169492	0.825531	PLS3
73.4748	1.00363	0.534261	1.87853	0.0603085	0.539991	NSMF
9.37243	1.00117	1.17372	0.852989	0.393666	0.998493	COL7A1
176.127	0.9999	0.41324	2.41966	0.0155351	0.243423	ATP6V1E1
28.7654	0.999219	0.781576	1.27847	0.201085	0.866365	MKRN3
35.6214	0.999041	0.66428	1.50395	0.132595	0.764826	RAB3B
118.209	0.998886	0.47322	2.11083	0.034787	0.40597	NINJ1
159.703	0.998324	0.598011	1.66941	0.0950367	0.66599	MAP1A
11.1577	0.997581	1.21626	0.820203	0.4121	0.998564	AL157871.4
20.3143	0.996734	0.86779	1.14859	0.250726	0.916928	GPR19
269.849	0.996463	0.405739	2.45592	0.0140524	0.228998	ECI2
140.947	0.995811	0.778352	1.27938	0.200762	0.866103	CD9
70.2524	0.9957	0.577628	1.72377	0.0847485	0.635934	PPIF
27.1401	0.995226	0.887621	1.12123	0.26219	0.925596	AC138627.1
20.9605	0.9947	0.913621	1.08874	0.276267	0.938017	EFCAB1
18.6549	0.994676	0.877288	1.13381	0.256875	0.922089	AC004148.1
52.7118	0.993568	0.750868	1.32323	0.18576	0.846861	KIAA0825
154.456	0.993208	0.507174	1.95832	0.0501925	0.496834	WDR45B
105.812	0.992885	0.46979	2.11347	0.0345608	0.403654	NRBF2
9.63296	0.992629	1.28868	0.77027	0.44114	0.998564	AL357153.2
61.8717	0.992439	0.640819	1.5487	0.121453	0.742999	SNN
203.955	0.992367	0.515929	1.92346	0.0544228	0.51254	AGPAT5
14.0039	0.991755	1.01061	0.981346	0.326422	0.968275	ZNF439
104.327	0.991725	0.546973	1.81311	0.0698142	0.588162	ASF1A
47.3787	0.991584	0.631642	1.56985	0.116449	0.733027	LINC00623
83.0913	0.991416	0.668459	1.48314	0.138038	0.774075	CD82
39.5638	0.9913	0.674128	1.47049	0.141429	0.778099	LIAS
276.578	0.991207	0.376909	2.62983	0.00854267	0.168091	RAB14
29.3701	0.989673	0.863285	1.1464	0.251628	0.918001	HIST1H1D
7.97355	0.989554	1.29986	0.761279	0.44649	0.998564	AC007952.4
257.225	0.989203	0.699131	1.4149	0.157097	0.806905	PLSCR1
18.8002	0.988093	0.929584	1.06294	0.287809	0.942616	PCYT1B
93.1989	0.987839	0.567401	1.74099	0.0816854	0.627975	CLDND1
51.3274	0.987809	0.663009	1.48989	0.136254	0.770023	ZBTB7A
49.2269	0.987621	0.604791	1.633	0.10247	0.69487	DAXX
19.4213	0.987596	0.978191	1.00961	0.31268	0.958738	OCLN
7.61801	0.986755	1.31869	0.748282	0.45429	0.998564	SLC22A4
158.818	0.986267	0.481976	2.0463	0.0407268	0.446277	PEPD
207.327	0.986189	0.43255	2.27994	0.0226112	0.312337	UGP2
492.158	0.986004	0.354824	2.77886	0.00545504	0.12394	TALDO1
52.2884	0.985879	0.576269	1.7108	0.0871189	0.641023	PLOD3
873.579	0.983953	0.461877	2.13034	0.0331438	0.392144	SOX2
23.214	0.98357	0.890136	1.10497	0.269174	0.932714	TDRD7
20.5528	0.983519	0.828035	1.18777	0.234922	0.908923	BTBD6
34.9714	0.982941	0.807564	1.21717	0.22354	0.891769	GATD3B
24.4467	0.982799	0.814089	1.20724	0.227341	0.89686	RGS10
18.5384	0.982614	0.873182	1.12532	0.260451	0.923938	HERC3
914.261	0.981916	0.450916	2.1776	0.0294355	0.365032	SELENOW
549.791	0.98158	0.410927	2.3887	0.0169083	0.257965	ATOX1
82.8916	0.981482	0.949965	1.03318	0.301521	0.948413	SERPINE1
10.6794	0.981142	1.11429	0.880513	0.378582	0.995475	ECM2
339.722	0.980876	0.594969	1.64862	0.0992262	0.681875	RPL22L1
18.7536	0.980796	0.93268	1.05159	0.292988	0.945433	TRIM21
39.0548	0.980367	0.741142	1.32278	0.185909	0.846861	BORCS8
105.013	0.979906	0.735407	1.33247	0.182707	0.843409	BID
52.1147	0.979142	0.632049	1.54916	0.121344	0.742958	CCDC106
218.644	0.978652	0.853548	1.14657	0.251559	0.918001	RSPO2
297.268	0.977115	0.401015	2.4366	0.014826	0.236949	PGD
25.0433	0.976557	0.791044	1.23452	0.21701	0.884212	AC021231.1
9.66189	0.975997	1.64022	0.595039	0.551817	0.998564	TTK
130.233	0.974916	0.515952	1.88955	0.0588184	0.532552	PSMB10
11.6511	0.974616	1.26414	0.770974	0.440722	0.998564	ADORA1
16.0025	0.973608	0.970016	1.0037	0.315522	0.960436	ARSA
137.32	0.973573	0.441077	2.20726	0.0272958	0.348165	MGMT
45.3141	0.973236	0.625808	1.55517	0.119906	0.741408	CDC42EP1
122.73	0.972808	0.564099	1.72453	0.0846113	0.635934	TRIP6
93.1882	0.972387	0.491743	1.97743	0.0479934	0.489026	SPNS1
65.529	0.972276	0.565685	1.71876	0.0856584	0.635982	PTPMT1
119.491	0.972246	0.7343	1.32405	0.185488	0.846042	PARP9
19.1092	0.971926	0.997265	0.974591	0.329763	0.970076	SIAE
107.429	0.971846	0.503708	1.92938	0.0536831	0.50887	PRNP
710.492	0.971219	0.402547	2.41268	0.0158357	0.246054	CNN3
140.294	0.970688	0.665179	1.45929	0.144486	0.780362	ATF3
225.165	0.969839	0.45467	2.13306	0.0329197	0.390615	RAB18
49.7845	0.969449	0.779502	1.24368	0.213618	0.879345	SLC17A5
48.324	0.968532	0.627444	1.54361	0.122682	0.746076	PPFIA2
71.9923	0.968215	0.987224	0.980745	0.326718	0.968275	LARGE1
83.6635	0.968174	0.552461	1.75248	0.079692	0.621942	CBX6
28.6742	0.968076	0.802062	1.20698	0.227438	0.89686	FAM149A
9.00113	0.967672	1.31654	0.735011	0.462333	0.998564	GAU1
45.4381	0.967189	0.606321	1.59518	0.110673	0.718933	DYRK3
570.881	0.967029	0.692267	1.3969	0.162443	0.81691	LY6E
55.8173	0.966714	0.645285	1.49812	0.134102	0.767533	CCN1
611.447	0.966446	0.48068	2.01058	0.0443695	0.472311	DSTN
265.98	0.966253	0.382524	2.52599	0.0115372	0.202124	GLUL
85.5923	0.966114	0.700285	1.3796	0.167709	0.82328	IRF7
28.6044	0.965995	0.730218	1.32289	0.185873	0.846861	IGSF3
22.3399	0.965529	0.913172	1.05733	0.290359	0.945223	DLL1
8.33411	0.963804	1.24122	0.776497	0.437455	0.998564	ZNF311
39.6298	0.96282	0.670408	1.43617	0.150954	0.790565	CDKL1
72.1074	0.961999	0.547872	1.75588	0.0791083	0.620784	TOB1
12308.3	0.96116	0.505655	1.90082	0.0573254	0.526069	VIM
128.276	0.957532	0.506448	1.89068	0.0586667	0.531603	AEBP1
24.4096	0.957391	0.775297	1.23487	0.216879	0.884212	FAM49A
1291.15	0.957242	0.493933	1.938	0.0526234	0.50456	FABP7
792.597	0.957161	0.348969	2.74283	0.00609131	0.132994	TOMM7
35.9505	0.957071	0.693443	1.38017	0.167534	0.82328	NACC1
140.777	0.956673	0.709722	1.34796	0.177673	0.837172	MYOF
28.3476	0.955637	0.741501	1.28879	0.197472	0.861261	PLPPR2
7.69164	0.955283	1.27571	0.748826	0.453962	0.998564	OGDHL
100.149	0.955181	0.786656	1.21423	0.22466	0.894413	UBA6-AS1
8.35866	0.95372	1.22227	0.780288	0.435222	0.998564	TFAP2A
34.8568	0.953503	0.665522	1.43272	0.151939	0.792732	ST3GAL4
36.9851	0.951916	0.698062	1.36365	0.172676	0.829649	ME3
74.8794	0.951528	0.587431	1.61981	0.105272	0.703399	COQ10B
27.9372	0.951467	0.93617	1.01634	0.309467	0.955817	SORL1
24.2177	0.95032	0.780603	1.21742	0.223445	0.891634	PNCK
87.2805	0.950148	0.500298	1.89916	0.0575429	0.526577	CRLS1
3616.77	0.950099	1.93725	0.490436	0.623825	0.998564	IFI27
6.77036	0.949015	1.54465	0.614386	0.53896	0.998564	KCNMB1
40.8331	0.948367	0.677666	1.39946	0.161675	0.816299	ADGRB2
15.1284	0.946762	0.977223	0.968829	0.332631	0.971829	KCNMB3
10.5233	0.946261	1.21024	0.78188	0.434285	0.998564	AL136366.1
35.9725	0.945951	0.666877	1.41848	0.156051	0.80352	CLPB
23.2504	0.945805	0.827788	1.14257	0.253218	0.918392	ABHD4
189.736	0.944139	0.554253	1.70344	0.0884851	0.645915	NENF
425.088	0.943619	0.411012	2.29584	0.0216848	0.303775	NDFIP1
26.2923	0.943524	0.77852	1.21195	0.225533	0.894816	METTL1
709.689	0.942747	0.507208	1.8587	0.0630697	0.553802	NES
10.4724	0.942439	1.09973	0.856969	0.391462	0.997864	GALNT4
132.462	0.942316	0.509984	1.84774	0.0646404	0.561298	GSTK1
1304.27	0.941902	0.484067	1.94581	0.0516775	0.502455	HSPA8
16.1597	0.940839	1.27829	0.736013	0.461723	0.998564	EPAS1
8.66889	0.939678	1.41266	0.665183	0.505933	0.998564	AC073569.2
13.469	0.939523	1.11264	0.844407	0.398442	0.998564	COL21A1
12.5868	0.93897	1.02184	0.918906	0.358145	0.987632	ENGASE
17.0313	0.938312	1.01083	0.928259	0.353273	0.984089	AC005332.4
13.0631	0.937189	1.01472	0.923592	0.355699	0.985532	SETD1B
427.718	0.936602	0.587243	1.59491	0.110732	0.718933	PSME2
126.483	0.936596	0.50575	1.8519	0.0640408	0.557971	CRB2
9.2648	0.936438	1.31358	0.71289	0.475914	0.998564	CDC25C
82.9757	0.936139	0.611712	1.53036	0.125928	0.751888	WSB2
80.3804	0.935624	0.533064	1.75518	0.0792286	0.620814	ASH2L
49.5391	0.93552	0.601382	1.55562	0.119799	0.741408	PPP1R18
13.418	0.935382	1.04038	0.899079	0.368611	0.98951	AC024560.5
44.8698	0.935336	0.676223	1.38318	0.166611	0.822588	CCND3
477.87	0.934847	0.362506	2.57884	0.00991313	0.182234	KTN1
37.3197	0.93412	0.760028	1.22906	0.219049	0.886501	PLK3
54.5941	0.933486	0.579959	1.60957	0.107491	0.7095	SNX10
21.4042	0.933278	1.20817	0.772474	0.439834	0.998564	SLC6A15
109.405	0.932817	0.506063	1.84328	0.0652877	0.564081	UBLCP1
31.1441	0.932529	0.911581	1.02298	0.306317	0.953102	DRD4
123.799	0.932352	0.477294	1.95341	0.0507708	0.49823	PDLIM2
7.12465	0.932182	1.40571	0.663138	0.507242	0.998564	CHGA
7.96219	0.931654	1.74743	0.533157	0.593925	0.998564	TRPC6
10.9985	0.930259	1.10431	0.842386	0.399572	0.998564	TCEA3
262.761	0.929627	0.392051	2.37119	0.0177309	0.266143	HADHB
138.497	0.929009	0.462426	2.00899	0.044538	0.473256	BCAP29
61.9188	0.927213	0.585809	1.58279	0.113469	0.725444	ARF6
13.2519	0.926529	1.02203	0.906554	0.364643	0.988668	DCBLD1
16.5348	0.925812	0.941655	0.983175	0.325521	0.968275	SLC27A3
97.1538	0.925636	0.603196	1.53455	0.124894	0.749746	ADI1
100.308	0.925377	0.494823	1.87012	0.0614675	0.544667	ARHGEF3
66.7232	0.925342	0.660727	1.40049	0.161367	0.815583	ADAMTS1
14.2487	0.925013	1.14608	0.807111	0.419602	0.998564	ONECUT1
368.545	0.924327	0.467005	1.97927	0.0477861	0.487962	DPYSL2
19.1752	0.92256	0.943705	0.977594	0.328275	0.968576	PTK2B
80.7184	0.921233	0.575674	1.60027	0.109539	0.715813	TMEM242
84.2674	0.92118	0.53397	1.72515	0.0844997	0.635934	IMPACT
63.5303	0.921078	0.594051	1.5505	0.121021	0.742286	JAK2
126.234	0.920985	0.695258	1.32467	0.185282	0.846041	MARCH3
455.462	0.920886	0.386653	2.38168	0.0172338	0.26131	LAMTOR1
49.7204	0.920796	0.700878	1.31378	0.188922	0.849728	GALNT13
60.4727	0.920149	0.55027	1.67218	0.094489	0.66311	ALAS1
13.5879	0.919353	0.997732	0.921443	0.356819	0.986784	ASPHD2
53.4236	0.918494	0.569776	1.61203	0.106956	0.707576	HSD17B11
15.8923	0.91833	0.922442	0.995542	0.319473	0.96431	ZNF548
94.7903	0.916777	0.729123	1.25737	0.20862	0.876285	RASSF4
25.5876	0.916765	0.830094	1.10441	0.269415	0.932714	CYB561
53.2876	0.916091	0.603206	1.5187	0.128837	0.755411	KAT2B
25.2308	0.915907	0.849365	1.07834	0.28088	0.939996	GANC
111.41	0.915323	0.609765	1.50111	0.133328	0.765184	KHDRBS3
177.438	0.915229	0.766384	1.19422	0.232393	0.906376	ARHGAP29
11.9543	0.914502	1.26602	0.722343	0.470083	0.998564	CDCA2
264.759	0.914245	0.457585	1.99798	0.0457192	0.481057	SLC1A3
173.339	0.914194	0.428315	2.1344	0.0328103	0.390422	RB1CC1
63.3428	0.912677	0.56845	1.60555	0.108372	0.713047	ANXA4
12.7554	0.91238	1.06671	0.855322	0.392373	0.998493	IGSF9B
56.2767	0.910923	0.562211	1.62025	0.105178	0.703399	TMEM158
6.81882	0.910471	1.33524	0.681877	0.495317	0.998564	AL138760.1
19.909	0.909838	1.07572	0.845792	0.397669	0.998564	CCNA2
376.893	0.909404	0.46789	1.94363	0.0519402	0.502676	NFIA
69.4291	0.909114	0.667443	1.36209	0.173171	0.829649	LUCAT1
251.098	0.909025	0.521191	1.74413	0.0811365	0.626283	NDUFB3
22.9062	0.908147	0.849255	1.06935	0.284914	0.942616	CCDC169
17.9797	0.908081	0.941386	0.964621	0.334735	0.972204	GHDC
15.7156	0.907647	1.26179	0.719332	0.471936	0.998564	AC106707.1
221.18	0.906663	0.416589	2.1764	0.0295256	0.3657	KPNA2
644.723	0.906656	0.373979	2.42435	0.0153359	0.242197	TXNRD1
50.8348	0.906323	0.612934	1.47866	0.139231	0.776247	GPR137
34.8983	0.906213	0.667711	1.35719	0.17472	0.831893	TRAF5
140.258	0.906132	0.62398	1.45218	0.146451	0.785521	PREX1
63.9703	0.905964	0.564777	1.60411	0.10869	0.713846	ALKBH2
7.26939	0.905707	1.4065	0.643943	0.519612	0.998564	AL138787.2
53.7394	0.904881	0.68198	1.32685	0.18456	0.844487	DYNLT3
183.039	0.904773	0.407069	2.22265	0.0262392	0.340664	ACTN4
39.4177	0.904679	0.908903	0.995353	0.319565	0.96431	STPG2-AS1
9.59896	0.904402	1.14378	0.790711	0.429112	0.998564	TNXB
13.3362	0.903608	1.33992	0.674377	0.500072	0.998564	GATD3A
69.0158	0.903324	0.606586	1.48919	0.136436	0.770157	CDHR3
188.637	0.903208	0.474932	1.90176	0.0572023	0.525777	ISCU
16.9187	0.902957	0.91971	0.981784	0.326206	0.968275	HECTD3
32.307	0.902007	0.724218	1.24549	0.212951	0.879345	TYMP
90.2103	0.901969	0.484941	1.85996	0.0628915	0.553095	TBC1D23
28.9674	0.901847	0.766093	1.1772	0.239115	0.911008	AC005332.6
17.3441	0.901808	0.94999	0.949281	0.342478	0.97681	NCDN
30.2939	0.901802	0.723023	1.24727	0.2123	0.879345	MCOLN1
130.824	0.901723	0.535723	1.68319	0.0923384	0.657793	UBE2A
152.376	0.901618	0.434864	2.07334	0.0381411	0.428932	RIT1
296.016	0.900958	0.775227	1.16219	0.24516	0.914365	NEFL
56.2528	0.900206	0.663532	1.35669	0.17488	0.832352	EDIL3
250.721	0.899451	0.384315	2.3404	0.0192632	0.280584	MRPL40
3885.6	0.89931	0.709797	1.267	0.205156	0.871381	IFITM3
34.0261	0.899006	0.673638	1.33455	0.182022	0.841585	MRM3
71.4893	0.898329	0.592024	1.51738	0.12917	0.756337	NCAM2
26.1608	0.897695	0.77857	1.15301	0.248908	0.915691	DMGDH
547.891	0.897398	0.3505	2.56034	0.010457	0.189359	ARL6IP5
19.6887	0.897253	1.2478	0.719069	0.472098	0.998564	ARSJ
118.688	0.896784	0.477563	1.87783	0.0604038	0.540179	SLC38A2
22818.6	0.896757	0.374545	2.39426	0.0166541	0.254645	FTL
33.6197	0.896484	0.700529	1.27972	0.200642	0.866103	C17orf97
6.81758	0.895777	1.38279	0.647806	0.51711	0.998564	CDCA3
23.8363	0.894966	0.800879	1.11748	0.263789	0.927856	RNF19B
14.8332	0.894549	1.27542	0.701376	0.483069	0.998564	TMC6
9.17231	0.894183	1.3397	0.667453	0.504483	0.998564	AC104073.4
37.8465	0.893303	0.674416	1.32456	0.185318	0.846041	CHRM3
54.2769	0.892565	0.748978	1.19171	0.233375	0.908395	WHAMM
6.84274	0.892348	1.33912	0.666369	0.505175	0.998564	PPP1R14B-AS1
36.9693	0.891682	0.68234	1.3068	0.19128	0.852147	ELOVL1
51.1311	0.891255	0.595299	1.49716	0.134353	0.768065	WDR3
12.1123	0.890744	1.23838	0.719282	0.471967	0.998564	AL450306.1
26.7297	0.889812	0.774326	1.14914	0.250496	0.916928	RIOX2
93.1559	0.888469	0.482954	1.83966	0.0658188	0.56598	NAGLU
80.736	0.888239	0.520556	1.70633	0.0879471	0.644251	CLPTM1
162.588	0.886956	0.477961	1.85571	0.063495	0.556193	GOPC
24.8375	0.886807	0.802392	1.1052	0.269071	0.932714	FAM102A
160.298	0.886035	0.471012	1.88113	0.0599542	0.53845	CTSL
45.8195	0.885986	0.816746	1.08478	0.278021	0.938254	NFKB2
12.2885	0.885793	1.07085	0.827188	0.408131	0.998564	COLQ
25.0527	0.885604	0.804224	1.10119	0.270814	0.933004	FBXO25
39.5436	0.885335	0.646797	1.3688	0.171062	0.827383	ATL3
16.6871	0.885292	0.984398	0.899323	0.36848	0.989487	AVIL
121.512	0.884363	0.446478	1.98075	0.047619	0.487282	UROD
10.765	0.884216	1.08445	0.81536	0.414866	0.998564	FCHO1
140.857	0.884103	0.547132	1.61589	0.106119	0.705891	SULF2
8.55061	0.882946	1.51202	0.58395	0.559254	0.998564	AC017002.5
91.1807	0.881618	0.701182	1.25733	0.208634	0.876285	SNCAIP
145.303	0.881491	0.523003	1.68544	0.0919035	0.65665	UNC50
13.856	0.881173	1.04678	0.841797	0.399901	0.998564	FEM1A
31.8684	0.880277	0.693102	1.27005	0.204065	0.870104	ERMARD
120.057	0.87992	0.500088	1.75953	0.0784879	0.618262	XIAP
8.84131	0.879138	1.18771	0.740196	0.459181	0.998564	AC120193.1
19.3955	0.87879	0.963949	0.911657	0.361949	0.988668	BTN3A1
185.056	0.878566	0.582487	1.5083	0.131477	0.76352	COL4A1
13.4048	0.878189	0.99021	0.886872	0.375148	0.994425	ATRIP
85.3297	0.877877	0.609302	1.44079	0.149644	0.790565	DCX
9.29188	0.877321	1.18642	0.739469	0.459622	0.998564	PKIA-AS1
107.737	0.876912	0.474384	1.84853	0.064526	0.560951	DAG1
26.5736	0.87635	0.770888	1.13681	0.255619	0.922089	RBBP9
24.2447	0.876019	0.778051	1.12591	0.260202	0.923938	GFPT2
35.4596	0.875788	0.668572	1.30994	0.190217	0.850214	RHOJ
11.8814	0.875242	1.11501	0.784965	0.432474	0.998564	SULT4A1
12.408	0.874543	1.15687	0.755956	0.449676	0.998564	PANX2
70.6291	0.874379	0.573748	1.52398	0.127514	0.754544	SERINC3
487.942	0.874216	0.425292	2.05557	0.0398244	0.440999	NOP10
11.8109	0.873829	1.18795	0.735577	0.461988	0.998564	C1orf216
8.57515	0.873503	1.4942	0.584596	0.558819	0.998564	OPRK1
966.268	0.873062	0.333509	2.6178	0.00884976	0.171123	ANXA2
66.075	0.873035	0.651155	1.34075	0.180002	0.839521	AHR
50.0305	0.872563	0.597824	1.45957	0.14441	0.780362	GNPTAB
74.1141	0.872301	0.519181	1.68015	0.0929284	0.659801	THRA
55.8871	0.871976	0.817164	1.06708	0.285937	0.942616	EDNRA
166.68	0.869917	0.5817	1.49547	0.134791	0.769059	RRAS
50.5748	0.869858	0.594041	1.46431	0.14311	0.779116	HTRA2
24.4146	0.869505	0.839405	1.03586	0.300268	0.948413	SEPTIN8
754.215	0.868912	0.54625	1.59069	0.11168	0.72157	NR2F1
31.0144	0.868666	0.830217	1.04631	0.295417	0.945433	HSPA1B
34.4918	0.868386	0.685796	1.26624	0.205426	0.871381	PDPR
49.3842	0.867353	0.828998	1.04627	0.295438	0.945433	SPINK5
8.89101	0.867313	1.2318	0.704101	0.48137	0.998564	FAM43B
205.064	0.867016	0.456807	1.89799	0.0576969	0.526701	APH1A
59.6609	0.866799	0.547326	1.5837	0.113263	0.724906	ATL1
191.71	0.866216	0.586425	1.47712	0.139645	0.776443	DPYSL3
68.7979	0.866138	0.541554	1.59936	0.109741	0.715813	FEM1B
33.1382	0.866114	0.844876	1.02514	0.305298	0.951423	CMPK2
163.736	0.866111	0.421498	2.05484	0.0398946	0.441069	PTPN11
55.974	0.865922	0.576866	1.50108	0.133335	0.765184	SPRYD7
52.6741	0.865887	0.649745	1.33266	0.182645	0.843409	SAMD8
31.2353	0.865849	0.726812	1.1913	0.233537	0.908471	SDC4
24.2674	0.864875	0.779469	1.10957	0.267184	0.932692	ZNF75D
1340.96	0.863529	0.550209	1.56945	0.116542	0.733292	HSPE1
63.5876	0.863501	0.568538	1.51881	0.128811	0.755411	MAPK14
150.033	0.8631	0.472083	1.82828	0.0675075	0.57405	DCTN6
52.4564	0.863008	0.589986	1.46276	0.143533	0.779577	NOL3
26.2722	0.862933	0.838622	1.02899	0.303484	0.949434	LMLN
22.3102	0.862457	1.03096	0.836561	0.402839	0.998564	DLGAP2
11.1753	0.861451	1.1541	0.746427	0.45541	0.998564	IQCA1
669.435	0.861389	0.413985	2.08073	0.0374588	0.425262	YWHAB
23.8224	0.860876	0.81229	1.05981	0.28923	0.943615	MATN2
274.194	0.860715	0.395611	2.17566	0.0295807	0.366071	CDK2AP1
165.659	0.860549	0.450517	1.91014	0.0561158	0.520256	AKIRIN2
14.1448	0.860528	0.969257	0.887822	0.374637	0.994222	MBOAT1
10.6738	0.860488	1.08653	0.79196	0.428384	0.998564	AL162497.1
38.3725	0.860447	0.671429	1.28152	0.200013	0.86596	NSG1
21.3727	0.859762	0.815051	1.05486	0.291491	0.945433	MYO5B
13.929	0.859587	0.984174	0.87341	0.38244	0.995475	ARC
182.985	0.859471	0.476641	1.80318	0.0713597	0.595661	RNF13
15.3876	0.859048	1.08869	0.789069	0.430072	0.998564	STON1-GTF2A1L
39.8702	0.858505	0.739559	1.16083	0.24571	0.914365	RHPN2
22.54	0.8584	0.82996	1.03427	0.301012	0.948413	TADA2B
107.806	0.85782	0.525965	1.63095	0.102902	0.69622	CNP
21.1619	0.857625	0.925035	0.927127	0.35386	0.984593	CDC20
50.7227	0.857373	0.653151	1.31267	0.189294	0.849771	MARCH2
34.4949	0.856971	0.675587	1.26848	0.204625	0.870855	GNA11
10.4831	0.856799	1.14084	0.751024	0.452639	0.998564	LURAP1
57.235	0.856494	0.615418	1.39173	0.164005	0.818675	SELENON
35.7377	0.856067	0.709079	1.20729	0.227319	0.89686	ARHGAP31
81.7868	0.855893	0.5096	1.67954	0.0930471	0.660321	FAM120A
98.3482	0.855885	0.541666	1.5801	0.114084	0.726479	CNDP2
322.315	0.855299	0.749139	1.14171	0.253575	0.918593	PCDH9
375.134	0.854762	0.40007	2.13653	0.032636	0.389943	RHOC
41.882	0.854536	0.727713	1.17428	0.240285	0.911107	FLNC
66.9862	0.854394	0.590987	1.44571	0.148259	0.788818	SFXN5
24.341	0.85421	0.810947	1.05335	0.292181	0.945433	ZBTB22
292.405	0.853483	0.427241	1.99766	0.0457535	0.481057	TMEM205
37.5652	0.853169	0.815371	1.04636	0.295397	0.945433	PDZD2
38.3499	0.852725	0.791125	1.07786	0.281095	0.940183	ASS1
15.5154	0.851268	1.14899	0.740887	0.458762	0.998564	KCNK12
14.1688	0.851091	0.985179	0.863895	0.387646	0.995475	PNMA6A
57.101	0.850745	0.582484	1.46055	0.14414	0.779799	VLDLR-AS1
32.7349	0.850127	0.691194	1.22994	0.21872	0.886232	DVL1
56.9166	0.849919	0.564603	1.50534	0.132237	0.764826	ALDH6A1
237.141	0.849793	0.3934	2.16013	0.0307629	0.376742	MRPL36
55.9279	0.849602	0.946683	0.897451	0.369478	0.990027	RPL39L
30.5261	0.849506	0.766382	1.10846	0.267662	0.932714	ANKRD40
28.6484	0.849481	0.715929	1.18654	0.235408	0.908942	ARL10
149.537	0.849441	0.56441	1.50501	0.132323	0.764826	CYB5A
10.9191	0.847604	1.40183	0.604642	0.545417	0.998564	KCNF1
827.168	0.84755	0.380895	2.22516	0.0260707	0.340313	TMBIM6
18.5365	0.846202	1.264	0.669465	0.503199	0.998564	ITIH5
8.55939	0.845894	1.20448	0.702288	0.4825	0.998564	LNX1
77.9691	0.845774	0.570351	1.4829	0.138101	0.774075	TSFM
375.57	0.845569	0.398874	2.11989	0.0340152	0.39946	MAP1LC3B
73.2578	0.845505	0.749726	1.12775	0.259424	0.923368	ASCL1
52.9742	0.845315	0.629154	1.34357	0.179086	0.839052	CENPB
65.2444	0.844738	0.548152	1.54106	0.123301	0.746927	UPK3BL1
41.405	0.843062	0.780116	1.08069	0.279835	0.939783	ZBTB4
41.6228	0.842993	0.699792	1.20463	0.228345	0.898123	AMDHD2
198.373	0.842171	0.472102	1.78387	0.0744441	0.605152	KRAS
14.9547	0.841861	1.00007	0.841802	0.399899	0.998564	AC018647.2
216.024	0.841266	0.586548	1.43427	0.151496	0.79159	DDIT3
56.1992	0.841251	0.646874	1.30049	0.193434	0.856553	DRAXIN
35.8794	0.840341	0.711538	1.18102	0.237595	0.91074	SGSM2
171.684	0.839808	0.566719	1.48188	0.138373	0.774175	PITPNC1
8.60972	0.839431	1.24803	0.672606	0.501198	0.998564	NATD1
298.97	0.839321	0.415927	2.01795	0.0435964	0.468055	RAD23A
95.6868	0.838716	0.478712	1.75203	0.0797691	0.621942	ARHGAP24
1650.92	0.838698	0.422135	1.9868	0.0469443	0.484609	TKT
148.789	0.838683	0.431976	1.9415	0.0521973	0.5032	FOXN3
154.856	0.838431	0.579266	1.4474	0.147784	0.788307	FHL1
80.4805	0.837715	0.519398	1.61286	0.106775	0.707021	TOLLIP
36.9113	0.837445	0.690582	1.21267	0.225257	0.894816	SEC14L2
149.865	0.837417	0.43349	1.9318	0.053384	0.507026	CYB5R3
29.2223	0.837214	0.716169	1.16902	0.242397	0.913556	SOX3
109.724	0.837103	0.474753	1.76324	0.0778604	0.617162	UGCG
341.463	0.836847	0.440902	1.89803	0.0576916	0.526701	MAP4
131.77	0.836475	0.481929	1.73568	0.0826201	0.628921	TRIM37
70.8255	0.835502	0.639329	1.30684	0.191266	0.852147	OSBPL6
53.5267	0.835092	0.567313	1.47201	0.141017	0.778099	ZCCHC2
33.2535	0.834522	0.863257	0.966713	0.333688	0.97218	KCNMB2
350.788	0.834187	0.488046	1.70924	0.087407	0.641881	PSMB4
44.0221	0.834089	0.636705	1.31001	0.190193	0.850214	TPRG1L
116.336	0.83368	0.822165	1.01401	0.31058	0.95713	ARHGEF4
39.3039	0.833409	0.781534	1.06638	0.286254	0.942616	SLC25A25
23.6639	0.833395	0.795091	1.04818	0.294558	0.945433	SLC35E4
14.6293	0.833249	1.04724	0.795665	0.426227	0.998564	TESK2
170.292	0.833178	0.56366	1.47816	0.139366	0.776442	TMEM132D
55.8802	0.83222	0.631652	1.31753	0.187661	0.848766	SNX8
172.533	0.832083	0.549714	1.51366	0.130111	0.759218	LDB2
32.9179	0.831329	0.771764	1.07718	0.2814	0.940652	BTN2A1
15.65	0.830957	1.0702	0.77645	0.437483	0.998564	KIF2C
118.244	0.830695	0.452582	1.83546	0.066438	0.568614	KDSR
198.587	0.83055	0.492804	1.68536	0.0919199	0.65665	EBNA1BP2
25.3566	0.830188	0.838415	0.990187	0.322083	0.966562	BCL6
9.27487	0.829764	1.15596	0.717812	0.472873	0.998564	CLCN2
395.72	0.829601	0.498572	1.66396	0.0961214	0.671004	NGRN
14.8641	0.829502	1.00403	0.826174	0.408705	0.998564	NUP210L
10.7424	0.829244	1.75423	0.472711	0.636419	0.998564	AC108690.1
115.121	0.828607	0.545297	1.51955	0.128624	0.755402	SDHD
111.711	0.828189	0.473228	1.75008	0.0801038	0.622673	PSMG3
132.516	0.828137	0.468894	1.76615	0.0773709	0.615118	MARK1
194.071	0.827836	0.426728	1.93996	0.0523843	0.503617	LAMP2
51.5621	0.827696	0.584013	1.41726	0.156408	0.804806	FLOT2
19.6913	0.827518	0.836104	0.989732	0.322305	0.966916	TATDN2
380.659	0.827494	0.510876	1.61975	0.105285	0.703399	SELENOK
36.0782	0.827376	0.990041	0.835699	0.403324	0.998564	SOX21-AS1
412.33	0.826822	0.612086	1.35083	0.176751	0.834864	STAT1
17.3629	0.825655	0.976106	0.845865	0.397628	0.998564	FAM66C
14.6986	0.825314	1.08083	0.763596	0.445108	0.998564	PPP1R9B
98.0655	0.825093	0.531376	1.55275	0.120483	0.741408	BAIAP2
76.7293	0.82459	0.643963	1.28049	0.200372	0.866103	TIMP3
85.1238	0.824351	0.498788	1.65271	0.0983902	0.679997	NQO2
61.2718	0.824152	0.563059	1.46371	0.143275	0.779116	OTUD4
60.3481	0.823958	0.747804	1.10184	0.270533	0.932896	USP18
598.398	0.823735	0.417881	1.97122	0.0486986	0.491413	ATP5MC1
8.58269	0.822733	1.29476	0.635431	0.525147	0.998564	KIF21B
151.054	0.82247	0.509841	1.61319	0.106704	0.706868	MRPS36
102.491	0.82204	0.485997	1.69145	0.0907506	0.652824	ATP6V1A
26.242	0.82191	0.927901	0.885773	0.37574	0.994425	ARAP2
69.0881	0.82136	0.610616	1.34513	0.178582	0.839021	WIPF2
38.2253	0.820537	0.837775	0.979424	0.32737	0.968275	CACNA1B
162.931	0.820115	0.517858	1.58367	0.113269	0.724906	ISCA2
52.0492	0.819861	0.643419	1.27422	0.202584	0.868458	RRP9
72.8417	0.819497	0.532717	1.53834	0.123967	0.747566	GDAP1
2120.49	0.819448	0.36273	2.25911	0.0238764	0.322665	PRDX1
123.757	0.819443	0.537764	1.5238	0.12756	0.754544	GOLGA2
34.9078	0.819226	0.71122	1.15186	0.249378	0.916184	EDEM2
69.8387	0.818603	0.586634	1.39542	0.162888	0.817024	ACVR2A
6.92077	0.818316	1.53916	0.531663	0.59496	0.998564	POU6F2-AS2
22.024	0.818287	0.826173	0.990455	0.321952	0.966562	SLCO1A2
33.9362	0.817967	0.88275	0.926612	0.354128	0.98468	PARP12
114.968	0.8174	0.666898	1.22568	0.220321	0.888441	MYO1E
24.0408	0.817328	0.859482	0.950954	0.341628	0.975629	DXO
547.762	0.817234	0.367192	2.22563	0.026039	0.340313	NDUFB4
340.05	0.815843	0.421126	1.93729	0.0527101	0.50456	SELENOM
39.6443	0.815094	0.668212	1.21981	0.222536	0.890783	TWF2
63.3673	0.815082	0.585278	1.39264	0.163728	0.817855	PCYT1A
528.048	0.812092	0.373844	2.17228	0.0298348	0.368274	GCSH
12.7296	0.811789	1.15705	0.7016	0.482929	0.998564	NEIL1
67.0114	0.811082	0.539636	1.50302	0.132835	0.764893	CARD19
18.5334	0.810836	0.915707	0.885475	0.375901	0.994425	NCKIPSD
35.7289	0.810493	0.667546	1.21414	0.224695	0.894413	OSGIN2
114.427	0.810387	0.466245	1.73811	0.0821911	0.628691	CCSER1
40.1363	0.81028	0.686178	1.18086	0.237658	0.91074	PPP1R15B
164.016	0.810176	0.415378	1.95045	0.0511221	0.499932	ANXA7
57.3319	0.810161	0.616251	1.31466	0.188624	0.849498	SV2A
118.563	0.809981	0.455464	1.77836	0.075344	0.605292	KIF1BP
21.3563	0.809773	0.871281	0.929406	0.352679	0.983928	DUSP8
51.508	0.809101	0.608119	1.3305	0.183355	0.844487	ATG14
10.4906	0.807474	1.09375	0.738264	0.460354	0.998564	SP8
18.882	0.806357	0.936409	0.861117	0.389174	0.996649	AP001021.1
30.6595	0.80633	0.78214	1.03093	0.302575	0.948413	RPP40
118.171	0.806136	0.472792	1.70505	0.0881845	0.64513	IVD
54.7273	0.806064	0.65752	1.22592	0.22023	0.888441	WNT2B
38.6168	0.805991	0.820406	0.982429	0.325889	0.968275	AC016747.1
15.4632	0.805881	0.950651	0.847715	0.396597	0.998564	AP001831.1
191.228	0.805307	0.61247	1.31485	0.18856	0.849498	DPP7
174.262	0.805132	0.418215	1.92516	0.0542087	0.511186	CCDC47
21.8818	0.804915	0.862567	0.933163	0.350736	0.982101	LINC02253
110.862	0.804633	0.487025	1.65214	0.0985063	0.679997	ETFRF1
20.099	0.804256	0.851036	0.945032	0.344643	0.978016	CDK5R1
18.9374	0.803326	1.05927	0.758381	0.448223	0.998564	APOLD1
157.284	0.802958	0.469193	1.71136	0.0870148	0.640649	EIF2S1
54.9495	0.80231	0.57114	1.40475	0.160095	0.813396	TTC9C
9.36866	0.802099	1.57336	0.509802	0.61019	0.998564	CCDC144A
33.7788	0.801809	0.67917	1.18057	0.237772	0.910814	LRRC8A
459.881	0.801745	0.399731	2.00571	0.0448867	0.475292	NOL7
8.11198	0.801154	1.47478	0.543238	0.586966	0.998564	GIPC2
81.7924	0.800439	0.613175	1.3054	0.191757	0.853269	ETHE1
20.6754	0.79979	0.834711	0.958164	0.33798	0.975306	IPPK
21.861	0.799789	0.854658	0.935801	0.349376	0.980786	ZNF524
116.874	0.79966	0.481293	1.66148	0.0966166	0.671881	MXI1
7.39588	0.799484	1.92911	0.414431	0.678559	0.998564	LINC01793
1413.56	0.799262	0.430659	1.8559	0.0634671	0.556193	HSPD1
85.8274	0.798206	0.512773	1.55665	0.119555	0.740994	SFXN4
42.1104	0.798143	0.647134	1.23335	0.217445	0.884684	RNPEPL1
15.9181	0.797827	0.984936	0.81003	0.417923	0.998564	CNTNAP1
37.8741	0.797633	0.645596	1.2355	0.216645	0.884153	GTF2H2
208.133	0.797165	0.470131	1.69562	0.0899572	0.650457	GCC2
117.593	0.797029	0.578442	1.37789	0.168237	0.824239	CALB1
29.8515	0.79618	0.808977	0.984181	0.325026	0.968275	FBXO8
24.5254	0.796028	0.975225	0.816251	0.414357	0.998564	SCN3A
17.826	0.795882	1.02429	0.777006	0.437155	0.998564	PLEKHB1
98.3789	0.795777	0.534024	1.49015	0.136184	0.769929	FAM89A
13.6792	0.795233	0.979332	0.812016	0.416782	0.998564	ZNF687
19.3678	0.793808	0.84822	0.935852	0.349349	0.980786	ANO4
88.4642	0.79321	0.668561	1.18644	0.235447	0.908942	LINC00662
297.671	0.792467	1.40693	0.563258	0.573259	0.998564	RSPO3
11.9669	0.791781	1.15345	0.686445	0.492432	0.998564	RANBP3L
21.3903	0.791729	0.806289	0.981942	0.326128	0.968275	SPSB1
152.344	0.791529	0.420764	1.88117	0.0599487	0.53845	AUP1
59.484	0.791498	0.551518	1.43513	0.151251	0.79159	OGFOD3
26.8379	0.791481	0.776472	1.01933	0.308046	0.954699	GPR155
62.3617	0.791462	0.662442	1.19476	0.232179	0.906376	TRIM25
120.263	0.791442	0.541527	1.4615	0.143878	0.779799	TSTA3
56.1294	0.791412	0.567049	1.39567	0.162815	0.816938	PDE4DIP
101.899	0.790759	0.569888	1.38757	0.165268	0.821195	NTM
26.9575	0.790252	0.768131	1.0288	0.303575	0.949476	TMOD2
29.6911	0.790157	0.720644	1.09646	0.272878	0.934764	DNAJC6
16.9444	0.790143	0.946118	0.835142	0.403638	0.998564	SLC12A4
10.3748	0.789931	1.10837	0.712695	0.476035	0.998564	BEGAIN
10.3748	0.789931	1.10837	0.712695	0.476035	0.998564	TMEM220-AS1
14.3695	0.789061	0.976857	0.807755	0.419232	0.998564	RAB3IL1
47.5065	0.788773	0.748929	1.0532	0.292249	0.945433	RASA3
590.463	0.788297	0.375009	2.10207	0.0355468	0.410553	ATP6V0E1
106.013	0.788248	0.477739	1.64995	0.0989524	0.680579	EPS15
33.0703	0.787926	0.687667	1.1458	0.25188	0.918001	COQ2
85.7878	0.787574	0.517358	1.5223	0.127934	0.754739	FASTK
101.931	0.787177	0.470461	1.6732	0.0942873	0.66311	BTG2
62.7028	0.787158	0.579672	1.35794	0.174484	0.831043	TNFAIP1
299.359	0.786249	0.468854	1.67696	0.0935504	0.660989	CD59
34.0016	0.786149	0.690193	1.13903	0.254691	0.921031	RBM19
74.0959	0.78591	0.604852	1.29934	0.193827	0.856668	CDC42SE1
60.0636	0.78524	0.591259	1.32808	0.184151	0.844487	KIAA1191
13.9944	0.785101	1.1312	0.694045	0.487654	0.998564	KIF23
41.8329	0.785017	0.626567	1.25289	0.210247	0.877248	WDR47
81.3042	0.784898	0.908417	0.864028	0.387572	0.995475	KCNH8
47.3012	0.78478	0.750951	1.04505	0.296001	0.945433	PPARA
115.439	0.784567	0.461807	1.69891	0.0893368	0.648874	CUL4A
89.126	0.784392	0.504561	1.5546	0.120041	0.741408	TIMM50
11.8769	0.783792	1.24115	0.631506	0.527709	0.998564	LINC01934
262.986	0.782692	0.481676	1.62494	0.104176	0.700674	SEMA6A
106.73	0.782057	0.548235	1.4265	0.153724	0.797183	INAFM1
68.1989	0.781113	0.760181	1.02754	0.304168	0.949798	SEPTIN3
25.6939	0.781013	0.807068	0.967717	0.333186	0.971951	SLC48A1
15.46	0.780927	1.10028	0.709753	0.477857	0.998564	CAPN3
11.5661	0.780856	1.06168	0.735493	0.462039	0.998564	EOGT
38.7375	0.780771	0.702968	1.11068	0.266707	0.931793	ELMSAN1
26.987	0.780591	0.745318	1.04733	0.294949	0.945433	ZCWPW2
127.128	0.780404	0.477636	1.63389	0.102282	0.69487	RHOQ
35.0776	0.780342	0.674915	1.15621	0.247596	0.915691	PPP1R14A
29.4343	0.779149	0.727546	1.07093	0.284202	0.942197	CTNS
61.3083	0.779009	0.566434	1.37529	0.169042	0.825531	SCPEP1
15.421	0.77898	0.929279	0.838262	0.401883	0.998564	ZNF383
44.8805	0.778961	0.61207	1.27267	0.203137	0.868821	PATL1
242.428	0.778836	0.434988	1.79048	0.0733773	0.602473	ASPH
177.882	0.778467	0.452126	1.72179	0.0851074	0.635934	ITPA
80.1816	0.777658	0.547569	1.4202	0.155549	0.801787	NDRG4
27.1003	0.77754	0.763022	1.01903	0.30819	0.954699	UNC79
5346.28	0.776918	0.480718	1.61616	0.106059	0.705891	HSP90AA1
272.611	0.776591	0.633694	1.2255	0.220387	0.888441	ATXN1
1167.11	0.775473	0.360221	2.15277	0.0313366	0.380356	COX6A1
41.7002	0.774542	0.852359	0.908704	0.363506	0.988668	LRRC7
15.7564	0.774177	0.996097	0.77721	0.437035	0.998564	BCL3
95.4904	0.773179	0.524905	1.47299	0.140754	0.777971	CD2AP
54.9079	0.772804	0.584661	1.3218	0.186236	0.847138	PRKAB2
12.7315	0.772064	1.0226	0.755001	0.450248	0.998564	Z83843.1
34.2696	0.772032	0.672237	1.14845	0.250782	0.916928	NUP43
14.8552	0.771473	1.04176	0.740549	0.458967	0.998564	CCND2-AS1
176.766	0.771421	0.419835	1.83744	0.0661454	0.566777	SH3GLB1
[truncated: 12,543 more rows]

## Sheet: Astro
Supplementary Table S4. Differential expression results in astrocyte cell type
baseMean	log2FoldChange	lfcSE	stat	pvalue	padj	gene
77.6381	8.09456	1.5484	5.22768	1.71648e-07	0.00014423	POU5F1
66.1773	7.86255	4.78503	1.64316	0.100351	0.999929	SCGB1A1
52.3544	7.52824	1.646	4.57364	4.79312e-06	0.00184126	PI15
51.6898	7.50606	4.32787	1.73435	0.0828551	0.999929	MEG3
50.7082	7.47633	1.58392	4.72013	2.35692e-06	0.00114256	CHI3L1
47.7812	7.39336	3.3163	2.2294	0.0257871	0.663397	NPY
46.9213	7.36918	1.58409	4.65198	3.28759e-06	0.00147989	VCAM1
46.6655	7.35552	1.62346	4.53078	5.87658e-06	0.00211624	GFAP
316.146	7.25814	0.978588	7.41695	1.19847e-13	1.51055e-09	MYC
43.4987	7.25757	4.78517	1.51668	0.129348	0.999929	XIST
39.6063	7.12159	2.84378	2.50427	0.0122705	0.460289	CARD16
34.6336	6.92455	1.77854	3.89339	9.8855e-05	0.0188261	CP
33.9858	6.90074	2.98875	2.3089	0.020949	0.612008	AGT
32.1362	6.81777	1.61622	4.21834	2.46105e-05	0.00659981	L1TD1
141.529	6.75322	1.21091	5.57699	2.44713e-08	2.80396e-05	CCL2
29.8749	6.71813	1.61666	4.15556	3.24497e-05	0.00788722	AP002954.2
27.3407	6.58377	1.64462	4.00321	6.24892e-05	0.0134013	LINC02582
26.2952	6.53614	1.67981	3.891	9.98323e-05	0.0188261	OLFML2B
23.2784	6.35266	1.64478	3.86232	0.000112313	0.0202228	DPPA4
21.906	6.26237	1.72438	3.63166	0.000281608	0.0390042	HLA-DRA
21.6559	6.2503	1.64239	3.80562	0.000141451	0.0244225	BBOX1
20.8203	6.18975	1.69042	3.66167	0.000250581	0.03589	Z93403.1
19.9433	6.12944	1.66556	3.68012	0.000233126	0.0341665	ESRG
19.5066	6.10088	4.7857	1.27481	0.202375	0.999929	C5orf17
42.4265	5.86669	1.41453	4.14744	3.36218e-05	0.00799565	CAV1
15.4174	5.76724	1.76465	3.26821	0.00108229	0.0995709	MMP7
14.8907	5.70428	1.79846	3.17176	0.00151517	0.124399	LINC01748
14.3439	5.66324	1.77698	3.187	0.00143758	0.122933	PMP2
14.4232	5.65784	1.87986	3.00971	0.00261498	0.174387	ABCA13
48.6035	5.61837	2.56499	2.1904	0.0284949	0.694681	AL110292.1
14.007	5.61727	1.75574	3.19938	0.00137724	0.119715	AC013652.1
14.0003	5.61609	1.76796	3.17659	0.00149018	0.124399	DOCK10
13.7058	5.59855	1.90897	2.93276	0.00335964	0.209628	AL512452.1
13.7688	5.5915	2.0349	2.7478	0.0059997	0.307399	CHI3L2
12.6815	5.48571	1.79947	3.04851	0.00229976	0.163764	AL138701.2
12.6309	5.46597	1.88784	2.89536	0.00378725	0.223398	AC079160.1
12.5333	5.45483	1.86846	2.91943	0.00350676	0.213523	SLC47A2
12.4841	5.45151	1.7713	3.07768	0.00208617	0.154844	AC022140.1
12.4745	5.44794	1.902	2.86432	0.00417912	0.239426	OSMR
12.4404	5.44557	1.79024	3.04181	0.00235157	0.164662	CXCL10
12.3183	5.44229	1.77125	3.07257	0.00212221	0.156341	MASP1
31.5058	5.43216	1.48769	3.6514	0.00026081	0.036525	CA12
30.7618	5.40224	1.45739	3.70678	0.000209909	0.0322646	AL583808.1
11.9255	5.3845	1.80018	2.99109	0.00277987	0.182709	FAM107A
11.86	5.3755	1.83886	2.92328	0.0034637	0.213384	CD109
11.7091	5.36324	4.78634	1.12053	0.262487	0.999929	IBSP
11.6155	5.35076	1.75868	3.04248	0.00234637	0.164662	ANKFN1
11.4398	5.32927	3.89656	1.36769	0.17141	0.999929	MTRNR2L1
28.7703	5.30068	1.44967	3.65648	0.000255705	0.0362124	LINC01967
31.1464	5.2883	1.47326	3.58952	0.000331283	0.0430463	GALNT15
11.037	5.27306	1.80982	2.91359	0.00357304	0.215476	COL14A1
11.0048	5.27146	1.77903	2.96312	0.0030454	0.198401	AC006329.1
10.892	5.25782	1.7751	2.96199	0.00305658	0.198401	TNFAIP2
27.4195	5.23613	1.63211	3.20819	0.00133572	0.116913	AQP4
10.653	5.22614	1.77964	2.93663	0.00331801	0.208577	TC2N
10.5638	5.21348	1.78382	2.92265	0.00347062	0.213384	OLFML3
10.5638	5.21348	1.78382	2.92265	0.00347062	0.213384	GABRG2
26.9522	5.20371	1.49278	3.48593	0.000490433	0.0567102	GABBR2
10.4037	5.1966	1.79185	2.90013	0.00373003	0.222812	AL033530.1
40.2493	5.17334	3.44807	1.50036	0.133521	0.999929	PI16
10.2546	5.16579	1.85576	2.78365	0.00537508	0.290698	IL33
24.5594	5.09204	1.96615	2.58985	0.00960171	0.408851	MEG8
9.71603	5.08908	1.84144	2.76365	0.00571591	0.300598	GBP2
9.69421	5.08522	1.85421	2.74253	0.00609688	0.308794	LINC02211
92.8942	5.06382	0.896409	5.64901	1.61379e-08	2.03402e-05	IFIT2
9.55291	5.06354	1.87066	2.70682	0.00679306	0.324317	DEPTOR
47.8512	5.03339	1.21499	4.14275	3.43159e-05	0.00800959	IRX1
9.11119	5.00848	1.86482	2.68577	0.00723627	0.33804	LERFS
9.01803	4.97876	1.98462	2.50867	0.0121187	0.460119	SCN1A-AS1
8.9603	4.97519	1.83356	2.7134	0.00665963	0.320374	LINC01362
180.239	4.96255	0.847142	5.85798	4.6852e-09	9.84204e-06	C1orf61
8.89189	4.95838	2.03865	2.43219	0.0150079	0.511596	KCNF1
85.0377	4.93266	0.902363	5.46638	4.59307e-08	4.82426e-05	BCAN
73.7813	4.82223	0.952148	5.06458	4.09307e-07	0.000303465	GNGT1
7.98742	4.81524	1.86955	2.57561	0.0100063	0.417616	RWDD2B
7.92567	4.79413	1.91951	2.49757	0.0125046	0.467085	AC009446.1
54.1656	4.79183	1.10894	4.32107	1.55272e-05	0.00455126	HOPX
7.68485	4.75294	1.88697	2.51882	0.011775	0.459481	APELA
7.68485	4.75294	1.88697	2.51882	0.011775	0.459481	AC004083.1
7.43924	4.7049	1.90789	2.46602	0.0136624	0.492004	AC090015.1
7.40039	4.7005	1.89085	2.48591	0.012922	0.477961	C13orf42
7.35195	4.68443	1.97874	2.36738	0.0179144	0.561606	NKX6-2
7.30195	4.68414	4.7873	0.978451	0.327851	0.999929	AC079062.1
21.0434	4.6721	1.5274	3.05886	0.0022218	0.16094	MIR4713HG
20.6321	4.65848	1.49491	3.11623	0.00183178	0.142565	AC022031.2
7.20399	4.65403	2.05827	2.26114	0.0237508	0.646555	RASSF9
7.02492	4.63096	1.92032	2.41156	0.0158843	0.526857	XAF1
7.01053	4.61456	2.12088	2.17578	0.0295718	0.700849	AL132780.1
6.83254	4.58837	4.78747	0.958412	0.337855	0.999929	AC096711.2
531.088	4.58471	0.941587	4.86913	1.12089e-06	0.000640879	SPARCL1
6.75376	4.57885	2.01545	2.27188	0.0230938	0.646555	ALX1
6.76785	4.56804	1.94575	2.3477	0.0188896	0.573212	TAF4B
6.67685	4.55184	1.92962	2.35893	0.0183277	0.564798	AC004830.2
6.57361	4.54092	2.10324	2.15901	0.0308493	0.712358	LLGL1
6.64358	4.5373	2.05238	2.21075	0.0270534	0.680745	TMOD1
80.0823	4.53175	0.850503	5.32832	9.91238e-08	8.99016e-05	GNG11
6.58477	4.52396	2.12351	2.13042	0.0331372	0.740216	NDUFA4L2
6.49298	4.52197	2.02451	2.23361	0.0255087	0.662609	RBM20
6.48525	4.5046	1.98864	2.26517	0.0235025	0.646555	HEPN1
6.47194	4.49942	2.06542	2.17846	0.029372	0.700849	CSGALNACT1
6.39131	4.48098	2.212	2.02576	0.0427898	0.823639	NPNT
6.33249	4.47146	2.72958	1.63815	0.101391	0.999929	AL603756.1
6.33915	4.46922	2.23271	2.0017	0.045317	0.8375	AL096854.1
6.32026	4.46902	1.97518	2.26259	0.0236612	0.646555	PITPNM2
6.21223	4.45321	1.96539	2.26582	0.0234624	0.646555	PCAT14
15.9885	4.4444	1.5469	2.87311	0.00406458	0.235	SOX21
6.13346	4.42631	1.98129	2.23405	0.0254796	0.662609	LAMA5
18.2488	4.42371	1.60247	2.76055	0.00577045	0.301788	SCN1A
17.86	4.39314	1.59457	2.75505	0.00586824	0.304376	DUXAP8
5.90888	4.38641	2.39109	1.83448	0.0665824	0.967356	IL13RA2
5.95517	4.38192	2.01532	2.17431	0.0296819	0.70112	NANOG
5.89929	4.37791	1.98315	2.20756	0.0272752	0.680745	STPG4
5.8897	4.36316	2.10369	2.07405	0.0380747	0.791387	AC007319.1
5.75427	4.34886	2.11622	2.05501	0.0398777	0.806188	GRM1
5.74762	4.34611	2.06888	2.1007	0.0356669	0.764533	MYT1L
5.80721	4.34325	2.08499	2.0831	0.0372419	0.779823	POPDC3
5.72951	4.33075	1.99344	2.1725	0.0298181	0.70112	NPSR1-AS1
14.473	4.29052	1.55861	2.7528	0.00590886	0.304813	TRIM4
14.2888	4.27788	1.76809	2.41949	0.0155425	0.519622	DGKB
17.0753	4.27729	1.76298	2.42617	0.0152592	0.512871	CNR1
14.0757	4.25115	1.55706	2.73024	0.0063288	0.315745	NECAB1
37.1019	4.24792	1.15053	3.69213	0.000222387	0.0333687	LINC02055
13.9799	4.23982	1.56167	2.71493	0.00662905	0.320374	ITGA3
13.4376	4.18848	1.58443	2.64352	0.00820481	0.36802	SGCD
74.8387	4.098	1.10491	3.7089	0.000208164	0.0322646	LPL
83.5452	4.0877	0.91967	4.44474	8.79981e-06	0.00291876	S100A16
58.7896	4.06885	0.886684	4.58884	4.45706e-06	0.00184126	COMT
21.6502	4.04453	1.39293	2.90361	0.00368883	0.2214	TMEM132D
12.1241	4.02704	1.60639	2.50689	0.01218	0.460119	MAN1C1
68.377	4.02593	0.965653	4.16913	3.05761e-05	0.00770761	EDNRB
11.8984	4.00073	1.59565	2.50727	0.0121668	0.460119	AC007326.5
134.477	3.96821	0.813148	4.88006	1.06054e-06	0.000640879	CD44
11.0424	3.95236	4.74881	0.832284	0.405249	0.999929	AC097654.1
11.4205	3.94033	1.6032	2.45779	0.0139793	0.495294	SP110
51.5109	3.89373	0.964759	4.03596	5.43798e-05	0.0122393	LINC02428
492.364	3.85917	0.627949	6.14566	7.96298e-10	2.50913e-06	PTGDS
85.2591	3.84308	0.893368	4.30179	1.69422e-05	0.00485318	IFI16
10.6144	3.83176	1.62001	2.36527	0.0180168	0.561606	GBP1
10.421	3.80349	1.626	2.33917	0.0193267	0.581369	AL353807.5
12.4719	3.79412	1.6793	2.25935	0.0238616	0.64701	MT1F
10.364	3.7925	1.6563	2.28974	0.0220364	0.631242	SCUBE2
10.2353	3.79107	1.71365	2.21228	0.0269473	0.680745	DIPK1C
10.1754	3.76697	1.63511	2.30381	0.0212336	0.616654	LINC02253
11.9999	3.76466	1.61925	2.32494	0.0200752	0.598173	SCN3A
35.7743	3.76309	1.02088	3.68613	0.000227689	0.0337622	ANGPTL4
12.4368	3.7626	1.75482	2.14415	0.0320209	0.723281	DEPP1
10.054	3.75248	1.63447	2.29584	0.021685	0.626874	AL157944.1
17.963	3.74457	1.35196	2.76974	0.0056101	0.29759	UBE2C
17.9212	3.74403	1.37438	2.72417	0.00644636	0.316147	PLAAT4
29.8859	3.74065	1.08938	3.43373	0.000595334	0.0669963	GPRC5B
25.2572	3.70538	1.31714	2.81319	0.00490521	0.272358	SERPINA3
32.3485	3.68258	1.08247	3.40202	0.000668899	0.0733113	S100A4
49.5659	3.66884	0.960691	3.81896	0.000134017	0.0234605	MT1X
102.08	3.61019	0.677719	5.32698	9.98589e-08	8.99016e-05	TSPO
9.06971	3.5974	1.66173	2.16485	0.0303989	0.710362	ANGPTL2
48.4776	3.58535	1.28834	2.78292	0.00538722	0.290698	VGLL3
42.6376	3.58146	0.948663	3.77527	0.000159836	0.0265076	VAMP5
10.7955	3.58132	1.63307	2.193	0.0283073	0.691988	SLCO1A2
15.8586	3.57715	1.47215	2.42988	0.0151039	0.512249	CAVIN1
10.5831	3.5489	1.65002	2.15082	0.0314902	0.715661	LINC01905
315.905	3.52691	0.619277	5.69521	1.23222e-08	1.94137e-05	S100A10
8.60695	3.51929	1.67765	2.09775	0.0359275	0.767509	GLIPR1
8.5681	3.51663	1.69357	2.07646	0.0378517	0.789872	MND1
18.235	3.51272	1.31655	2.66812	0.00762771	0.347075	AKAP1
22.6434	3.50897	1.36122	2.57781	0.0099429	0.417015	AC114316.1
25.6519	3.50211	1.10218	3.17744	0.0014858	0.124399	LAMA4
8.47044	3.50139	1.70931	2.04842	0.0405189	0.808514	HS3ST3B1
10.2351	3.49122	1.64458	2.12286	0.0337657	0.745513	TENM1
17.6491	3.46802	1.30386	2.65982	0.00781815	0.35446	THY1
8.27963	3.4632	1.98663	1.74325	0.0812899	0.999929	PNOC
10.0871	3.46133	1.65427	2.09235	0.0364068	0.771213	CXCL2
17.5854	3.4543	1.31915	2.61858	0.00882955	0.387762	RAMP1
79.0888	3.4247	0.920166	3.72182	0.000197789	0.0311617	KCNN3
108.355	3.40873	0.745494	4.57244	4.82081e-06	0.00184126	ABCA1
21.0347	3.40617	1.24929	2.72648	0.00640129	0.316147	HDAC2-AS2
33.873	3.4028	1.10848	3.0698	0.00214204	0.156341	GLRX
33.7457	3.39406	1.23587	2.74628	0.00602755	0.307576	MT3
19.7351	3.37388	1.45174	2.32402	0.0201244	0.598226	CLDN5
7.80278	3.36757	1.70903	1.97045	0.0487863	0.862379	PCDHGC3
17.2757	3.36718	1.60113	2.103	0.0354657	0.762815	COL24A1
13.2575	3.34929	4.71564	0.710251	0.477548	0.999929	CYP26A1
17.3934	3.34605	1.75764	1.90372	0.0569467	0.917138	PAX3
9.41199	3.34174	1.68822	1.97945	0.0477658	0.857336	SOX21-AS1
7.62928	3.33865	1.71847	1.94281	0.0520395	0.883092	HIST1H1B
26.4888	3.32613	1.08369	3.06926	0.00214591	0.156341	CD70
9.37314	3.3251	1.72351	1.92926	0.0536984	0.890816	WNT7B
61.8804	3.32275	0.957485	3.47029	0.000519895	0.0595706	XACT
7.42173	3.31906	2.06822	1.60479	0.10854	0.999929	SPINK1
16.3137	3.31115	1.38826	2.3851	0.0170746	0.549469	SYT6
7.4595	3.29951	1.72267	1.91535	0.0554475	0.904089	IGSF11
9.36727	3.29373	1.76351	1.86771	0.0618027	0.952263	SCRG1
9.24593	3.29343	1.70855	1.92762	0.0539029	0.890816	INHBB
15.9079	3.28282	1.34965	2.43236	0.0150009	0.511596	PDE8B
9.06392	3.27589	1.6806	1.94924	0.0512668	0.881537	NFASC
13.0565	3.27399	1.44708	2.26247	0.0236682	0.646555	NFIX
7.32485	3.27276	1.72699	1.89506	0.058084	0.922063	LINC00649
7.29638	3.26373	1.7409	1.87474	0.0608288	0.944194	NEUROG1
9.02321	3.26113	1.72175	1.89408	0.0582149	0.922063	MIR4458HG
322.786	3.2537	0.564839	5.76039	8.39179e-09	1.511e-05	MGST1
83.6392	3.22547	0.674734	4.78036	1.7498e-06	0.000882179	LUZP2
18.6428	3.22174	1.32769	2.42657	0.0152422	0.512871	HS3ST5
8.90187	3.21503	1.79706	1.78905	0.0736065	0.985905	AC006206.2
8.91968	3.20225	1.78868	1.79029	0.0734079	0.985905	NKX6-1
18.3036	3.19893	1.28112	2.49698	0.0125258	0.467085	PSMB9
19.1247	3.19664	1.41628	2.25707	0.0240039	0.64701	SLC25A18
6.98344	3.1961	1.76338	1.81249	0.0699111	0.976896	FRMD6
14.9284	3.18363	1.34242	2.37155	0.0177134	0.561391	SPON2
11.8692	3.17285	1.70054	1.86579	0.0620709	0.952263	STAMBPL1
6.84693	3.17142	1.74962	1.81263	0.0698885	0.976896	ZNF692
113.072	3.17037	0.65224	4.86074	1.16949e-06	0.000640879	LDHA
8.55087	3.1624	1.7116	1.84763	0.0646566	0.962138	NDC80
6.81845	3.16119	1.75745	1.79874	0.0720597	0.982491	SNX32
8.49206	3.14228	1.73009	1.81625	0.0693322	0.975293	GDPD2
8.40585	3.14037	1.71466	1.83148	0.0670292	0.967356	PRSS12
6.73117	3.13848	1.81924	1.72516	0.0844979	0.999929	ITGB4
26.4247	3.13484	1.25117	2.50552	0.012227	0.460119	NNMT
11.7763	3.13181	1.54846	2.02253	0.0431216	0.823639	EFNA1
6.6383	3.12335	1.76015	1.77448	0.0759845	0.998654	PIMREG
6.66384	3.12308	1.81654	1.71925	0.0855697	0.999929	CFAP46
20.2479	3.11612	1.25937	2.47435	0.0133478	0.486229	FIBIN
6.58321	3.10549	1.89705	1.63701	0.101628	0.999929	OSMR-AS1
6.56432	3.10428	1.76624	1.75757	0.0788209	0.999929	SLCO6A1
25.6153	3.08866	1.02258	3.02046	0.00252387	0.171026	HSD17B11
14.146	3.08857	1.36176	2.26808	0.0233244	0.646555	TMEM35B
19.5792	3.06588	1.14793	2.67078	0.00756762	0.346845	F3
22.0629	3.05821	1.16085	2.63446	0.00842724	0.372691	NMU
231.878	3.04382	0.697163	4.36601	1.26537e-05	0.00388994	LGALS1
21.8876	3.03555	1.12264	2.70394	0.0068522	0.325767	TOP2A
7.8558	3.01444	1.728	1.74447	0.0810774	0.999929	STARD13
6.16224	3.00502	1.79875	1.67062	0.0947969	0.999929	HTATIP2
17.2031	3.0011	1.42371	2.10794	0.0350357	0.760053	MLC1
39.8828	2.99928	0.923472	3.24783	0.00116289	0.105446	TFPI
13.6434	2.99901	1.45871	2.05594	0.0397885	0.806188	COL27A1
6.11674	2.99568	1.79204	1.67165	0.0945924	0.999929	GRIA3
6.09198	2.9927	2.10199	1.42374	0.154521	0.999929	NTS
24.0335	2.98591	1.0326	2.89163	0.00383252	0.224675	OSGIN1
39.4619	2.97831	0.898476	3.31485	0.000916925	0.0917216	CALB1
6.01056	2.97525	1.80573	1.64767	0.0994207	0.999929	NELL1
15.786	2.96566	1.27132	2.33274	0.0196619	0.590044	TCIM
5.93658	2.95366	1.80321	1.638	0.101421	0.999929	TEX22
61.0108	2.92605	0.777866	3.76164	0.0001688	0.0272764	NEK6
5.80859	2.92518	1.83146	1.59719	0.110224	0.999929	TRNP1
5.8171	2.92284	1.81224	1.61283	0.106782	0.999929	ARAP2
5.75457	2.919	1.9109	1.52756	0.126622	0.999929	TESC
36.117	2.91896	0.891417	3.27451	0.00105844	0.0980927	SORBS1
5.73275	2.91066	1.88267	1.54603	0.122098	0.999929	GREM2
5.79235	2.90847	1.9781	1.47034	0.141471	0.999929	LINC02466
35.6582	2.90415	0.88034	3.29889	0.000970669	0.0937611	MTLN
7.41007	2.89089	1.77571	1.62802	0.103521	0.999929	ZNF439
12.4648	2.87882	1.37479	2.094	0.0362598	0.77083	SYNDIG1
7.28873	2.87529	1.75397	1.6393	0.10115	0.999929	CCNA2
497.957	2.87252	0.661363	4.34333	1.40341e-05	0.00421156	LGALS3
137.886	2.87238	0.579503	4.95663	7.17257e-07	0.000475805	AKAP6
86.3243	2.87021	0.717379	4.00096	6.3086e-05	0.0134013	IFIT1
17.2702	2.85878	1.20801	2.36652	0.017956	0.561606	LRRN3
24.5946	2.85877	1.24476	2.29665	0.021639	0.626874	ASCL1
31.2195	2.84986	3.35146	0.850333	0.39514	0.999929	TTTY14
42.5526	2.84782	0.983744	2.89488	0.00379302	0.223398	NPB
7.18921	2.84632	1.79063	1.58957	0.111933	0.999929	ARC
23.4499	2.82966	1.09624	2.58125	0.00984437	0.416371	PTPMT1
9.71292	2.82519	1.51537	1.86436	0.0622714	0.952263	PITRM1
26.2243	2.82494	1.39679	2.02246	0.0431293	0.823639	SERPINI1
9.70441	2.82394	1.50591	1.87524	0.06076	0.944194	FXYD7
18.9793	2.82291	1.14868	2.45753	0.0139896	0.495294	FILIP1
12.3072	2.82153	1.47869	1.90813	0.0563745	0.91307	DLGAP2
21.6809	2.82037	1.05664	2.6692	0.00760324	0.347075	RFTN2
19.8786	2.81853	1.19234	2.36387	0.0180851	0.561606	ATP1A2
18.9357	2.81661	1.14339	2.46339	0.0137629	0.492806	SNTG1
7.08862	2.81372	1.77801	1.58251	0.113532	0.999929	AC092683.1
44.4898	2.81046	0.828999	3.39019	0.000698447	0.0746036	MYO16
14.2309	2.80658	1.27751	2.19691	0.0280271	0.688603	PLP1
383.309	2.79911	0.783063	3.57457	0.000350808	0.0451181	NTRK2
94.7235	2.78508	0.657491	4.23592	2.27623e-05	0.00623686	IFIT3
9.27756	2.78149	1.69807	1.63804	0.101414	0.999929	GGT5
52.5696	2.77811	0.767167	3.62126	0.000293169	0.0397114	KLF4
6.90661	2.77437	1.7874	1.55219	0.120618	0.999929	FANCD2
6.90661	2.77437	1.7874	1.55219	0.120618	0.999929	RASSF2
16.4072	2.77297	1.19433	2.32177	0.0202452	0.599283	TXNRD2
9.27678	2.76209	1.52787	1.8078	0.0706375	0.978859	SLC25A43
16.4165	2.75897	1.23844	2.22777	0.0258959	0.663397	OLFML2A
6.89516	2.75519	1.80062	1.53013	0.125984	0.999929	EYA1
9.26533	2.75298	1.53105	1.7981	0.0721619	0.982491	CCNB2
20.6189	2.74023	1.08985	2.51431	0.0119266	0.460119	AP000829.1
34.6336	2.73851	0.981446	2.79028	0.00526631	0.288594	LINC00511
9.14771	2.73773	1.57255	1.74095	0.0816926	0.999929	YPEL2
85.5057	2.73519	0.871786	3.13746	0.00170419	0.135092	TPM2
17.6177	2.72904	1.22086	2.23534	0.0253952	0.662609	RIPOR2
106.553	2.72423	0.604207	4.50877	6.52044e-06	0.00222118	GRID2
36.4571	2.72354	0.884824	3.07806	0.00208354	0.154844	ARHGEF4
9.07001	2.72082	1.52612	1.78284	0.0746129	0.994247	SAMHD1
24.7829	2.7107	0.993016	2.72977	0.00633794	0.315745	RNASEH2B
289.652	2.69243	0.555706	4.84505	1.2658e-06	0.000664755	FABP7
6.62586	2.68629	1.80018	1.49223	0.135638	0.999929	STK32B
51.4412	2.67884	0.963898	2.77917	0.00544981	0.292296	RGMA
22.4678	2.6773	1.04234	2.56855	0.0102126	0.420654	CORO2B
11.2537	2.67387	1.46417	1.82621	0.0678193	0.967356	COQ8A
11.1087	2.67108	1.40917	1.8955	0.0580257	0.922063	CCDC88C
8.76558	2.6678	1.55145	1.71955	0.0855135	0.999929	GHDC
6.52634	2.66595	1.80774	1.47474	0.140282	0.999929	NCAPG2
6.533	2.66358	1.8279	1.45718	0.145067	0.999929	C1QL4
24.0375	2.66049	1.00369	2.6507	0.00803243	0.36287	SFRP4
6.56705	2.65864	1.82554	1.45636	0.145292	0.999929	AC087564.1
16.805	2.65608	1.23161	2.15659	0.031038	0.712358	CAV2
12.6739	2.6559	1.3815	1.92247	0.0545463	0.895499	CSPG5
26.4294	2.64849	1.18607	2.23299	0.0255497	0.662609	PALMD
21.9407	2.63082	1.07164	2.45494	0.0140907	0.497478	HOXB2
41.4707	2.62445	0.96721	2.71342	0.00665924	0.320374	PANTR1
12.1638	2.62347	1.50967	1.73779	0.0822487	0.999929	SPOCK2
6.41723	2.6213	1.81841	1.44153	0.149435	0.999929	MFSD13A
6.40207	2.61935	1.81418	1.44382	0.14879	0.999929	VWCE
8.48298	2.61888	1.58118	1.65629	0.0976634	0.999929	LHPP
8.24509	2.59848	1.63191	1.59229	0.111319	0.999929	NKAIN2
17.51	2.59591	1.22061	2.12672	0.0334433	0.743785	IRX5
10.626	2.57822	1.45596	1.7708	0.0765935	0.999929	GPR135
12.1398	2.57372	1.38972	1.85197	0.0640297	0.958842	LRRTM3
6.3821	2.57143	1.91915	1.33988	0.180284	0.999929	EFCAB1
12.0717	2.56835	1.35618	1.8938	0.0582511	0.922063	COBL
7.82383	2.56331	2.06866	1.23911	0.215304	0.999929	COL21A1
13.285	2.56297	1.41798	1.80748	0.0706873	0.978859	AC011632.1
13.8983	2.56288	1.51927	1.68691	0.0916207	0.999929	TMEM163
8.17669	2.5608	1.58533	1.61531	0.106243	0.999929	CERCAM
46.5893	2.55976	0.846807	3.02284	0.00250414	0.170763	ST8SIA1
18.5219	2.54915	1.17777	2.16439	0.0304344	0.710362	CALCRL
24.5903	2.51867	0.985651	2.55534	0.0106084	0.432713	ABCC1
11.5853	2.51761	1.41012	1.78538	0.0741995	0.991739	ST8SIA4
19.3618	2.51607	1.09679	2.29404	0.0217884	0.628424	SERPINB9
28.422	2.51399	1.00126	2.51084	0.0120446	0.460119	PCDH10
7.91591	2.51115	1.60581	1.56379	0.117866	0.999929	HEIH
11.6904	2.50692	1.36213	1.84045	0.0657022	0.967356	RGCC
16.5919	2.50685	1.19481	2.09812	0.035895	0.767509	RHBDL3
19.1872	2.50605	1.12309	2.23139	0.0256551	0.663397	SYTL2
6.03697	2.49791	1.85001	1.35021	0.176947	0.999929	B3GALT5-AS1
13.9947	2.4959	1.21799	2.04919	0.0404437	0.808514	PCAT1
7.83156	2.49387	1.57618	1.58223	0.113597	0.999929	FBXO4
6.00292	2.49087	1.89047	1.3176	0.187639	0.999929	GPX2
15.1689	2.48758	1.26877	1.96062	0.0499231	0.869408	LMO2
7.75093	2.47657	1.59465	1.55305	0.120411	0.999929	OSBPL5
367.705	2.47556	0.636496	3.88936	0.000100509	0.0188261	TTYH1
7.72724	2.47264	1.58142	1.56356	0.117922	0.999929	BTN3A2
11.387	2.47002	1.35295	1.82566	0.0679018	0.967356	FBLN5
13.8486	2.46964	1.25738	1.96412	0.0495161	0.868328	AC106798.1
11.2505	2.46571	1.3984	1.76323	0.0778611	0.999929	LRP4
5.91749	2.4595	1.85547	1.32554	0.184992	0.999929	PLK1
5.91749	2.4595	1.85547	1.32554	0.184992	0.999929	CBR3
11.2816	2.45932	1.41178	1.742	0.0815079	0.999929	CD74
5.86347	2.45597	1.83925	1.33531	0.181775	0.999929	PSEN2
56.2071	2.45549	0.8954	2.74233	0.00610042	0.308794	S100B
105.297	2.45485	3.53303	0.694828	0.487163	0.999929	LINC02506
45.846	2.45463	0.789685	3.10837	0.00188125	0.144581	CENPF
9.74706	2.44076	1.46032	1.67139	0.0946451	0.999929	GPR158
5.81132	2.43795	1.84272	1.32302	0.18583	0.999929	AHRR
9.71858	2.43678	1.44252	1.68925	0.0911716	0.999929	AC004148.1
13.8015	2.43659	1.89381	1.2866	0.198232	0.999929	DKK1
7.52048	2.43085	1.62551	1.49544	0.1348	0.999929	APOLD1
7.47977	2.4266	1.59796	1.51856	0.128874	0.999929	ZWINT
5.81317	2.42181	1.86743	1.29687	0.194676	0.999929	ROM1
21.6115	2.41798	1.05494	2.29206	0.0219022	0.630025	TSC22D4
30.0441	2.41745	1.09785	2.20199	0.027666	0.683515	ENHO
10.6883	2.41737	1.53241	1.5775	0.11468	0.999929	SOX3
16.0892	2.41681	1.25724	1.92232	0.0545655	0.895499	LINC00534
14.6067	2.41662	1.23048	1.96397	0.0495341	0.868328	ZDHHC14
64.721	2.41023	0.760921	3.16752	0.00153747	0.125021	PMP22
36.6981	2.41012	0.998259	2.41432	0.0157644	0.524591	CDC25B
7.39914	2.40434	1.59799	1.5046	0.132427	0.999929	GINS1
13.3355	2.39798	1.30869	1.83236	0.0668977	0.967356	SPRY4-AS1
5.99518	2.39715	2.10279	1.13998	0.254294	0.999929	SRPX2
12.914	2.39462	1.57883	1.51671	0.129341	0.999929	DEC1
14.0452	2.39165	1.38986	1.72079	0.0852898	0.999929	AC112206.2
19.1564	2.38944	1.07245	2.22801	0.0258797	0.663397	TMEM158
9.4578	2.38669	1.44799	1.64828	0.0992956	0.999929	VXN
7.30148	2.38546	1.60211	1.48896	0.136499	0.999929	FKBPL
5.67481	2.37794	1.91778	1.23994	0.214997	0.999929	TMEM196
5.63968	2.3779	1.85597	1.28122	0.200117	0.999929	C2orf80
629.414	2.37505	1.79455	1.32348	0.185676	0.999929	PTN
57.2604	2.37477	0.750467	3.16439	0.00155409	0.125563	PDPN
47.1542	2.37261	0.737696	3.21624	0.00129881	0.114477	SNCAIP
29.635	2.36872	0.869162	2.72529	0.00642444	0.316147	LINC01619
5.71845	2.36841	1.9985	1.18509	0.23598	0.999929	NPSR1
30.3818	2.3665	1.02587	2.30683	0.0210642	0.613149	EVA1C
7.22084	2.36498	1.6146	1.46475	0.14299	0.999929	FAM53B
7.0588	2.3648	1.73471	1.36322	0.172812	0.999929	TAC1
7.19902	2.36056	1.62636	1.45144	0.146658	0.999929	TTLL12
14.088	2.35865	1.2194	1.93426	0.0530809	0.887309	KIF20B
9.27285	2.34611	1.45228	1.61547	0.10621	0.999929	TANGO6
30.0972	2.33868	0.874094	2.67555	0.00746064	0.345713	ZC3HAV1
245.153	2.33026	0.516122	4.51493	6.33362e-06	0.00221747	S100A11
7.00185	2.3263	1.63256	1.42494	0.154174	0.999929	STK17B
9.12304	2.31821	1.4551	1.59316	0.111124	0.999929	DLGAP5
18.4954	2.31653	1.0945	2.11652	0.0343006	0.750564	CCNB1
5.65856	2.31518	2.01984	1.14622	0.251705	0.999929	TRPC6
12.0758	2.31249	1.51429	1.52711	0.126734	0.999929	AC015802.6
12.9954	2.30794	1.58374	1.45727	0.145043	0.999929	CHL1
12.5021	2.29923	1.24233	1.85073	0.0642079	0.958842	MKI67
22.5275	2.2931	0.993367	2.30841	0.0209765	0.612008	PDCL3
8.95991	2.28042	1.46484	1.55677	0.119526	0.999929	ARHGEF6
8.99876	2.27806	1.4885	1.53044	0.125909	0.999929	CDH10
6.81876	2.27479	1.6537	1.37558	0.168952	0.999929	TMCC1-AS1
78.6291	2.27474	0.692218	3.28616	0.00101563	0.0955301	EPHX1
11.6937	2.27353	1.48588	1.53009	0.125994	0.999929	PGBD5
101.446	2.27241	0.686126	3.31195	0.000926489	0.0919486	GYPC
6.81024	2.27236	1.63361	1.391	0.164225	0.999929	SIAE
15.6507	2.2652	1.12163	2.01955	0.0434298	0.825625	PDSS1
176.92	2.26407	0.595847	3.79975	0.00014484	0.0246697	TAGLN2
107.234	2.26125	0.740042	3.05557	0.00224633	0.161787	ITGB8
71.118	2.25824	0.677097	3.33518	0.000852431	0.0859524	ALCAM
211.877	2.25798	0.543448	4.15492	3.25401e-05	0.00788722	SOD2
21.2249	2.2574	1.00652	2.24278	0.0249112	0.658242	NUSAP1
52.0574	2.25421	0.732039	3.07935	0.00207449	0.154844	LRIG1
58.6444	2.24773	0.668562	3.36204	0.000773689	0.079931	PHLDA1
12.1607	2.24508	1.26256	1.7782	0.0753702	0.998541	L3MBTL4
6.68411	2.24244	1.65309	1.35651	0.174936	0.999929	PDK4
6.65192	2.24098	1.64308	1.36389	0.172602	0.999929	PRR11
12.0071	2.23167	1.26524	1.76383	0.0777605	0.999929	BORCS8
96.6422	2.22973	0.71827	3.10431	0.00190724	0.14569	DCC
8.69541	2.22913	1.49699	1.48908	0.136466	0.999929	EFS
9.77203	2.2227	1.40577	1.58112	0.11385	0.999929	NRIP3
85.0829	2.22137	0.604853	3.67258	0.000240116	0.0347864	CPNE8
148.91	2.22128	0.613845	3.61863	0.000296166	0.0397114	LIMCH1
126.823	2.22127	0.576966	3.84992	0.000118156	0.0209751	PEA15
24.8501	2.22105	0.926541	2.39714	0.0165237	0.539547	GATM
9.73984	2.21985	1.39532	1.59093	0.111626	0.999929	C1orf198
30.3313	2.21706	1.09886	2.0176	0.0436332	0.828242	IGFBP4
29.5635	2.21701	0.987247	2.24565	0.0247264	0.654729	EPHB1
94.784	2.21672	0.802231	2.7632	0.00572385	0.300598	NUPR1
204.772	2.21128	0.645494	3.42571	0.000613184	0.0683945	CD99
52.505	2.20771	2.31482	0.953729	0.340221	0.999929	SNCG
39.554	2.20691	1.03617	2.12988	0.0331817	0.740216	PCDH17
6.53429	2.20618	1.65113	1.33617	0.181494	0.999929	NRSN2-AS1
11.2982	2.2012	1.49777	1.46966	0.141655	0.999929	NRP1
368.831	2.19796	0.689876	3.18603	0.0014424	0.122933	ID4
38.4539	2.19706	0.885771	2.4804	0.0131237	0.480845	GRIA1
20.4769	2.19387	1.05235	2.08473	0.037094	0.779221	KCNQ2
6.44329	2.18882	1.65378	1.32353	0.185659	0.999929	TTC31
15.7004	2.18505	1.15437	1.89284	0.0583788	0.922063	SLC4A4
26.3558	2.18075	1.08405	2.01168	0.044254	0.828791	TRIM16L
205.954	2.17403	0.667205	3.25842	0.00112034	0.102325	PTPRZ1
6.39964	2.17343	1.65575	1.31266	0.189299	0.999929	SH3BP2
11.0508	2.17144	1.48303	1.46419	0.143142	0.999929	MIR2052HG
14.7739	2.171	1.49087	1.4562	0.145339	0.999929	ADAMTS12
105.667	2.17049	0.657077	3.30326	0.000955688	0.0933759	EPHA3
6.32381	2.15962	1.66299	1.29863	0.194069	0.999929	HOXB3
9.35292	2.15273	1.40886	1.52799	0.126515	0.999929	RUBCN
32.3533	2.15006	0.829058	2.59337	0.00950392	0.40744	NAGLU
54.8898	2.14592	0.988313	2.17129	0.0299089	0.70112	GRIA4
9.1169	2.14492	1.50956	1.4209	0.155347	0.999929	JDP2
49.18	2.14273	0.713115	3.00474	0.00265804	0.176326	ADGRG1
57.795	2.14129	0.709488	3.01807	0.00254389	0.171461	IQGAP2
9.24381	2.13928	1.45916	1.4661	0.142621	0.999929	C21orf62
130.67	2.13907	0.618418	3.45894	0.000542298	0.0615777	HIST1H4C
6.25169	2.13534	1.68878	1.26443	0.206076	0.999929	KCNMB3
89.904	2.13304	0.991868	2.15053	0.0315131	0.715661	CTNNA3
32.0914	2.13118	0.95351	2.23509	0.0254116	0.662609	C11orf96
19.3914	2.12737	1.1305	1.88181	0.0598624	0.935254	BCAR1
11.3528	2.12735	1.26637	1.67988	0.0929803	0.999929	EDA
6.19288	2.1232	1.72631	1.22991	0.218732	0.999929	PIP4K2C
274.79	2.12164	0.563111	3.76772	0.000164747	0.0269671	DBI
13.8361	2.11954	1.30664	1.62213	0.104775	0.999929	SOCS3
119.659	2.10984	0.55581	3.79597	0.000147067	0.0247151	SOX2-OT
20.6397	2.1058	1.0568	1.99263	0.0463021	0.844562	DPP6
34.3041	2.10185	0.925004	2.27226	0.0230707	0.646555	PXDC1
56.7729	2.09906	0.669935	3.13323	0.00172892	0.136195	MGMT
42.8451	2.09777	0.906372	2.31447	0.0206421	0.606465	NRXN1
16.4594	2.09358	1.12884	1.85463	0.0636489	0.958842	PTCH1
8.09321	2.09355	1.49167	1.4035	0.160469	0.999929	FECH
6.0734	2.09109	1.73072	1.20822	0.226962	0.999929	ITPR1
19.2137	2.08145	1.01777	2.0451	0.040845	0.809142	KIAA0930
10.9706	2.06822	1.28688	1.60715	0.108021	0.999929	OXSM
47.665	2.06721	0.871774	2.37127	0.0177272	0.561391	NFIC
5.96908	2.06371	1.746	1.18196	0.237222	0.999929	FOSL1
44.6325	2.06368	1.09931	1.87726	0.0604831	0.94231	EMP1
5.96722	2.05981	1.68813	1.22017	0.222399	0.999929	TACC3
125.807	2.05792	0.940978	2.187	0.0287427	0.696942	DLK1
35.9081	2.05785	0.887242	2.31938	0.0203745	0.6	PTX3
33.0278	2.05738	0.954536	2.15538	0.0311324	0.712358	GNG2
16.8173	2.05369	1.10324	1.86151	0.0626726	0.954016	LINC00623
13.901	2.05138	1.2058	1.70127	0.0888931	0.999929	ITGB5
11.3948	2.04667	1.42428	1.43699	0.150722	0.999929	CITED1
37.0922	2.04173	1.04676	1.95052	0.0511148	0.881327	IL32
17.1241	2.04114	1.10743	1.84314	0.0653092	0.967282	ZNF562
14.314	2.03679	1.18911	1.71287	0.0867365	0.999929	SMOX
22.0765	2.03558	1.02492	1.98609	0.0470233	0.850333	RUNX1T1
13.2994	2.03362	1.3338	1.52468	0.127338	0.999929	ATP8B1
5.86291	2.03085	1.69762	1.19629	0.231582	0.999929	QSOX2
10.3879	2.02321	1.52568	1.3261	0.184807	0.999929	LIN28A
45.0193	2.02298	0.914744	2.21153	0.0269994	0.680745	CTSC
80.1435	2.01166	0.742639	2.7088	0.00675277	0.323619	MT2A
5.78228	2.01031	1.74786	1.15015	0.25008	0.999929	SORL1
29.0042	2.00603	0.909438	2.20579	0.0273984	0.68247	RPE65
5.75194	1.99994	1.7301	1.15597	0.247694	0.999929	LYSMD2
10.5686	1.99852	1.2902	1.549	0.121382	0.999929	ZNF823
56.9517	1.99837	1.2093	1.6525	0.098433	0.999929	SPON1
130.996	1.99668	0.725566	2.7519	0.00592503	0.304813	CEBPD
5.72826	1.9936	1.70291	1.1707	0.241717	0.999929	NFKBIZ
7.72997	1.99126	1.52658	1.30439	0.192099	0.999929	SELENBP1
58.7145	1.98862	0.693795	2.86629	0.00415313	0.239023	SLC44A1
16.5334	1.98611	1.11909	1.77475	0.0759389	0.998654	ZNF717
16.5182	1.98526	1.12047	1.77181	0.076426	0.999929	PDE9A
28.8767	1.98234	0.87541	2.26447	0.023545	0.646555	GNAO1
18.9039	1.98081	1.019	1.94387	0.0519116	0.882987	UTF1
7.63045	1.98047	1.51238	1.30951	0.190361	0.999929	RGS17
7.63897	1.97886	1.50962	1.31083	0.189914	0.999929	FAM81A
16.0986	1.9767	1.07711	1.83518	0.0664787	0.967356	KDM7A
10.15	1.97587	1.55126	1.27372	0.202762	0.999929	KCNIP1
410.969	1.97443	0.638992	3.08992	0.00200209	0.152014	GPM6B
10.0039	1.97136	1.50428	1.3105	0.190027	0.999929	PCDH18
13.2563	1.9703	1.16378	1.69302	0.0904515	0.999929	NRBP2
5.64763	1.97024	1.74388	1.1298	0.25856	0.999929	P4HA3
18.005	1.96947	1.16027	1.69742	0.0896164	0.999929	BBOX1-AS1
16.0312	1.96938	1.07628	1.82979	0.0672808	0.967356	EHD2
25.8949	1.96741	0.912864	2.1552	0.0311459	0.712358	TMEM64
26.8297	1.96568	0.884545	2.22225	0.0262666	0.670171	LINC02802
54.1706	1.96389	0.805199	2.43901	0.0147275	0.507173	CYTOR
5.62395	1.96314	1.71268	1.14624	0.251696	0.999929	GTSE1
23.5489	1.95881	0.908182	2.15684	0.0310179	0.712358	COL5A2
106.38	1.95817	0.614656	3.18581	0.00144352	0.122933	PDLIM4
13.1198	1.95616	1.15848	1.68856	0.0913038	0.999929	NR2C2AP
5907.92	1.9533	0.490184	3.98484	6.7526e-05	0.0139524	CRYAB
28.3048	1.9464	0.862265	2.25731	0.0239889	0.64701	SYNM
10.8809	1.94413	1.30069	1.49469	0.134997	0.999929	CCDC86
133.107	1.9438	0.643095	3.02256	0.00250644	0.170763	LINC00461
20.6233	1.94244	1.06022	1.83211	0.0669354	0.967356	SGIP1
7.48064	1.94225	1.52754	1.27149	0.203554	0.999929	ABTB2
22.8496	1.9411	0.957912	2.02638	0.0427255	0.823639	RAB29
15.1906	1.94107	1.14157	1.70035	0.0890656	0.999929	FRAT2
23.1699	1.94015	1.02333	1.89591	0.0579713	0.922063	NPAS2
54.6374	1.9383	0.685386	2.82805	0.00468331	0.26352	DBNDD2
1399.96	1.93717	0.629492	3.07735	0.00208851	0.154844	B2M
13.0106	1.93532	1.17517	1.64684	0.0995914	0.999929	MBP
10.3067	1.92663	1.42715	1.34998	0.177022	0.999929	MMP14
26.1554	1.92566	0.92163	2.08941	0.0366713	0.775511	CRIP1
40.9714	1.9227	0.775115	2.48054	0.0131184	0.480845	SOX9
13.3363	1.9205	1.20761	1.59033	0.111759	0.999929	RNPEPL1
7.99205	1.91983	1.60436	1.19664	0.231449	0.999929	PAPSS2
10.1125	1.91834	1.31801	1.45548	0.145537	0.999929	RABL3
9.82748	1.91528	1.528	1.25345	0.210041	0.999929	SH3RF3
10.6808	1.91181	1.31049	1.45886	0.144604	0.999929	ABCG1
35.4872	1.91179	0.844659	2.26339	0.0236115	0.646555	WWC1
28.1744	1.91096	0.860683	2.22029	0.0263994	0.672197	SGCB
17.9488	1.90415	1.20874	1.57532	0.115183	0.999929	FGF1
10.0252	1.89739	1.3006	1.45886	0.144604	0.999929	OAS1
7.98833	1.8963	1.4716	1.2886	0.197537	0.999929	AATK
25.2229	1.89425	1.02677	1.84485	0.0650589	0.965844	SYN3
83.2932	1.89306	0.708044	2.67365	0.007503	0.345987	KPNA2
17.2153	1.89206	1.15826	1.63353	0.102357	0.999929	HS3ST3A1
10.5377	1.89185	1.31197	1.44198	0.149307	0.999929	AMPH
133.467	1.89074	0.681041	2.77625	0.00549899	0.293684	SCG2
15.2973	1.88953	1.07645	1.75533	0.0792033	0.999929	AMDHD2
300.181	1.88847	0.524806	3.59842	0.000320153	0.0420334	SOX2
15.5879	1.88664	1.13563	1.66131	0.0966506	0.999929	HLA-DRB1
22.6555	1.88537	0.922677	2.04337	0.0410157	0.809142	TACC2
41.9243	1.88189	2.38258	0.789853	0.429614	0.999929	AC009271.1
12.6389	1.88021	1.20512	1.56019	0.118715	0.999929	LIX1
27.7135	1.87947	0.852795	2.20389	0.0275318	0.683118	CRB2
19.5711	1.87695	1.05641	1.77672	0.0756146	0.998654	CSMD1
10.4419	1.87455	1.3167	1.42368	0.154539	0.999929	ABCA5
7.2132	1.86865	1.52797	1.22296	0.221346	0.999929	CHST10
15.0565	1.86579	1.09616	1.70212	0.0887338	0.999929	CAMK1
12.4787	1.86391	1.17072	1.5921	0.111362	0.999929	PNPO
24.5655	1.8634	0.941442	1.97931	0.0477813	0.857336	RGMB
11.859	1.86032	4.64155	0.400797	0.68857	0.999929	AL162493.1
14.4852	1.85976	1.13771	1.63465	0.102123	0.999929	VANGL2
99.7004	1.8566	1.05194	1.76493	0.0775748	0.999929	ADAMTSL1
12.4029	1.85565	1.17756	1.57584	0.115063	0.999929	ENPP2
11.9681	1.85515	1.28981	1.43832	0.150344	0.999929	SYBU
14.4738	1.84942	1.14521	1.61491	0.106329	0.999929	TMEM131L
58.7757	1.84749	0.710082	2.60179	0.00927374	0.401036	MT-ATP8
22.1029	1.84672	0.958885	1.9259	0.0541166	0.892783	FGFR3
19.5487	1.84631	0.975924	1.89186	0.0585092	0.922967	PPP1R14A
9.88945	1.84526	1.48429	1.24319	0.213797	0.999929	FBLN7
7.72755	1.84143	1.48884	1.23682	0.216155	0.999929	NLE1
10.2247	1.84102	1.32194	1.39267	0.16372	0.999929	RIOX2
7.10703	1.84	1.56232	1.17774	0.238901	0.999929	MELK
29.4507	1.83894	0.921317	1.99599	0.0459353	0.842749	CDH4
9.51454	1.83751	1.54869	1.18649	0.235428	0.999929	STXBP5L
24.633	1.83696	0.894166	2.05438	0.0399389	0.806188	SLC9A3R2
20.2457	1.8354	1.27902	1.43501	0.151283	0.999929	LINC01416
19.5799	1.8319	1.04685	1.74992	0.0801329	0.999929	SYT17
7.08706	1.83008	1.53487	1.19234	0.233129	0.999929	LRRC37A3
9.70744	1.82411	1.35489	1.34631	0.178201	0.999929	ARHGAP31
11.7121	1.82354	1.2782	1.42664	0.153682	0.999929	ZNF69
17.2985	1.82326	1.02531	1.77826	0.0753614	0.998541	EEPD1
12.2349	1.82221	1.1944	1.52563	0.127101	0.999929	MLLT6
10.0768	1.81545	1.33294	1.36199	0.1732	0.999929	RGS10
7.55405	1.80929	1.49405	1.211	0.225897	0.999929	MRI1
14.6278	1.80554	1.09072	1.65536	0.0978508	0.999929	NACC2
12.107	1.80527	1.18341	1.52548	0.127139	0.999929	HIST2H2AC
11.8135	1.80468	1.34045	1.34632	0.178199	0.999929	AC021231.1
118.504	1.80331	0.529255	3.40725	0.000656208	0.0725513	DCLK1
40.9906	1.80133	0.80121	2.24826	0.0245594	0.653368	BCL2
62.4731	1.79714	0.633465	2.83701	0.00455387	0.257385	ACBD5
9.95728	1.79552	1.3361	1.34385	0.178997	0.999929	BIRC5
38.4881	1.7945	0.738998	2.42829	0.0151703	0.512619	CTSF
56.5301	1.78894	1.17829	1.51825	0.12895	0.999929	TNC
6.96093	1.78889	1.54931	1.15464	0.248239	0.999929	SPSB4
33.6131	1.78741	0.826629	2.16229	0.0305962	0.712358	FUT8
6.92208	1.78709	1.54303	1.15817	0.246795	0.999929	C2orf72
7.26185	1.78529	1.7727	1.0071	0.313886	0.999929	AMIGO2
6.90691	1.78337	1.54609	1.15347	0.248716	0.999929	MREG
11.9505	1.78068	1.18858	1.49816	0.134092	0.999929	GAS8
14.3159	1.78055	1.14988	1.54847	0.121509	0.999929	FRZB
114.603	1.77933	0.746412	2.38385	0.0171328	0.549469	NFIB
9.48364	1.77931	1.36379	1.30469	0.192	0.999929	INPP4B
25.348	1.77915	1.15907	1.53498	0.124789	0.999929	COL1A1
9.42111	1.77914	1.31897	1.34889	0.177374	0.999929	FAM49A
7.3739	1.77839	1.52697	1.16466	0.244158	0.999929	EDNRA
14.5466	1.77773	1.19138	1.49216	0.135656	0.999929	ZDHHC7
6.90877	1.77313	1.55313	1.14165	0.253601	0.999929	AL355999.1
9.80933	1.7727	1.36066	1.30283	0.192634	0.999929	DNMT3B
43.206	1.77268	1.02328	1.73236	0.0832093	0.999929	GRM7
23.7663	1.77169	0.891676	1.98693	0.0469305	0.850197	FST
21.0233	1.77152	1.01124	1.75183	0.0798023	0.999929	PCLAF
12.3188	1.76878	1.73074	1.02198	0.306792	0.999929	SPTSSB
69.2091	1.76467	0.84607	2.08572	0.0370036	0.77862	TFPI2
23.8275	1.76116	0.909149	1.93716	0.0527262	0.884902	MCAM
30.4601	1.76071	1.19784	1.46991	0.141587	0.999929	LUCAT1
96.5307	1.75893	0.556204	3.16238	0.00156484	0.125626	SEMA6A
7.31509	1.75764	1.51118	1.16309	0.244794	0.999929	RPUSD4
74.5046	1.75588	0.690569	2.54266	0.0110012	0.445851	DPYSL3
9.32531	1.75475	1.3316	1.31778	0.187577	0.999929	NEMP1
79.1225	1.74815	0.677704	2.57952	0.00989377	0.417015	LIFR
25.4798	1.74566	0.87318	1.9992	0.0455869	0.839409	ATL1
730.7	1.74376	0.719489	2.42361	0.0153671	0.515125	TXN
14.0333	1.74194	1.1383	1.5303	0.125942	0.999929	FAM110B
20.6297	1.73874	0.994931	1.7476	0.0805336	0.999929	CHST3
16.3136	1.73807	1.16842	1.48754	0.136873	0.999929	FAM20C
13.6536	1.73621	1.40745	1.23359	0.217358	0.999929	IRAK1
11.9196	1.73417	1.25205	1.38506	0.166033	0.999929	UGDH-AS1
865.293	1.73168	0.892859	1.93948	0.0524427	0.883508	APOE
37.2879	1.73122	0.766352	2.25904	0.0238808	0.64701	HERC5
298.677	1.73079	0.597354	2.89743	0.00376237	0.223398	TUBB2A
7.1775	1.72751	1.58675	1.08871	0.276281	0.999929	GPAT3
16.1608	1.72458	1.22366	1.40936	0.158728	0.999929	C1R
7.19081	1.72165	1.5268	1.12762	0.25948	0.999929	PABPC1L
20.4315	1.72156	0.979116	1.75828	0.0786993	0.999929	REC8
18.351	1.72118	0.988763	1.74074	0.0817287	0.999929	TUBB4A
18.6737	1.72109	1.02714	1.67562	0.093812	0.999929	GOLGA8A
22.7722	1.7201	0.922966	1.86367	0.0623683	0.952263	CFLAR
18.6378	1.71793	0.982078	1.74928	0.0802425	0.999929	AP3M2
13.8096	1.71642	1.35474	1.26698	0.205164	0.999929	PRRX1
11.1384	1.71598	1.29365	1.32646	0.184686	0.999929	FANCI
6.69163	1.71464	1.5541	1.1033	0.269897	0.999929	TRIM14
13.9654	1.71449	1.19143	1.43902	0.150146	0.999929	THBS2
33.3429	1.7136	1.01678	1.68532	0.0919277	0.999929	KCNH8
14.0062	1.7074	1.16764	1.46226	0.14367	0.999929	RGS7
29.7254	1.70411	0.877584	1.94182	0.0521594	0.883092	C17orf58
5975.68	1.70166	0.536644	3.17094	0.00151947	0.124399	VIM
7.09981	1.70165	1.51531	1.12297	0.261449	0.999929	SAMD9L
22.7038	1.70098	0.950114	1.79029	0.0734073	0.985905	KIF9
31.8106	1.69908	0.859498	1.97683	0.0480611	0.857596	NUDT1
6.62245	1.6983	1.58293	1.07289	0.283322	0.999929	LCNL1
7.06947	1.69688	1.51933	1.11686	0.264054	0.999929	UNC5B-AS1
13.603	1.69488	1.3396	1.26522	0.205794	0.999929	LMO1
168.393	1.69354	0.525063	3.22541	0.00125793	0.111655	YBX3
34.5361	1.68632	0.916309	1.84034	0.0657185	0.967356	KITLG
6.93297	1.68619	1.59021	1.06036	0.288981	0.999929	KPTN
33.3087	1.68606	0.975879	1.72773	0.0840364	0.999929	ITPKB
6.5788	1.68446	1.56228	1.0782	0.280944	0.999929	CDT1
58.773	1.68162	0.640976	2.62353	0.00870241	0.383514	FEZ2
17.9707	1.68025	0.994409	1.6897	0.0910859	0.999929	AL590617.2
8.99055	1.67934	1.36237	1.23266	0.217701	0.999929	HERC6
9.23854	1.67878	1.37335	1.22239	0.221559	0.999929	DOLK
22.7389	1.67697	0.917387	1.82798	0.0675521	0.967356	EDIL3
15.9448	1.6752	1.11596	1.50113	0.133322	0.999929	HEATR5B
65.3799	1.67399	0.739948	2.26231	0.0236782	0.646555	FAM171B
51.738	1.67382	0.667558	2.50737	0.0121633	0.460119	TRIM37
11.2147	1.67381	1.24571	1.34366	0.179058	0.999929	ATP1A3
51.9376	1.66943	0.817025	2.04331	0.041022	0.809142	ARHGAP24
10.9231	1.66764	1.30865	1.27432	0.202551	0.999929	EFNB3
48.8948	1.66669	0.737076	2.26123	0.0237452	0.646555	PFKP
596.318	1.66657	0.662207	2.51669	0.0118465	0.460119	IFITM3
6.9452	1.66475	1.55868	1.06805	0.285497	0.999929	PDK1
17.9473	1.66353	1.16321	1.43012	0.152684	0.999929	AC124254.2
15.8447	1.66352	1.05676	1.57416	0.11545	0.999929	ARHGEF10L
11.1729	1.65906	1.20154	1.38078	0.167347	0.999929	ZBTB46
13.2782	1.65149	1.32335	1.24796	0.212046	0.999929	MEF2C-AS2
6.89969	1.65138	1.54106	1.07159	0.283906	0.999929	AP001442.1
145.998	1.64971	0.519812	3.17366	0.00150531	0.124399	UBL3
13.0855	1.64929	1.16417	1.41672	0.156566	0.999929	MEGF8
6.87601	1.64748	1.52897	1.07751	0.281251	0.999929	CBX2
8.99106	1.64482	1.41867	1.15941	0.246289	0.999929	GPAM
6.85419	1.64031	1.53247	1.07037	0.284452	0.999929	TOE1
9.04508	1.63984	1.37476	1.19282	0.232939	0.999929	AC079142.1
9.07727	1.63937	1.37386	1.19326	0.232767	0.999929	AARS2
28.7841	1.63819	0.860208	1.90441	0.0568568	0.917138	RYR2
30.8941	1.63806	0.830704	1.97189	0.0486221	0.862379	TP53
6.73843	1.63673	1.70366	0.960709	0.336699	0.999929	SPOCD1
61.1285	1.63514	0.788871	2.07276	0.0381948	0.791387	CCN3
17.756	1.63404	1.00434	1.62699	0.10374	0.999929	TTC27
32.6738	1.63256	0.867038	1.88291	0.0597125	0.934928	FRY
11.0013	1.62991	1.20625	1.35122	0.176626	0.999929	GDPD1
70.8396	1.62656	0.625318	2.60117	0.00929058	0.401036	GSN
22.1119	1.62501	1.0483	1.55014	0.121109	0.999929	ST6GALNAC5
98.7341	1.62472	0.679468	2.39117	0.0167947	0.545567	NRP2
6.38348	1.62191	1.60824	1.0085	0.313216	0.999929	GPR153
11.1154	1.62147	1.30959	1.23815	0.215659	0.999929	CDH1
8.56534	1.62034	1.56219	1.03723	0.29963	0.999929	DHX35
13.2347	1.61861	1.14207	1.41726	0.156406	0.999929	SHISA4
6.37018	1.61734	1.57182	1.02896	0.3035	0.999929	LRRC20
13.1807	1.61285	1.11849	1.44199	0.149305	0.999929	ZNF496
210.735	1.61251	0.553117	2.91532	0.00355326	0.215314	GCSH
32.6449	1.6122	0.792806	2.03353	0.0419987	0.816901	FIRRE
48.1216	1.61192	0.721655	2.23365	0.0255062	0.662609	PCGF5
161.801	1.60774	0.8474	1.89726	0.0577937	0.922063	IFI27
71.9471	1.60691	0.966056	1.66337	0.0962391	0.999929	RNF220
6.61895	1.60481	1.70679	0.940248	0.34709	0.999929	S1PR3
15.1422	1.60131	1.13752	1.40773	0.159212	0.999929	SLC6A15
32.37	1.59929	0.822344	1.94479	0.0518	0.882987	RAB6B
10.5343	1.59573	1.31093	1.21725	0.223509	0.999929	AL683813.1
40.9028	1.59485	0.746027	2.13779	0.0325334	0.729629	PLSCR1
8.83831	1.59359	1.38137	1.15363	0.248653	0.999929	RBMS2
29.3472	1.5887	0.955508	1.66268	0.0963764	0.999929	RASSF4
15.3437	1.58733	3.44845	0.460303	0.645298	0.999929	TFF3
28.0763	1.58686	0.825153	1.92311	0.0544662	0.895499	SPRY2
8.79281	1.58567	1.37858	1.15022	0.250054	0.999929	RBBP9
6.6304	1.58354	1.54692	1.02367	0.30599	0.999929	ZNF513
13.0102	1.58298	1.37806	1.1487	0.250679	0.999929	FAM181A
53.4472	1.58257	0.825614	1.91684	0.0552586	0.903345	SPP1
15.0751	1.58229	1.15859	1.3657	0.172032	0.999929	LMCD1
8.50947	1.58174	1.62508	0.973328	0.33039	0.999929	GBX2
8.77099	1.58051	1.38257	1.14317	0.252969	0.999929	TGIF2
61.8601	1.57926	0.645415	2.44689	0.0144094	0.505542	C20orf27
23.6149	1.57812	0.871588	1.81063	0.0701982	0.977655	BACE1
87.7008	1.57772	0.671572	2.3493	0.0188089	0.573212	PDLIM3
118.136	1.57369	0.810798	1.94092	0.052268	0.883092	NAV2
14.8543	1.5735	1.09153	1.44155	0.14943	0.999929	MYLK
123.641	1.57325	0.643681	2.44414	0.0145197	0.505542	NFIA
6.24404	1.57178	1.57872	0.995605	0.319442	0.999929	CACNB3
224.39	1.56994	0.658566	2.38388	0.0171313	0.549469	ADGRV1
10.8291	1.5694	1.27324	1.2326	0.217723	0.999929	AC107223.1
17.2451	1.56568	1.24841	1.25413	0.209794	0.999929	LAMP5
10.6921	1.56459	1.27021	1.23176	0.218039	0.999929	UNC93B1
38.0517	1.562	0.781135	1.99965	0.0455379	0.839409	WSB2
130.833	1.56099	0.521945	2.99071	0.00278326	0.182709	LRRTM4
14.696	1.55826	1.07671	1.44724	0.147829	0.999929	ARPIN
33.8975	1.55806	0.761745	2.04538	0.0408177	0.809142	SNN
476.399	1.55772	0.692138	2.25059	0.0244115	0.651869	SAT1
18.9123	1.55759	1.00319	1.55264	0.12051	0.999929	SEMA3E
71.0062	1.55382	0.652124	2.3827	0.0171862	0.549785	SLC7A11
14.6742	1.55331	1.08131	1.43651	0.150857	0.999929	CCDC80
10.3086	1.55271	1.32142	1.17503	0.239982	0.999929	HECW1
16.777	1.54967	1.08299	1.43092	0.152454	0.999929	ZFPM2
10.5944	1.54815	1.25366	1.2349	0.216866	0.999929	AC027288.3
10.5987	1.54667	1.44544	1.07003	0.284604	0.999929	MMP2
20.9334	1.54531	0.944658	1.63584	0.101873	0.999929	MFHAS1
12.6682	1.54477	1.2177	1.2686	0.204585	0.999929	ACAD8
6.46727	1.54082	1.57719	0.976938	0.3286	0.999929	ZNF282
81.9938	1.54081	0.857942	1.79594	0.0725041	0.982491	IGFBP5
10.035	1.54042	4.64207	0.331839	0.740011	0.999929	TMC5
19.0608	1.53698	1.11945	1.37298	0.169759	0.999929	CDKL1
8.54054	1.53506	1.40477	1.09275	0.274502	0.999929	LINC01980
14.6371	1.53434	1.1544	1.32912	0.183807	0.999929	MOB3B
42.3251	1.52924	1.00832	1.51661	0.129364	0.999929	AC069277.1
6.10939	1.52857	1.58579	0.963915	0.335089	0.999929	FIZ1
12.8205	1.52821	1.4097	1.08406	0.278337	0.999929	TMOD2
6.42177	1.52804	1.56435	0.976786	0.328675	0.999929	ASIC2
33.4834	1.52771	0.801057	1.90712	0.0565054	0.91307	OPHN1
14.7058	1.52693	1.12852	1.35304	0.176042	0.999929	FAM102A
10.5113	1.52671	1.34042	1.13898	0.254714	0.999929	LEPR
273.751	1.5247	0.591598	2.57725	0.00995887	0.417015	HLA-A
6.4066	1.5243	1.56216	0.97576	0.329183	0.999929	CDC20
20.4833	1.5223	1.04389	1.45829	0.14476	0.999929	BCHE
8.23296	1.52229	1.38641	1.09801	0.272199	0.999929	CCDC3
97.2772	1.52118	0.599165	2.53883	0.0111225	0.447421	GLIPR2
8.43441	1.52083	1.67091	0.910178	0.362728	0.999929	TMBIM1
54.0315	1.51905	0.812264	1.87014	0.0614641	0.950544	WWTR1
10.4233	1.51722	1.31317	1.15539	0.247932	0.999929	FUT9
35.2448	1.51614	0.747573	2.02808	0.0425521	0.823639	EFTUD2
10.3195	1.51568	1.28193	1.18234	0.23707	0.999929	L1CAM
31.1238	1.51537	0.792346	1.91251	0.0558113	0.907671	PAQR3
20.7763	1.51424	0.931506	1.62558	0.104039	0.999929	AHNAK2
8.24333	1.51398	1.36704	1.10749	0.268082	0.999929	PAK4
6.36961	1.51382	1.56898	0.964844	0.334623	0.999929	ETS2
12.4857	1.51319	1.1278	1.34172	0.179688	0.999929	METTL1
8.18508	1.51314	1.58165	0.956683	0.338727	0.999929	LMO3
49.8062	1.51292	0.669052	2.26129	0.0237414	0.646555	ZYX
34.7027	1.51131	0.824292	1.83346	0.0667341	0.967356	RNF24
356.334	1.5099	0.42662	3.53921	0.000401325	0.0491097	IGFBP2
20.5802	1.50807	0.971426	1.55243	0.12056	0.999929	MTCL1
55.6439	1.50179	0.636609	2.35904	0.0183221	0.564798	ACTN4
41.0542	1.50162	0.765279	1.96219	0.0497408	0.869408	ARHGAP29
16.6287	1.50073	1.22795	1.22214	0.221654	0.999929	A2M
12.4415	1.50048	1.31716	1.13917	0.254632	0.999929	SLC9A9
8.3689	1.49963	1.41211	1.06198	0.288245	0.999929	AL031428.1
14.5675	1.49838	1.25786	1.19121	0.23357	0.999929	DLEU7
20.1164	1.49649	1.06425	1.40614	0.159684	0.999929	CENPH
60.8974	1.49631	0.657685	2.27511	0.0228991	0.646555	GPC1
18.5945	1.49607	0.969989	1.54236	0.122986	0.999929	IFI35
22.6325	1.4946	0.890366	1.67863	0.0932236	0.999929	TPST2
20.5142	1.49418	0.953687	1.56674	0.117175	0.999929	CENPK
28.7267	1.49369	0.807297	1.85024	0.0642793	0.958842	TPP1
12.9133	1.48934	1.51354	0.984011	0.32511	0.999929	LINC02649
23.7353	1.48804	1.19795	1.24216	0.214177	0.999929	POU3F3
6.20277	1.48779	1.61571	0.92083	0.357139	0.999929	AC105383.1
10.3227	1.48604	1.29808	1.1448	0.252292	0.999929	NOTCH3
14.0749	1.48582	1.22409	1.21381	0.22482	0.999929	ANKS1B
6.25679	1.48565	1.57093	0.945714	0.344294	0.999929	LZTR1
34.7464	1.4852	0.758646	1.95769	0.050266	0.873865	SCLT1
12.2565	1.48515	1.26076	1.17798	0.238803	0.999929	CYP4V2
6.2653	1.485	1.57871	0.940639	0.34689	0.999929	TMEM150C
6.2653	1.485	1.57871	0.940639	0.34689	0.999929	TFAP4
22.5021	1.48448	0.911714	1.62823	0.103477	0.999929	CXCL12
8.17064	1.48447	1.56497	0.948565	0.342842	0.999929	RBM43
22.7975	1.484	1.0294	1.44161	0.149412	0.999929	KCNMA1
17.7634	1.48331	1.18813	1.24843	0.211872	0.999929	SLITRK2
10.2123	1.48104	1.23353	1.20065	0.229885	0.999929	HMMR
41.5666	1.48039	0.904379	1.63691	0.101649	0.999929	DOK5
32.5694	1.47841	0.777032	1.90264	0.0570875	0.917768	BCL7A
24.355	1.47748	0.882177	1.67481	0.0939715	0.999929	MARCH2
6.23496	1.47722	1.57389	0.938576	0.347949	0.999929	AL136298.1
12.1216	1.47698	1.2739	1.15941	0.246288	0.999929	SP140L
36.3734	1.47695	0.792407	1.86387	0.0623397	0.952263	ASRGL1
16.3315	1.47469	1.07389	1.37323	0.169682	0.999929	STOM
11.995	1.47298	1.18187	1.24631	0.212649	0.999929	AHDC1
16.3344	1.47256	1.01283	1.45391	0.145972	0.999929	ST18
6.20463	1.47074	1.57459	0.934043	0.350282	0.999929	PUS1
6.21314	1.47039	1.58387	0.928354	0.353224	0.999929	FAM160B2
8.05652	1.46948	1.37103	1.07181	0.283806	0.999929	KIF11
8.05652	1.46948	1.37103	1.07181	0.283806	0.999929	CCDC169
28.5107	1.46938	0.879529	1.67064	0.0947919	0.999929	JOSD2
30.2967	1.46822	0.853946	1.71934	0.0855526	0.999929	SLC1A4
55.7221	1.46575	0.865564	1.69341	0.0903776	0.999929	SERINC5
10.1558	1.46429	1.30412	1.12282	0.261514	0.999929	ARRDC4
16.0361	1.4628	1.12138	1.30447	0.192072	0.999929	CCDC125
14.0755	1.46147	1.20969	1.20814	0.226995	0.999929	SOX1
27.3245	1.46136	0.970658	1.50553	0.132187	0.999929	L3HYPDH
14.209	1.46132	1.06704	1.36951	0.170838	0.999929	RHPN2
9.96909	1.45836	1.35549	1.07589	0.281975	0.999929	TBX1
7.98311	1.45788	1.58866	0.917683	0.358785	0.999929	ATP2B2
20.0175	1.45777	0.969144	1.50419	0.132533	0.999929	CARMIL1
13.9639	1.4567	1.08602	1.34131	0.179819	0.999929	MEGF10
262.798	1.45304	0.572164	2.53955	0.0110996	0.447421	HLA-B
44.4789	1.45212	0.722839	2.00891	0.0445465	0.829342	ALDH3A2
10.0795	1.45105	1.26678	1.14546	0.252017	0.999929	SMC5-AS1
6.12214	1.45025	1.58412	0.915492	0.359934	0.999929	STEAP1B
13.8948	1.44893	1.09999	1.31722	0.187766	0.999929	GFPT2
7.92667	1.44684	1.41628	1.02158	0.306981	0.999929	PIK3C2B
13.9288	1.44637	1.1688	1.23748	0.215908	0.999929	RPP40
34.2802	1.44568	0.872268	1.65738	0.0974435	0.999929	ADAMTS1
17.8654	1.44455	1.00803	1.43305	0.151845	0.999929	VSIG10
5.89411	1.44305	1.61032	0.896127	0.370185	0.999929	AC010976.1
11.8234	1.44254	1.18593	1.21638	0.223842	0.999929	ASPM
10.0686	1.44201	1.30216	1.1074	0.268123	0.999929	EBF3
8.07592	1.44107	1.41518	1.01829	0.308539	0.999929	MTERF2
9.82592	1.44076	1.33484	1.07935	0.280432	0.999929	KCND3
79.3011	1.43994	0.658722	2.18596	0.0288188	0.696942	HEBP1
17.883	1.43959	0.989581	1.45475	0.145739	0.999929	BOP1
33.8377	1.43756	0.764641	1.88005	0.0601012	0.937519	ATP1B2
19.8415	1.43713	0.989266	1.45273	0.146299	0.999929	FSD1
5.86378	1.43712	1.60369	0.896133	0.370182	0.999929	AC016876.1
21.8579	1.43514	0.905208	1.58543	0.112869	0.999929	LASP1
9.92596	1.43505	1.25098	1.14715	0.251321	0.999929	RSAD2
9.92596	1.43505	1.25098	1.14715	0.251321	0.999929	FGFRL1
8.00008	1.43418	1.44143	0.99497	0.319751	0.999929	AL589740.1
13.7971	1.43399	1.11223	1.2893	0.197294	0.999929	SPATA5L1
28.8963	1.43397	0.995418	1.44057	0.149706	0.999929	AC011287.1
8.05596	1.43377	1.43705	0.997719	0.318415	0.999929	AC016705.2
27.8211	1.43334	0.806784	1.77661	0.0756332	0.998654	CRCP
51.9782	1.43327	0.696377	2.05818	0.0395727	0.806188	NMB
45.8821	1.43306	0.717685	1.99678	0.0458488	0.842387	ABI1
7.95458	1.43235	1.4685	0.975389	0.329367	0.999929	DRD4
28.6628	1.43231	0.97585	1.46776	0.14217	0.999929	CKAP2
13.8633	1.43226	1.16019	1.23451	0.217015	0.999929	CMC4
13.7838	1.43188	1.09313	1.30989	0.190232	0.999929	SH2B2
561.864	1.4312	0.564141	2.53696	0.011182	0.447421	QKI
6.07184	1.43055	1.6061	0.890697	0.373092	0.999929	ARL17B
25.7503	1.42968	0.853701	1.67469	0.0939959	0.999929	RRP1
25.6236	1.42857	0.883038	1.61779	0.105707	0.999929	NEDD4
23.8907	1.42723	0.919273	1.55256	0.120527	0.999929	LRRC57
152.657	1.42476	0.647221	2.20135	0.0277115	0.683515	FEZ1
17.5554	1.42412	1.13529	1.25441	0.209695	0.999929	CHRM3
53.5139	1.42288	0.645624	2.20388	0.0275328	0.683118	PDLIM2
13.879	1.42072	1.07588	1.32052	0.186663	0.999929	SLC25A25
25.7274	1.42021	0.846663	1.67742	0.0934601	0.999929	PLEC
6.01782	1.41927	1.59095	0.892089	0.372345	0.999929	TNFAIP3
22.1075	1.41897	1.14708	1.23703	0.216078	0.999929	EFEMP1
15.7115	1.41857	1.09208	1.29897	0.193954	0.999929	GALM
15.802	1.41831	1.05076	1.34979	0.177084	0.999929	CD302
5.78794	1.41669	1.61359	0.877972	0.379959	0.999929	HAVCR2
11.8938	1.4149	1.23603	1.14471	0.25233	0.999929	FAS
7.97347	1.41439	1.43124	0.988224	0.323043	0.999929	CDKN2A
46.7694	1.41361	0.808607	1.7482	0.0804292	0.999929	TRIM9
7.80053	1.4134	1.4017	1.00835	0.313287	0.999929	MEX3D
224.444	1.41239	0.706588	1.99889	0.0456201	0.839409	MIR99AHG
70.4208	1.41021	0.78296	1.80113	0.0716831	0.979912	IFI44L
7.79388	1.40937	1.38545	1.01727	0.309026	0.999929	BAIAP2-DT
124.455	1.40859	0.566686	2.48566	0.0129312	0.477961	CTNND2
368.504	1.40764	0.572694	2.45793	0.013974	0.495294	SLC25A5
9.69979	1.40554	1.34882	1.04206	0.297385	0.999929	APLF
15.5902	1.40505	1.09489	1.28328	0.199395	0.999929	ALKBH4
9.63726	1.40378	1.34399	1.04449	0.296259	0.999929	VSTM2L
84.8857	1.40346	0.670718	2.09248	0.036396	0.771213	REXO2
49.3151	1.40193	0.873998	1.60405	0.108704	0.999929	IRX2
13.7699	1.39988	1.08301	1.29258	0.196158	0.999929	EMC1
9.81019	1.3994	1.25833	1.11211	0.266092	0.999929	MINK1
11.7621	1.39816	1.14445	1.22169	0.221826	0.999929	FAH
15.5915	1.39605	1.03118	1.35384	0.175789	0.999929	SORCS2
17.5282	1.39518	0.967298	1.44235	0.149204	0.999929	AGRN
16.3683	1.39501	1.30491	1.06904	0.285051	0.999929	AC079385.1
15.6867	1.39485	1.03135	1.35246	0.176229	0.999929	C9orf116
83.3598	1.39441	0.680311	2.04967	0.0403966	0.808514	GREB1L
13.569	1.39414	1.16757	1.19405	0.23246	0.999929	PRR16
11.7488	1.39208	1.15476	1.20552	0.228003	0.999929	ZBTB7C
125.262	1.38981	0.747316	1.85974	0.0629223	0.955508	SLC35F1
70.6989	1.3896	0.650488	2.13625	0.0326594	0.731152	C12orf75
33.1548	1.38924	0.974436	1.42568	0.15396	0.999929	ENOSF1
11.6967	1.38327	1.1569	1.19567	0.231826	0.999929	MMP24
21.217	1.38214	0.984241	1.40427	0.160237	0.999929	TNIP1
58.1725	1.38121	0.772845	1.78718	0.0739087	0.988901	HEY1
5.87173	1.38069	1.69091	0.816539	0.414192	0.999929	IQCD
19.3237	1.37939	0.934033	1.47681	0.139727	0.999929	SRXN1
40.6605	1.37905	0.724481	1.9035	0.0569755	0.917138	TRIP6
34.4153	1.3783	1.14306	1.2058	0.227895	0.999929	GPX3
32.6444	1.37699	0.819831	1.6796	0.0930352	0.999929	SNX10
17.7968	1.37653	1.16086	1.18578	0.235707	0.999929	ANGPT1
93.5291	1.37566	0.616635	2.23092	0.0256868	0.663397	AEBP1
15.5302	1.37564	1.03595	1.3279	0.184212	0.999929	UCK2
11.4497	1.37478	1.19794	1.14762	0.251126	0.999929	TECPR1
11.5511	1.37412	1.23343	1.11407	0.26525	0.999929	GTF2H4
11.6293	1.37231	1.15624	1.18688	0.235277	0.999929	USP44
54.5766	1.37193	0.819123	1.67487	0.0939588	0.999929	PDE3A
60.1473	1.36984	0.681303	2.01062	0.044366	0.828791	C1QL1
17.0558	1.36924	1.08807	1.25841	0.208245	0.999929	TNFSF9
9.6513	1.36707	1.32418	1.03238	0.301893	0.999929	LIN54
15.2966	1.36514	1.03697	1.31647	0.188016	0.999929	CD200
7.62224	1.3641	1.39454	0.978174	0.327988	0.999929	GUCD1
5.76076	1.36398	1.79815	0.758544	0.448125	0.999929	DGKG
156.923	1.3626	0.831313	1.6391	0.101193	0.999929	SOX5
17.3209	1.36247	1.00463	1.35619	0.175038	0.999929	PHF12
96.1128	1.35812	0.696578	1.94971	0.0512112	0.881537	NDUFB3
19.1709	1.35731	0.93489	1.45184	0.146547	0.999929	ENDOD1
55.2495	1.35707	0.639246	2.12292	0.0337607	0.745513	RND2
32.534	1.35634	0.796967	1.70188	0.0887786	0.999929	ST6GAL1
13.3107	1.35579	1.16117	1.16761	0.242963	0.999929	PSRC1
9.57789	1.35509	1.25008	1.084	0.278363	0.999929	SALL4
7.58525	1.35291	1.39201	0.971908	0.331096	0.999929	SLC40A1
5.79403	1.35239	1.60914	0.84044	0.400662	0.999929	C8orf58
11.3831	1.35117	1.27787	1.05736	0.290349	0.999929	ADM
56.5835	1.35084	0.65228	2.07095	0.0383638	0.791387	AHCY
5.70916	1.3495	1.70001	0.793821	0.427299	0.999929	HNMT
44.6522	1.34865	0.757131	1.78126	0.0748701	0.996087	NIT2
11.3284	1.34842	1.23397	1.09275	0.274503	0.999929	RAD51AP1
22.1519	1.34807	1.0327	1.30538	0.191765	0.999929	RSAD1
9.52996	1.34806	1.32191	1.01978	0.307833	0.999929	HAS2
43.5574	1.34607	0.851422	1.58096	0.113887	0.999929	FAM89A
633.785	1.34554	0.46802	2.87496	0.00404082	0.234702	MARCKS
15.2846	1.34507	1.04742	1.28417	0.199081	0.999929	RELL1
5.77407	1.34436	1.65844	0.810616	0.417586	0.999929	CYB561
13.2489	1.34345	1.10378	1.21714	0.223552	0.999929	ANKRD33B
5.64849	1.34288	1.64637	0.81566	0.414695	0.999929	TMEM220-AS1
5.65752	1.34063	1.71565	0.781414	0.434559	0.999929	AFDN-DT
20.9694	1.34049	0.970574	1.38113	0.16724	0.999929	CAT
9.36982	1.33968	1.34485	0.996159	0.319173	0.999929	SHMT1
5.75704	1.33882	1.61005	0.831543	0.405667	0.999929	CCDC61
7.61317	1.33849	1.44366	0.927148	0.35385	0.999929	GMPPA
11.2544	1.33629	1.22235	1.09321	0.274302	0.999929	VEPH1
32.0111	1.33553	0.783645	1.70425	0.0883338	0.999929	GNPTG
30.4158	1.33543	0.804758	1.65942	0.0970308	0.999929	PAG1
7.54161	1.33536	1.39172	0.959507	0.337303	0.999929	LINC00963
20.8639	1.33533	0.903255	1.47836	0.139312	0.999929	KLHL13
15.105	1.33516	1.02906	1.29746	0.194472	0.999929	ZNF749
7.56766	1.33434	1.462	0.912679	0.361412	0.999929	INSM1
22.5745	1.33389	0.907433	1.46996	0.141573	0.999929	NFE2L3
39.6642	1.3331	0.70351	1.89492	0.0581024	0.922063	PCDH11X
39.7323	1.33293	0.734223	1.81543	0.069458	0.975333	ZNF217
9.45784	1.33183	1.34139	0.992875	0.320771	0.999929	AKR1C3
30.4374	1.33178	0.836227	1.59261	0.111248	0.999929	KATNAL1
9.37885	1.33005	1.3665	0.97333	0.330389	0.999929	SERP2
18.9423	1.32982	0.97151	1.36882	0.171056	0.999929	ZBTB4
13.2617	1.32846	1.08562	1.22368	0.221072	0.999929	TRABD
16.9096	1.32707	1.02564	1.2939	0.195701	0.999929	WDHD1
13.2228	1.32677	1.08796	1.2195	0.222654	0.999929	UTP14A
12.9729	1.32653	1.21176	1.09471	0.273643	0.999929	NRARP
16.9928	1.32597	1.01161	1.31076	0.189939	0.999929	KCNH2
15.0449	1.32567	1.10992	1.19438	0.232328	0.999929	BMI1
11.3619	1.32478	1.18284	1.12	0.262713	0.999929	FBF1
13.1925	1.32398	1.09271	1.21165	0.225648	0.999929	KATNB1
45.2017	1.32383	0.671828	1.97049	0.0487821	0.862379	WDR41
73.822	1.32343	0.594331	2.22675	0.025964	0.663795	FRMD5
16.9564	1.32279	0.986983	1.34023	0.18017	0.999929	CAPS2
101.449	1.32225	0.549981	2.40417	0.0162092	0.532034	GTF3A
19.2146	1.32152	1.0829	1.22035	0.222331	0.999929	AC092902.4
133.358	1.3215	0.672866	1.96398	0.049532	0.868328	RPL22L1
7.46577	1.32065	1.39936	0.943752	0.345296	0.999929	PPARGC1B
117.397	1.32009	0.559076	2.3612	0.0182157	0.564106	PGD
11.2163	1.31906	1.24341	1.06084	0.288762	0.999929	NUDT11
35.7556	1.31894	0.749205	1.76046	0.0783301	0.999929	IMPACT
16.9188	1.31841	1.02255	1.28934	0.197281	0.999929	LINC02245
11.1623	1.31689	1.25376	1.05035	0.293559	0.999929	C9orf135
7.54105	1.31555	1.46225	0.899673	0.368294	0.999929	TMEM265
52.3481	1.31525	0.687251	1.91379	0.0556475	0.906178	JUNB
11.2775	1.31476	1.15676	1.13658	0.255712	0.999929	WDR77
18.7209	1.31323	0.960337	1.36747	0.171479	0.999929	NXPE3
11.2709	1.3114	1.16149	1.12907	0.25887	0.999929	EEF2K
108.771	1.31096	0.725294	1.80748	0.0706875	0.978859	DLEU1
7.55548	1.31031	1.65813	0.790236	0.42939	0.999929	AC105460.2
220.578	1.30954	0.531264	2.46496	0.013703	0.492059	TALDO1
423.092	1.30897	0.518817	2.52298	0.0116366	0.459481	ANXA2
22.4412	1.3079	0.922586	1.41765	0.156293	0.999929	KCTD3
14.8794	1.30758	1.03955	1.25783	0.208454	0.999929	BYSL
7.4051	1.30681	1.42557	0.916689	0.359306	0.999929	NTRK3
11.1483	1.30673	1.27609	1.02401	0.305829	0.999929	PHKG1
8.82902	1.30543	1.88356	0.693066	0.488268	0.999929	LINC02497
18.6305	1.30542	0.938914	1.39035	0.164424	0.999929	CD58
26.112	1.30302	0.851515	1.53024	0.125957	0.999929	TSPAN14
7.47186	1.30214	1.44718	0.899781	0.368237	0.999929	CCHCR1
11.2291	1.30107	1.23176	1.05627	0.290846	0.999929	TPCN1
16.7757	1.30064	1.005	1.29417	0.195608	0.999929	SMG9
11.1562	1.30044	1.17451	1.10722	0.268201	0.999929	ME3
70.0744	1.30016	0.617609	2.10515	0.035278	0.760076	GNG12
40.6435	1.299	0.718424	1.80812	0.0705878	0.978859	HNRNPL
16.6858	1.29808	1.02907	1.26141	0.20716	0.999929	TFDP1
36.3717	1.29753	0.843603	1.53809	0.124028	0.999929	F2R
5.6309	1.29609	1.62427	0.797951	0.424899	0.999929	ZNF354C
13.0482	1.29508	1.13397	1.14207	0.253423	0.999929	ITPRIPL2
9.26309	1.29375	1.26003	1.02676	0.304532	0.999929	GPSM1
22.2105	1.29306	0.888299	1.45566	0.145487	0.999929	RPP25L
274.111	1.29044	0.47793	2.70006	0.00693272	0.327266	PPP1R14B
72.8915	1.28982	0.592253	2.17782	0.0294192	0.700849	GCLM
31.6734	1.28814	0.847335	1.52023	0.128454	0.999929	BHLHE41
36.2529	1.28773	0.805914	1.59785	0.110076	0.999929	ZNRF1
14.7963	1.28652	1.03901	1.23821	0.215637	0.999929	KCNG1
35.3155	1.28474	0.830117	1.54766	0.121703	0.999929	DNAJC15
12.9743	1.28468	1.15332	1.1139	0.265323	0.999929	AC073343.2
30.1848	1.28204	0.921185	1.39173	0.164003	0.999929	SSPN
12.845	1.28153	1.10756	1.15708	0.247242	0.999929	C3orf67
7.3561	1.28151	1.54037	0.831948	0.405438	0.999929	AC005332.4
12.9014	1.28122	1.10159	1.16307	0.244802	0.999929	TRMT5
18.4067	1.28101	0.941831	1.36013	0.173789	0.999929	NADK
7.40217	1.28082	1.46549	0.873989	0.382124	0.999929	AC012404.1
33.7374	1.27896	0.822119	1.55569	0.119783	0.999929	SCD5
10.95	1.27746	1.21087	1.05499	0.291428	0.999929	PPP2R1B
12.6988	1.27712	1.19371	1.06987	0.284676	0.999929	PRC1
23.5182	1.27658	1.08187	1.17998	0.238008	0.999929	MGAT4C
682.471	1.2753	0.433072	2.94478	0.00323188	0.206774	TKT
36.2726	1.27526	0.775327	1.6448	0.100011	0.999929	TGFB1I1
113.268	1.27502	0.602413	2.11652	0.0343003	0.750564	EIF2AK2
310.663	1.27438	0.62699	2.03254	0.0420992	0.817595	NR2F1
23.8763	1.27412	0.855137	1.48996	0.136235	0.999929	MCCC2
42.1266	1.27357	0.688336	1.85021	0.0642829	0.958842	RAP2A
338.721	1.27282	0.520718	2.44436	0.0145111	0.505542	SELENOW
9.15821	1.2725	1.33695	0.951793	0.341202	0.999929	LINC01505
96.0723	1.27227	0.590502	2.15456	0.0311962	0.712358	ITSN1
13.022	1.27186	1.26906	1.0022	0.316246	0.999929	FSIP1
14.7176	1.27163	1.05649	1.20364	0.22873	0.999929	HAUS4
27.8777	1.27076	0.897302	1.4162	0.156717	0.999929	LRRC7
9.1029	1.27003	1.38305	0.918282	0.358471	0.999929	AKR1C1
61.3207	1.26933	0.781725	1.62375	0.104428	0.999929	MX1
12.7625	1.26885	1.11019	1.14291	0.253076	0.999929	ADAT1
9.16729	1.26779	1.26152	1.00498	0.314909	0.999929	VPS11
18.3279	1.26649	0.944515	1.34089	0.179957	0.999929	ST3GAL4
14.6635	1.26562	1.04059	1.21625	0.223888	0.999929	LPCAT3
21.7144	1.26554	0.929624	1.36134	0.173405	0.999929	HAUS2
9.11271	1.26533	1.33734	0.946157	0.344069	0.999929	PHF11
14.5731	1.26475	1.05017	1.20433	0.228461	0.999929	PGS1
16.558	1.26445	1.0923	1.1576	0.247027	0.999929	DCDC2
20.027	1.26442	0.946313	1.33616	0.181499	0.999929	LRSAM1
10.8827	1.26402	1.21449	1.04078	0.297977	0.999929	AL162411.1
9.16063	1.26309	1.27083	0.99391	0.320267	0.999929	ZNF362
26.1555	1.26239	0.994605	1.26923	0.204358	0.999929	FAM216A
48.3994	1.26113	0.844078	1.4941	0.135151	0.999929	PPP1R14C
40.0126	1.25995	0.703233	1.79165	0.0731888	0.985905	PDE8A
21.8776	1.25905	0.879499	1.43156	0.15227	0.999929	SLC35G2
9.1303	1.25827	1.2653	0.994445	0.320006	0.999929	AC091729.3
10.6178	1.25738	1.45656	0.863249	0.388001	0.999929	SQOR
20.2865	1.25634	0.994517	1.26327	0.206493	0.999929	SALL1
17.6868	1.25623	1.08385	1.15904	0.24644	0.999929	LYRM7
9.09573	1.25598	1.3754	0.913178	0.361149	0.999929	KANK2
10.8124	1.25584	1.2593	0.997257	0.31864	0.999929	IRF1
29.2361	1.25478	0.803848	1.56096	0.118533	0.999929	TBCD
117.222	1.25404	0.610381	2.05452	0.0399251	0.806188	TSPAN5
85.9981	1.25391	0.558178	2.24644	0.0246761	0.654729	GLUD1
16.3565	1.25205	1.00093	1.25089	0.210974	0.999929	RASD1
16.3505	1.2517	0.98383	1.27228	0.203275	0.999929	ANXA11
219.628	1.25155	0.550138	2.27497	0.0229075	0.646555	CCT5
7.23532	1.25127	1.40456	0.890866	0.373001	0.999929	NUP210L
7.23532	1.25127	1.40456	0.890866	0.373001	0.999929	SLC12A9
41.3559	1.25121	0.740353	1.69001	0.0910252	0.999929	OGFRL1
9.10847	1.25117	1.27381	0.982227	0.325988	0.999929	GAS2L1
50.8923	1.25018	0.642397	1.94612	0.0516409	0.882987	ADAM9
47.5401	1.2488	0.686915	1.81799	0.0690659	0.974349	TLE1
22.387	1.24794	1.01875	1.22497	0.220586	0.999929	BCL2L14
28.8643	1.24794	0.803947	1.55227	0.120597	0.999929	BID
10.7839	1.24728	1.25893	0.990742	0.321811	0.999929	GPKOW
7.24384	1.24703	1.41427	0.881749	0.377912	0.999929	MCM8
97.2101	1.24645	0.915087	1.36211	0.173164	0.999929	ACTA2
69.6916	1.246	0.861444	1.44641	0.148061	0.999929	SLC1A3
16.257	1.24588	1.00793	1.23608	0.216429	0.999929	CACNA2D3
57.7005	1.24474	0.634912	1.9605	0.0499375	0.869408	SNX17
4097.96	1.24378	0.707584	1.75779	0.078784	0.999929	MT-CO1
23.4468	1.24363	0.862372	1.44211	0.149273	0.999929	ACVR2A
92.7796	1.24343	0.623998	1.99269	0.0462956	0.844562	ARID5B
18.0871	1.24323	0.94094	1.32127	0.186413	0.999929	TIMM8A
9.02412	1.24178	1.27162	0.976531	0.328801	0.999929	PALB2
17.5929	1.24122	1.08054	1.1487	0.250679	0.999929	ASS1
43.0668	1.23996	0.70366	1.76216	0.0780427	0.999929	HMOX1
8.97806	1.23991	1.3452	0.921728	0.35667	0.999929	CMTM1
81.5288	1.23759	0.68693	1.80163	0.0716035	0.979912	SETBP1
23.4306	1.23615	0.874138	1.41413	0.157323	0.999929	DNM2
53.0282	1.23567	0.679815	1.81766	0.0691168	0.974349	BAALC
24.9369	1.23535	1.09766	1.12544	0.260403	0.999929	KIAA0408
17.912	1.23328	1.02745	1.20033	0.230013	0.999929	GANC
36.1074	1.23327	0.732003	1.68479	0.0920296	0.999929	JAM2
21.5931	1.23287	0.883693	1.39514	0.162975	0.999929	AP001347.1
167.084	1.23264	0.63901	1.92899	0.0537326	0.890816	FABP5
9.01082	1.23181	1.26841	0.971151	0.331473	0.999929	KCTD15
16.2413	1.23122	1.01424	1.21393	0.224776	0.999929	IDNK
61.1382	1.23081	0.605778	2.03179	0.0421753	0.817811	FOXN3
10.8403	1.23033	1.21663	1.01126	0.311891	0.999929	WDFY3-AS2
11.1829	1.22999	1.43209	0.858879	0.390407	0.999929	PDZRN4
21.5878	1.22991	0.891992	1.37884	0.167945	0.999929	GAB1
17.9034	1.22954	1.0066	1.22148	0.221903	0.999929	CDKL2
19.9446	1.22926	0.986824	1.24568	0.212883	0.999929	PRKD1
208.157	1.22914	0.564953	2.17564	0.029582	0.700849	SEPTIN11
7.17651	1.22852	1.41431	0.868633	0.385048	0.999929	PC
14.0249	1.22789	1.16737	1.05185	0.29287	0.999929	FLCN
12.532	1.2274	1.11453	1.10128	0.270777	0.999929	CACNB4
16.1958	1.22714	1.00327	1.22313	0.22128	0.999929	STARD9
21.4864	1.22577	0.883104	1.38802	0.16513	0.999929	B4GALT2
89.2524	1.22571	0.570639	2.14797	0.0317164	0.71898	CCDC88A
7.20871	1.22064	1.51091	0.807885	0.419157	0.999929	CFAP69
7.13101	1.21986	1.40978	0.865286	0.386882	0.999929	PRELID3A
12.3034	1.21964	1.20588	1.01141	0.311822	0.999929	MUTYH
246.069	1.21856	4.39089	0.277519	0.781381	0.999929	RPS4Y1
7.14561	1.21753	1.48581	0.819434	0.412539	0.999929	LINC01503
11.1477	1.21581	1.4366	0.846311	0.397379	0.999929	GPR19
7.13952	1.21534	1.42232	0.854476	0.392841	0.999929	HERC3
15.3102	1.21475	1.24809	0.973289	0.33041	0.999929	ADARB2
26.6383	1.21405	0.848041	1.4316	0.15226	0.999929	THRA
37.4677	1.2137	0.781782	1.55248	0.120547	0.999929	EPB41L2
89.9547	1.21243	0.557079	2.17642	0.0295242	0.700849	FERMT2
46.3354	1.21226	0.704791	1.72003	0.0854276	0.999929	TMTC1
39.8327	1.209	0.785198	1.53974	0.123623	0.999929	IRF9
17.8232	1.20728	1.02667	1.17591	0.239631	0.999929	PODXL
14.2184	1.20523	1.04974	1.14813	0.250915	0.999929	PLXND1
54.2203	1.20517	0.717399	1.67991	0.0929741	0.999929	GDE1
70.4239	1.20221	0.597198	2.01309	0.0441056	0.828791	RRAGD
17.7135	1.20161	0.947845	1.26773	0.204895	0.999929	GLDC
36.6039	1.20138	0.764098	1.57229	0.115884	0.999929	RAPGEF1
10.7081	1.19923	1.27627	0.939635	0.347405	0.999929	ELK3
68.2332	1.19836	0.859933	1.39355	0.163453	0.999929	HLA-E
42.7121	1.19825	0.68797	1.74172	0.0815579	0.999929	TRIM16
7.06978	1.19818	1.47011	0.815029	0.415056	0.999929	SPART-AS1
13.7707	1.19744	1.18254	1.0126	0.311253	0.999929	IFIH1
49.5865	1.19699	0.793929	1.50768	0.131635	0.999929	TAGLN3
20.5128	1.1965	1.13465	1.05451	0.291651	0.999929	SERPINE1
76.5517	1.19509	0.662085	1.80504	0.0710691	0.978859	PBX3
33.3106	1.19489	0.778424	1.53501	0.12478	0.999929	PNMA1
20.4052	1.19367	1.04728	1.13978	0.254377	0.999929	VLDLR-AS1
16.5288	1.19332	1.18942	1.00328	0.315725	0.999929	KIAA0825
14.0946	1.19312	1.05627	1.12955	0.258665	0.999929	TUBE1
22.9939	1.19261	1.17875	1.01176	0.311654	0.999929	GAL
12.1355	1.19235	1.23066	0.968872	0.332609	0.999929	ABITRAM
13.8266	1.19211	1.15849	1.02902	0.30347	0.999929	ZNF688
14.1353	1.19205	1.06292	1.12149	0.26208	0.999929	RFXAP
34.6941	1.19202	0.854606	1.39482	0.16307	0.999929	PIFO
14.1444	1.19191	1.05809	1.12647	0.259965	0.999929	SMIM27
7.15525	1.1904	1.63527	0.727956	0.46664	0.999929	PWRN4
17.841	1.19029	1.03836	1.14631	0.251667	0.999929	FRMD3
69.7589	1.18968	0.67469	1.76331	0.077849	0.999929	LY6E
22.821	1.18806	0.863811	1.37537	0.169018	0.999929	GSS
8.83252	1.18746	1.28551	0.923722	0.355631	0.999929	SNX21
36.9302	1.18564	0.717167	1.65323	0.0982841	0.999929	FAM120A
6.97877	1.18451	1.49093	0.794472	0.426921	0.999929	MTA2
28.2509	1.18448	0.986774	1.20035	0.230003	0.999929	SP100
47.7719	1.18438	0.725839	1.63174	0.102734	0.999929	SLC2A3
15.3583	1.18387	1.16112	1.0196	0.30792	0.999929	EFEMP2
26.6751	1.18349	0.86174	1.37337	0.169638	0.999929	CPT1A
79.6505	1.18333	0.63152	1.87378	0.0609604	0.945074	ZEB2
7.07406	1.18282	1.4966	0.790336	0.429332	0.999929	ITGA7
136.193	1.18279	0.706811	1.67341	0.0942459	0.999929	PLCB1
22.8095	1.18245	0.863993	1.36858	0.17113	0.999929	RAD54L2
14.2141	1.181	1.14207	1.03409	0.301096	0.999929	ZNF605
8.68694	1.18063	1.36071	0.867656	0.385583	0.999929	PFAS
7.02004	1.18012	1.42594	0.827606	0.407894	0.999929	SETD6
8.77428	1.17954	1.37465	0.858066	0.390856	0.999929	BEND6
66.3284	1.17741	0.591229	1.99146	0.0464299	0.845148	TMEM123
17.8141	1.17512	1.06018	1.10842	0.267682	0.999929	PTPRE
6.96603	1.17481	1.42455	0.824686	0.40955	0.999929	METTL27
46.2359	1.17469	0.736953	1.59399	0.110939	0.999929	SLC2A13
81.0671	1.1738	0.84745	1.3851	0.166022	0.999929	EEF1A2
10.4933	1.17376	1.1814	0.993533	0.320451	0.999929	RELB
10.517	1.17354	1.17893	0.995432	0.319526	0.999929	ZCCHC24
68.0125	1.17352	0.720004	1.62988	0.103128	0.999929	PLPP1
17.2728	1.17229	1.10942	1.05667	0.290663	0.999929	STC2
13.994	1.17209	1.07245	1.09291	0.274434	0.999929	C1S
84.4345	1.17131	0.562577	2.08204	0.037339	0.780466	TRAPPC6A
29.6225	1.1713	0.978036	1.1976	0.231072	0.999929	PSMB8
28.7053	1.17126	0.889203	1.31721	0.187769	0.999929	HCG17
448.952	1.17123	0.546496	2.14317	0.0320998	0.723767	RPS10
6.99822	1.16919	1.44236	0.810608	0.417591	0.999929	PPP4R4
12.1802	1.16866	1.12549	1.03835	0.299105	0.999929	SARM1
33.0373	1.16843	0.761463	1.53445	0.124918	0.999929	CLSTN1
57.9753	1.16839	0.714327	1.63565	0.101914	0.999929	PHLPP1
17.4697	1.16821	0.953264	1.22549	0.220392	0.999929	FZD7
142.073	1.16655	0.537226	2.17143	0.0298985	0.70112	CADM2
10.2823	1.16593	1.2834	0.908467	0.363632	0.999929	TMEM177
24.0022	1.16527	0.90482	1.28785	0.197798	0.999929	NECAP2
26.2895	1.1649	0.833829	1.39705	0.162399	0.999929	ATP9A
20.9066	1.16465	0.891634	1.3062	0.191486	0.999929	TOR1A
43.4551	1.1638	0.99336	1.17157	0.241368	0.999929	SEMA3A
98.4202	1.16268	0.538456	2.15928	0.0308284	0.712358	IGF2BP3
23.02	1.16017	0.968646	1.19772	0.231025	0.999929	RNF217
32.7909	1.15916	0.761531	1.52214	0.127973	0.999929	TIMM10
34.8623	1.15875	0.735787	1.57484	0.115293	0.999929	RCC1L
10.2054	1.15873	1.36056	0.851657	0.394405	0.999929	AC245297.3
20.9103	1.15815	0.900209	1.28654	0.198256	0.999929	NOA1
17.4495	1.15809	1.05074	1.10216	0.27039	0.999929	CCDC58
21.48	1.15701	1.05333	1.09843	0.272015	0.999929	MMD
22.5711	1.15579	0.857526	1.34782	0.177718	0.999929	CHST11
42.2491	1.15568	0.750573	1.53973	0.123626	0.999929	PRKCE
22.2552	1.15554	0.910129	1.26965	0.20421	0.999929	SNAPC2
67.7928	1.15528	0.780235	1.48068	0.138693	0.999929	INAFM1
15.8417	1.15522	1.09893	1.05122	0.293157	0.999929	PRR5L
10.4279	1.15503	1.18446	0.975154	0.329484	0.999929	MAFG-DT
17.5217	1.15448	1.12769	1.02376	0.305951	0.999929	PPFIA2
24.5699	1.15401	0.904485	1.27588	0.201998	0.999929	UCP2
82.5501	1.15349	0.620693	1.85839	0.0631134	0.956107	PPP1CC
13.8277	1.15285	1.05829	1.08935	0.276	0.999929	CERS1
35.6288	1.15219	0.837148	1.37633	0.168721	0.999929	GNG4
8.52196	1.15208	1.38455	0.832099	0.405353	0.999929	A2ML1-AS1
17.264	1.15205	0.97271	1.18437	0.236266	0.999929	C2orf69
16.9905	1.15163	1.07491	1.07138	0.283999	0.999929	SLC2A8
41.319	1.1509	0.689524	1.66912	0.0950942	0.999929	WDR12
80.4197	1.15063	0.590765	1.9477	0.0514513	0.882302	IMMP2L
24.349	1.14894	0.856284	1.34178	0.179668	0.999929	PRIM2
70.6549	1.14877	0.647339	1.7746	0.0759635	0.998654	GNG10
10.3435	1.14721	1.19368	0.961069	0.336518	0.999929	LINC00937
67.761	1.14684	0.661912	1.73261	0.0831648	0.999929	MXI1
8.5475	1.14592	1.37947	0.830697	0.406145	0.999929	ZNF273
6.87632	1.14579	1.48726	0.770402	0.441061	0.999929	INF2
8.62204	1.1445	1.28067	0.893675	0.371496	0.999929	C1orf159
8.5153	1.14419	1.37003	0.835159	0.403628	0.999929	ONECUT1
182.341	1.14332	0.511468	2.23536	0.0253936	0.662609	GLUL
10.0792	1.14301	1.40149	0.815564	0.41475	0.999929	ARHGAP6
17.2137	1.1422	0.95447	1.19668	0.231431	0.999929	KCTD17
8.63055	1.1416	1.28455	0.888719	0.374154	0.999929	LZTS3
124.753	1.1407	0.739883	1.54173	0.123139	0.999929	UPP1
36.376	1.13979	0.745309	1.52928	0.126194	0.999929	NOL3
8.61538	1.13906	1.28263	0.888071	0.374503	0.999929	RFX1
24.1076	1.13886	0.833106	1.367	0.171624	0.999929	COPS7A
8.4243	1.13798	1.41039	0.806854	0.419751	0.999929	ZMIZ2
23.941	1.13763	0.921296	1.23481	0.2169	0.999929	PRUNE2
337.743	1.13634	0.570707	1.99111	0.0464684	0.845148	GAP43
12.0147	1.13595	1.11381	1.01987	0.30779	0.999929	CDK10
30.5643	1.13538	0.792632	1.43241	0.152026	0.999929	PRKAB2
110.326	1.13525	0.53445	2.12414	0.0336584	0.745513	LMO4
36.2027	1.13465	0.841071	1.34906	0.177318	0.999929	SUMF2
8.48683	1.13224	1.3679	0.827726	0.407826	0.999929	MAPK7
12.2367	1.13166	1.24875	0.906234	0.364812	0.999929	AC005332.6
36.1636	1.13166	0.724228	1.56257	0.118153	0.999929	FOS
15.5099	1.13082	1.04459	1.08255	0.279008	0.999929	ZDHHC9
18.8091	1.13022	0.922667	1.22495	0.220593	0.999929	CENPW
53.8446	1.13015	0.66256	1.70574	0.0880565	0.999929	LAP3
17.189	1.12995	0.995025	1.1356	0.256126	0.999929	LURAP1L
27.6908	1.12932	1.11117	1.01634	0.309469	0.999929	APOC1
12.019	1.12802	1.14291	0.986968	0.323658	0.999929	CFAP300
210.969	1.12759	0.515723	2.18643	0.0287838	0.696942	NOVA1
31.4	1.12748	0.820377	1.37434	0.169336	0.999929	ZNF667-AS1
8.465	1.12711	1.3753	0.819536	0.412481	0.999929	SEPSECS
42.7062	1.12664	0.677732	1.66237	0.0964391	0.999929	C15orf40
33.9168	1.12614	0.753286	1.49497	0.134923	0.999929	CBX6
11.6993	1.12551	1.2233	0.920065	0.357539	0.999929	TRIM26
29.1114	1.12544	0.778172	1.44627	0.148102	0.999929	CS
10.2629	1.12525	1.18495	0.949618	0.342306	0.999929	SOX9-AS1
9595.45	1.12459	0.420749	2.67283	0.00752145	0.345987	FTH1
44.3432	1.12215	0.778574	1.44128	0.149504	0.999929	IGDCC3
53.5819	1.12168	0.667827	1.67959	0.0930362	0.999929	BAIAP2
34.4849	1.12066	0.83931	1.33521	0.181807	0.999929	SLC27A5
10.2174	1.11915	1.18949	0.940867	0.346773	0.999929	ZMYM3
77.7107	1.11913	0.641229	1.74528	0.0809358	0.999929	DDR1
10.0603	1.11845	1.28573	0.86989	0.384361	0.999929	EFCAB13
6.60408	1.11817	1.78909	0.624992	0.531976	0.999929	GATD3A
6.8029	1.11809	1.42713	0.783449	0.433364	0.999929	ZNF471
17.0676	1.11808	0.965507	1.15802	0.246854	0.999929	RIPK2
21.1556	1.1172	1.03305	1.08146	0.279492	0.999929	MCTP1
11.9189	1.11607	1.11566	1.00037	0.317132	0.999929	PLOD1
18.4549	1.11581	0.980898	1.13754	0.255315	0.999929	CRYZ
57.9811	1.11578	0.657542	1.6969	0.0897152	0.999929	ADSS
13.5986	1.11453	1.08021	1.03178	0.302176	0.999929	RAD18
12.1087	1.11417	1.2419	0.897151	0.369638	0.999929	TNFRSF21
123.956	1.11406	0.51635	2.15757	0.0309614	0.712358	MT-ND4L
6.94663	1.11401	1.64958	0.675333	0.499464	0.999929	RMI2
53.301	1.11385	0.653459	1.70454	0.0882806	0.999929	COL4A2
10.03	1.11368	1.28504	0.866649	0.386134	0.999929	ACADS
206.832	1.11352	0.512893	2.17105	0.0299272	0.70112	SRI
24.8599	1.11321	0.905158	1.22985	0.218755	0.999929	HDHD5
112.044	1.11273	0.717062	1.55178	0.120714	0.999929	PCDH9
20.4154	1.11208	0.893627	1.24445	0.213333	0.999929	POMGNT1
6.77257	1.11161	1.42942	0.777662	0.436768	0.999929	TBC1D24
89.3496	1.11092	0.808311	1.37437	0.169327	0.999929	CRISPLD1
93.1774	1.11065	0.559022	1.98677	0.0469483	0.850197	DARS
13.5597	1.10985	1.06293	1.04414	0.29642	0.999929	TMEM69
20.385	1.10962	0.894796	1.24008	0.214947	0.999929	FAM117B
70.4942	1.10935	0.669326	1.65741	0.0974365	0.999929	ACTN1
64.6522	1.10933	0.651493	1.70274	0.0886158	0.999929	MRPL15
10.1889	1.10814	1.18951	0.931591	0.351548	0.999929	CENPE
12.102	1.10809	1.24775	0.888069	0.374504	0.999929	PHLDB2
13.5209	1.10799	1.06333	1.042	0.297412	0.999929	LMBR1L
65.4095	1.10798	0.748149	1.48096	0.138618	0.999929	SRGAP1
259.817	1.1077	0.531769	2.08305	0.0372464	0.779823	HLA-C
132.047	1.10728	0.987824	1.12093	0.262316	0.999929	NCKAP5
6.73501	1.10715	1.50581	0.735251	0.462187	0.999929	GRIK1
683.736	1.10697	0.535878	2.06572	0.0388547	0.796573	HSPA8
50.064	1.10684	0.790992	1.39931	0.161721	0.999929	ARHGDIG
16.8414	1.10617	0.988514	1.11903	0.263129	0.999929	SFT2D2
98.1409	1.10583	0.564065	1.96047	0.0499406	0.869408	RASAL2
6.80476	1.10415	1.47499	0.748582	0.454109	0.999929	FAAH2
34.3727	1.10372	0.813114	1.3574	0.174655	0.999929	TAFA5
56.0199	1.10134	0.813319	1.35413	0.175696	0.999929	HTRA1
25.1268	1.1013	1.14839	0.959002	0.337558	0.999929	CDH20
13.6604	1.10128	1.13017	0.974433	0.329842	0.999929	RMI1
20.1873	1.10125	0.907432	1.21358	0.224907	0.999929	PPP1R18
12.0395	1.10119	1.25414	0.878038	0.379923	0.999929	NAB2
66.6811	1.09996	0.604999	1.81812	0.0690457	0.974349	CACNB2
12.0954	1.09955	1.2592	0.873215	0.382546	0.999929	HIRA
99.7619	1.09741	0.647437	1.69501	0.0900741	0.999929	SYT11
67.5611	1.09661	0.626168	1.7513	0.0798945	0.999929	ARL8A
99.1769	1.09627	0.70022	1.5656	0.117442	0.999929	PAIP1
16.9045	1.0961	0.981635	1.1166	0.264164	0.999929	MTUS1
16.7353	1.0959	0.985703	1.11179	0.266227	0.999929	SPDL1
58.1333	1.09542	0.635464	1.72382	0.0847405	0.999929	NSMCE1
122.08	1.0953	0.679705	1.61143	0.107085	0.999929	NR2F2
20.191	1.09451	0.893931	1.22438	0.22081	0.999929	PLA2G4C
42.0585	1.09367	0.677153	1.61509	0.10629	0.999929	TFPT
22.4114	1.09325	1.03307	1.05826	0.289938	0.999929	ABHD2
10.124	1.09245	1.23882	0.881849	0.377859	0.999929	SETD1B
136.136	1.09221	0.558607	1.95524	0.0505551	0.87768	NQO1
350.399	1.09202	0.669901	1.63011	0.103077	0.999929	DSTN
8.41341	1.09191	1.28835	0.847523	0.396704	0.999929	ATPSCKMT
18.4828	1.08994	0.922286	1.18178	0.237294	0.999929	CES2
91.3759	1.08939	0.584624	1.8634	0.0624063	0.952263	SVIL
10.1932	1.08783	1.29097	0.842645	0.399427	0.999929	AC073529.1
62.2815	1.08688	0.679122	1.60042	0.109505	0.999929	TCF7L2
121.192	1.08667	0.532441	2.04091	0.0412594	0.8095	KAZN
6.71376	1.08667	1.43517	0.75717	0.448948	0.999929	H6PD
13.4105	1.08581	1.06251	1.02193	0.306816	0.999929	ZNF232
6.64401	1.08571	1.49905	0.724263	0.468905	0.999929	NAA40
30.7573	1.08487	0.874164	1.24103	0.214593	0.999929	RFTN1
20.1019	1.08485	0.896632	1.20992	0.22631	0.999929	TBC1D12
17.7411	1.08482	1.07808	1.00625	0.314296	0.999929	CAPRIN2
37.1972	1.08412	0.728379	1.4884	0.136645	0.999929	DMAC2L
37.1954	1.0837	0.736788	1.47085	0.141332	0.999929	LEO1
26.7768	1.08294	0.796239	1.36008	0.173806	0.999929	LRP1
101.328	1.08244	0.540309	2.00338	0.0451369	0.835398	CDK2AP1
19.8065	1.08151	0.940507	1.14992	0.250176	0.999929	CITED2
11.6629	1.0807	1.13683	0.950624	0.341795	0.999929	ZFYVE26
14.9749	1.08065	1.02393	1.0554	0.291245	0.999929	PDE1C
29.3153	1.0794	0.883675	1.22149	0.221901	0.999929	RFX2
11.6866	1.07927	1.12151	0.962333	0.335882	0.999929	PHF19
30.3611	1.07856	0.782791	1.37784	0.168253	0.999929	HECTD2
26.4832	1.0766	0.819161	1.31427	0.188754	0.999929	BCAT2
11.92	1.07657	1.25944	0.854799	0.392662	0.999929	UNC80
8.39345	1.0761	1.336	0.805462	0.420553	0.999929	KLHDC8A
6.64457	1.07575	1.46171	0.735956	0.461758	0.999929	MCM10
62.0186	1.07557	0.66235	1.62386	0.104405	0.999929	ZNF22
28.6984	1.07546	0.809603	1.32838	0.184052	0.999929	VKORC1L1
6.73078	1.07483	1.51691	0.708566	0.478594	0.999929	TNFRSF11B
34.2883	1.07456	0.781964	1.37418	0.169386	0.999929	CNP
11.6653	1.07362	1.14022	0.941585	0.346405	0.999929	TAF6L
8.33092	1.07329	1.29351	0.829749	0.406681	0.999929	CDC7
18.7048	1.07242	1.01203	1.05968	0.289292	0.999929	SPAG1
11.6975	1.0714	1.14071	0.939237	0.347609	0.999929	ZDHHC13
302.902	1.0708	0.493039	2.17184	0.0298675	0.70112	ENAH
62.5823	1.07038	0.63967	1.67333	0.0942631	0.999929	NEDD4L
11.3797	1.06926	1.22922	0.869867	0.384373	0.999929	WWC3
17.5676	1.06917	1.08379	0.986506	0.323885	0.999929	DVL1
80.9018	1.06849	0.865128	1.23506	0.216807	0.999929	IFITM2
64.9999	1.06763	0.679625	1.57092	0.116202	0.999929	PITPNC1
68.4005	1.06741	0.650648	1.64053	0.100895	0.999929	ENOPH1
716.204	1.06711	0.483389	2.20757	0.0272746	0.680745	TUBB2B
18.082	1.06671	1.00164	1.06496	0.286893	0.999929	CCN1
40.3556	1.06664	0.761109	1.40143	0.161085	0.999929	GSTK1
159.084	1.06549	0.529706	2.01146	0.0442764	0.828791	APRT
18.3506	1.0654	0.938847	1.1348	0.25646	0.999929	ZNF703
29.897	1.06468	0.797943	1.33427	0.182114	0.999929	SEPTIN3
16.6624	1.0639	0.998458	1.06554	0.286631	0.999929	AL513166.1
12.9163	1.0638	1.18069	0.900997	0.36759	0.999929	ERLIN1
30.0039	1.06338	0.783676	1.35691	0.174811	0.999929	UACA
6.57854	1.06324	1.52244	0.698377	0.484941	0.999929	SEC31B
9.97418	1.06223	1.23703	0.858697	0.390508	0.999929	ADAM32
14.9404	1.06182	1.00513	1.0564	0.290786	0.999929	MAPK12
183.727	1.06156	0.572846	1.85313	0.0638639	0.958842	ZFP36L1
14.374	1.06089	1.19757	0.885869	0.375688	0.999929	PLCD3
16.375	1.06001	1.00991	1.04961	0.293897	0.999929	POLG2
188.561	1.05943	0.62247	1.70198	0.0887591	0.999929	ZBTB20
15.9656	1.05857	1.10826	0.955168	0.339493	0.999929	TMEM129
11.5913	1.05811	1.13708	0.930548	0.352088	0.999929	PPRC1
28.115	1.0581	0.800318	1.32209	0.186137	0.999929	NSMF
38.6219	1.05741	0.764952	1.38232	0.166873	0.999929	PTRHD1
79.1485	1.05698	0.592889	1.78277	0.0746238	0.994247	ARL4C
21.4194	1.05696	0.873869	1.20952	0.226464	0.999929	C6orf120
16.5831	1.0564	0.976647	1.08166	0.279402	0.999929	CEP128
32.7523	1.05569	0.766195	1.37784	0.168253	0.999929	OSBPL6
6.89633	1.05547	1.71871	0.614104	0.539147	0.999929	AC022210.2
45.4433	1.05477	0.69741	1.51241	0.130429	0.999929	DENND2A
13.1965	1.05408	1.10541	0.953561	0.340306	0.999929	CEP135
38.3354	1.05237	0.716146	1.46949	0.1417	0.999929	MRPL24
12.8338	1.05212	1.18187	0.89022	0.373348	0.999929	WDR5
6.60944	1.05129	1.44287	0.728609	0.466241	0.999929	AC017101.1
57.3968	1.05109	0.658901	1.59522	0.110663	0.999929	SASH1
32.756	1.0505	0.747821	1.40474	0.160097	0.999929	KMT5A
16.614	1.04985	0.995699	1.05438	0.291708	0.999929	DOCK5
62.9566	1.04959	0.63516	1.65248	0.0984366	0.999929	CKS1B
83.1633	1.04955	0.614015	1.70932	0.0873921	0.999929	TFDP2
37.8657	1.04885	0.836967	1.25315	0.21015	0.999929	PALM2-AKAP2
37.9293	1.04866	0.825359	1.27055	0.203889	0.999929	VGF
39.1536	1.04821	0.836495	1.2531	0.210169	0.999929	NOB1
13.0714	1.04777	1.0984	0.953899	0.340135	0.999929	URB1-AS1
23.5587	1.04764	0.915224	1.14468	0.252343	0.999929	IRX3
21.614	1.04704	0.923255	1.13407	0.256764	0.999929	DHFR
8.25029	1.04532	1.30265	0.802458	0.422288	0.999929	BCL9L
93.1736	1.04497	0.628542	1.66253	0.0964073	0.999929	NAMPT
9.86745	1.04409	1.19735	0.872008	0.383204	0.999929	ZNF8
9.89964	1.04398	1.22931	0.849244	0.395746	0.999929	SEPTIN4
23.7287	1.04374	1.00056	1.04316	0.296875	0.999929	CA2
31.099	1.04364	0.783454	1.33211	0.182826	0.999929	FAM126A
17.8934	1.0422	0.973502	1.07057	0.284364	0.999929	FXN
189.909	1.04029	0.611127	1.70225	0.0887082	0.999929	MEIS2
24.7458	1.04001	0.853249	1.21888	0.222889	0.999929	AC061958.1
6.53175	1.03984	1.51639	0.685733	0.492881	0.999929	AC090152.1
9.86079	1.03959	1.20089	0.86568	0.386666	0.999929	XYLB
13.1055	1.03952	1.08016	0.962376	0.335861	0.999929	INTS1
6.58762	1.03934	1.45721	0.713241	0.475696	0.999929	CSDC2
43.0567	1.03923	0.745172	1.39462	0.16313	0.999929	LRP10
208.841	1.03917	0.560488	1.85404	0.0637331	0.958842	NME1
27.8202	1.03872	0.783739	1.32533	0.18506	0.999929	PLOD3
11.2014	1.03832	1.23879	0.838175	0.401933	0.999929	TSPAN11
34.5987	1.0377	1.08115	0.959811	0.33715	0.999929	POU3F2
21.4255	1.03761	0.890857	1.16473	0.244129	0.999929	UBALD2
256.436	1.03629	0.637823	1.62473	0.10422	0.999929	MAP2
78.8882	1.03618	0.642164	1.61357	0.106621	0.999929	NUCB1
30.8422	1.03614	0.790719	1.31038	0.190068	0.999929	BOC
133.813	1.03532	0.689859	1.50078	0.133414	0.999929	CENPV
8.16593	1.03526	1.31428	0.787701	0.430871	0.999929	APOM
9.81421	1.03478	1.51316	0.683853	0.494068	0.999929	AL138828.1
8.18962	1.03465	1.29755	0.79739	0.425225	0.999929	LENG9
11.7114	1.03455	1.26199	0.819778	0.412343	0.999929	TMEM241
24.9909	1.03454	0.87439	1.18316	0.236747	0.999929	AGO1
16.2203	1.0336	0.994411	1.03941	0.298616	0.999929	COQ8B
160.353	1.0333	0.546479	1.89082	0.0586478	0.923995	MICOS10
31.6525	1.03276	0.796404	1.29678	0.194709	0.999929	DNAAF4
75.0914	1.03274	0.565218	1.82715	0.0676777	0.967356	ITPA
11.387	1.03146	1.14422	0.901449	0.36735	0.999929	WIZ
11.1559	1.03135	1.23662	0.83401	0.404275	0.999929	CLEC2D
9.80012	1.03057	1.19997	0.85883	0.390434	0.999929	BOLA3-AS1
37.103	1.03018	0.727544	1.41597	0.156783	0.999929	C2orf49
6.54212	1.03013	1.44412	0.713326	0.475644	0.999929	AL451165.2
129.432	1.02716	0.57566	1.78432	0.0743714	0.992985	DPYSL2
6.38137	1.027	1.56157	0.657673	0.510748	0.999929	SLC27A3
11.3803	1.0265	1.13309	0.905929	0.364973	0.999929	MED22
18.6869	1.02538	1.06523	0.962591	0.335753	0.999929	PI4KB
11.4434	1.02446	1.14214	0.896969	0.369735	0.999929	NLGN2
18.4307	1.02413	1.0477	0.977503	0.32832	0.999929	AR
16.1935	1.02296	1.09781	0.931822	0.351428	0.999929	GATD3B
101.924	1.02294	0.74679	1.36978	0.170756	0.999929	LRRC75A
230.73	1.02277	0.501137	2.04089	0.0412616	0.8095	YWHAB
31.6499	1.02275	0.861173	1.18763	0.234981	0.999929	CDC42SE1
17.9091	1.02222	0.932183	1.09659	0.272821	0.999929	SEMA6A-AS1
64.2745	1.02215	0.60427	1.69154	0.0907328	0.999929	TMEM9B
16.4357	1.02179	1.00741	1.01427	0.310452	0.999929	KDM2B
51.9774	1.02156	0.645704	1.58209	0.113628	0.999929	JAM3
17.8314	1.01956	0.939945	1.0847	0.278056	0.999929	SAP30L
11.0043	1.0186	1.26917	0.802569	0.422224	0.999929	RTN4R
15.6139	1.01843	1.11905	0.910079	0.362781	0.999929	KLHDC4
24.5343	1.01801	0.834301	1.22019	0.222392	0.999929	CELSR2
23.7731	1.01786	0.898898	1.13234	0.257492	0.999929	PYGB
11.082	1.01776	1.24183	0.81956	0.412467	0.999929	ST6GALNAC6
70.794	1.01766	0.604921	1.68231	0.0925094	0.999929	PIK3R3
161.249	1.01688	0.595888	1.7065	0.0879155	0.999929	SRM
65.6204	1.01686	0.608171	1.672	0.0945248	0.999929	THUMPD3
9.75648	1.01679	1.20558	0.843401	0.399004	0.999929	RCBTB2
19.1957	1.01644	0.944386	1.0763	0.281794	0.999929	TMEM25
66.0162	1.01611	0.680159	1.49393	0.135194	0.999929	MAP1A
19.4371	1.01552	0.90087	1.12727	0.25963	0.999929	EXOSC10
11.0668	1.01532	1.2408	0.81828	0.413197	0.999929	BTBD6
9.7602	1.01492	1.34292	0.755751	0.449798	0.999929	HEY2
6.45777	1.01409	1.48833	0.681359	0.495644	0.999929	ARHGAP5-AS1
6.77685	1.01319	1.72215	0.588327	0.556313	0.999929	PRMT8
6.35954	1.01299	1.54107	0.657327	0.510971	0.999929	ANKRD13B
7.9586	1.01252	1.4241	0.710989	0.477091	0.999929	SP2
27.1749	1.01202	0.818712	1.23611	0.216416	0.999929	EXOSC9
6.52881	1.01167	1.49864	0.675059	0.499638	0.999929	CPS1
37.5797	1.01103	0.713445	1.41711	0.156451	0.999929	TOB1
33.9754	1.01074	0.727326	1.38967	0.164628	0.999929	ALDH6A1
20.6886	1.0102	0.926796	1.08999	0.275718	0.999929	COQ7
22.9796	1.00948	0.902433	1.11862	0.263304	0.999929	NEK11
25.748	1.00944	0.860887	1.17255	0.240975	0.999929	EPHB2
17.7811	1.00921	0.930557	1.08452	0.278134	0.999929	PSME3
83.8542	1.00676	0.907866	1.10893	0.26746	0.999929	VCAN
37.5142	1.00534	0.717001	1.40215	0.16087	0.999929	MAST2
47.4059	1.00477	1.06343	0.944839	0.344741	0.999929	SLIT1
7.93492	1.00476	1.3975	0.718971	0.472159	0.999929	ATG2A
34.7528	1.00326	0.792041	1.26667	0.205272	0.999929	TP53I3
6.36992	1.00272	1.54753	0.647947	0.517019	0.999929	LURAP1L-AS1
8.21014	1.0026	1.50713	0.66524	0.505897	0.999929	SMOC1
48.3213	1.00221	0.648564	1.54527	0.122281	0.999929	SAMD1
51.0615	1.00197	0.775473	1.29208	0.196329	0.999929	MEGF9
39.0441	1.00179	0.707192	1.41657	0.156608	0.999929	CTCF
52.3595	1.0015	0.695267	1.44046	0.149737	0.999929	CDK5RAP2
183.357	1.0012	0.547734	1.8279	0.0675647	0.967356	MRPS21
11.2797	0.999626	1.17309	0.852128	0.394143	0.999929	TRIP10
20.9979	0.998523	0.874043	1.14242	0.25328	0.999929	STARD3
161.209	0.998519	0.496293	2.01195	0.0442249	0.828791	RUFY3
30.4002	0.997325	0.761478	1.30972	0.19029	0.999929	LONRF1
11.2238	0.997019	1.1358	0.877815	0.380044	0.999929	MDM1
16.0644	0.997003	0.975998	1.02152	0.307007	0.999929	TCN2
9.61997	0.997002	1.2187	0.818089	0.413306	0.999929	MAPK8IP2
10.1767	0.996689	1.46456	0.680537	0.496165	0.999929	ADCYAP1R1
37.0538	0.996226	0.704947	1.41319	0.157599	0.999929	EXOSC4
13.9616	0.995793	1.16562	0.854303	0.392937	0.999929	HACD2
25.8774	0.994753	0.813786	1.22238	0.221565	0.999929	LIAS
69.7457	0.994543	0.663573	1.49877	0.133933	0.999929	IER3
9.65217	0.993633	1.21059	0.820784	0.41177	0.999929	C2orf42
11.2172	0.992595	1.13244	0.876511	0.380752	0.999929	VLDLR
13.0374	0.991459	1.17002	0.847386	0.39678	0.999929	EGF
11.5198	0.990522	1.25956	0.786404	0.431631	0.999929	AL139220.2
19.1508	0.990326	0.917056	1.0799	0.280188	0.999929	FAM76A
6.42264	0.9901	1.4498	0.682923	0.494656	0.999929	KIAA0513
12.784	0.989166	1.08045	0.915509	0.359924	0.999929	ARSD
14.3272	0.987465	1.0347	0.95435	0.339906	0.999929	INTS13
6.30073	0.986268	1.52565	0.646459	0.517982	0.999929	ATP2A1-AS1
11.1177	0.986004	1.17013	0.842645	0.399427	0.999929	DCHS1
88.3978	0.984205	0.566989	1.73585	0.0825911	0.999929	PAWR
11.1972	0.98417	1.16384	0.845625	0.397762	0.999929	ERF
6.43115	0.98394	1.47365	0.667688	0.504333	0.999929	ALKBH8
12.9078	0.983877	1.12526	0.874358	0.381924	0.999929	PLBD2
49.0928	0.983757	0.686067	1.43391	0.151598	0.999929	KCNT2
78.9184	0.982128	0.568871	1.72645	0.0842661	0.999929	EMC2
74.7259	0.981721	0.778393	1.26121	0.207232	0.999929	SAMD4A
38.3751	0.981499	0.692989	1.41633	0.15668	0.999929	AP2A2
18.6532	0.981332	1.14172	0.859517	0.390055	0.999929	GPR155
18.0874	0.980273	1.05148	0.932276	0.351194	0.999929	MAVS
12.7082	0.980078	1.07946	0.907934	0.363913	0.999929	ZBED3-AS1
9.56116	0.979727	1.20944	0.810069	0.417901	0.999929	ANGPTL1
29.1939	0.978857	0.866345	1.12987	0.258531	0.999929	STX10
48.1643	0.978648	0.64815	1.50991	0.131067	0.999929	PARP14
65.1554	0.978622	0.718429	1.36217	0.173145	0.999929	CRMP1
12.8083	0.978063	1.07593	0.909043	0.363328	0.999929	SPOUT1
9.66976	0.977785	1.27073	0.769465	0.441617	0.999929	AC211433.1
48.0829	0.977731	0.659184	1.48324	0.13801	0.999929	UBAC1
34.6436	0.977551	0.789022	1.23894	0.215368	0.999929	SLC15A4
58.0089	0.976389	0.787312	1.24016	0.214918	0.999929	FIGN
20.6493	0.976291	0.92391	1.05669	0.290651	0.999929	NDE1
37.0687	0.976009	0.778172	1.25423	0.209757	0.999929	PIP4P2
17.5374	0.975453	0.948601	1.02831	0.303805	0.999929	FGF12
9.58541	0.973441	1.24877	0.779519	0.435674	0.999929	PPP2R5D
27.6827	0.972875	0.892431	1.09014	0.275652	0.999929	PLOD2
14.534	0.972312	1.07916	0.900992	0.367593	0.999929	FUT11
27.119	0.972032	0.793405	1.22514	0.220522	0.999929	TACO1
46.4865	0.972003	0.658097	1.47699	0.139678	0.999929	GAB2
122.34	0.97161	0.612511	1.58627	0.112677	0.999929	PGAM1
296.977	0.971406	0.456805	2.12652	0.0334597	0.743785	PABPC1
14.3126	0.971399	1.01914	0.953152	0.340513	0.999929	TRAF5
71.9612	0.971038	0.578983	1.67714	0.0935142	0.999929	CADM1
8.05073	0.970793	1.40665	0.690143	0.490104	0.999929	NRAV
13.7492	0.970408	1.16443	0.833375	0.404633	0.999929	DDX60
76.0164	0.970373	0.571217	1.69878	0.0893606	0.999929	UGP2
9.52417	0.970039	1.20908	0.802299	0.42238	0.999929	ARSB
44.8486	0.969433	0.671637	1.44339	0.148911	0.999929	NLN
143.506	0.96943	0.499417	1.94112	0.0522434	0.883092	EEA1
18.0725	0.969329	1.09682	0.883763	0.376824	0.999929	TMEM237
669.111	0.969175	0.61818	1.56779	0.11693	0.999929	NEAT1
7.95917	0.968722	1.31254	0.738049	0.460485	0.999929	AMMECR1L
66.0926	0.968067	0.595398	1.62592	0.103968	0.999929	POLE4
44.7112	0.966776	0.728998	1.32617	0.184783	0.999929	SEPTIN9
11.4003	0.965497	1.26189	0.765122	0.444199	0.999929	CNTNAP5
20.1708	0.96542	0.985431	0.979694	0.327237	0.999929	HIST1H1D
39.7766	0.963979	0.768053	1.2551	0.209444	0.999929	KLHDC3
52.8972	0.963594	0.723765	1.33136	0.18307	0.999929	SH3PXD2B
50.087	0.962753	0.674602	1.42714	0.153539	0.999929	TADA3
11.1219	0.962588	1.14768	0.838724	0.401624	0.999929	TBC1D22B
11.0607	0.96253	1.13687	0.846649	0.397191	0.999929	MRPL20-AS1
18.9289	0.96118	0.907078	1.05964	0.289306	0.999929	QRSL1
17.3301	0.960436	1.31019	0.733054	0.463526	0.999929	TNFRSF19
32.1339	0.958935	0.858203	1.11737	0.263834	0.999929	LARGE1
937.527	0.958649	0.453675	2.11307	0.0345944	0.755682	NME2
221.253	0.958645	0.63319	1.51399	0.130028	0.999929	C1QBP
169.552	0.958136	0.794098	1.20657	0.227597	0.999929	GLIS3
12.8307	0.958112	1.14519	0.836643	0.402793	0.999929	DBNDD1
22.2066	0.957336	1.12909	0.847881	0.396504	0.999929	LAMA2
14.0949	0.956505	1.03983	0.919862	0.357645	0.999929	L3MBTL2
17.1376	0.956371	0.974879	0.981016	0.326585	0.999929	POLR3C
67.1772	0.956363	0.71376	1.3399	0.180279	0.999929	SLC38A2
142.779	0.955946	0.626849	1.525	0.127259	0.999929	PDCD6
112.884	0.955489	0.514582	1.85683	0.0633359	0.957178	APC
11.1541	0.955453	1.17854	0.81071	0.417532	0.999929	MEF2C
36.4317	0.955338	0.712286	1.34123	0.179846	0.999929	AC084198.2
14.232	0.954975	1.01823	0.937878	0.348307	0.999929	FOXRED2
23.0733	0.954777	0.901573	1.05901	0.289594	0.999929	RBFA
25.3417	0.953312	0.840021	1.13487	0.256431	0.999929	TBCC
6.19642	0.953239	1.53245	0.622035	0.533919	0.999929	STPG1
55.1974	0.953219	0.618655	1.54079	0.123368	0.999929	SNHG1
32.8104	0.953136	0.748964	1.27261	0.203158	0.999929	NBN
17.4943	0.952747	0.962825	0.989533	0.322402	0.999929	MTSS2
34.8345	0.952692	0.71995	1.32328	0.185744	0.999929	REEP2
39.3967	0.952484	0.685393	1.38969	0.164623	0.999929	PDIA4
20.1064	0.95235	0.932388	1.02141	0.30706	0.999929	TXNDC16
27.1454	0.952191	0.9302	1.02364	0.306005	0.999929	ACER3
9.21732	0.951137	1.3198	0.720665	0.471116	0.999929	ZDHHC8
9.38767	0.951089	1.25707	0.75659	0.449295	0.999929	MIR1915HG
35.582	0.951052	0.813451	1.16916	0.24234	0.999929	MAPT
122.642	0.949128	0.514753	1.84385	0.0652046	0.966869	CLIP1
20.52	0.948638	0.877241	1.08139	0.279524	0.999929	LINC00882
12.5299	0.948455	1.08356	0.87531	0.381405	0.999929	ST6GALNAC4
28.2008	0.948385	0.777782	1.21934	0.222713	0.999929	FLAD1
18.9379	0.947283	0.910744	1.04012	0.298284	0.999929	OGFOD3
24.4619	0.947251	0.892539	1.0613	0.288554	0.999929	MXRA8
73.4168	0.946854	0.62077	1.52529	0.127187	0.999929	CTTN
6.15092	0.946591	1.5513	0.610192	0.541735	0.999929	MMP15
22.8787	0.945976	0.966703	0.978559	0.327798	0.999929	IRS1
15.5242	0.945051	1.06575	0.886744	0.375217	0.999929	ZSCAN30
63.1001	0.944837	0.850305	1.11117	0.266493	0.999929	CEBPZOS
6.18311	0.944303	1.5519	0.608483	0.542867	0.999929	OTULINL
25.8513	0.944129	1.14746	0.822796	0.410624	0.999929	FAM181B
20.4593	0.943889	0.877934	1.07513	0.282319	0.999929	ZBED3
22.5526	0.943426	0.926472	1.0183	0.308536	0.999929	AK4
126.53	0.943198	0.506896	1.86073	0.0627821	0.95453	HADHB
7.63901	0.943015	1.50191	0.627877	0.530084	0.999929	PPP1R3B
6.31167	0.942645	1.47721	0.638127	0.523391	0.999929	ACBD4
73.93	0.942095	0.601514	1.56621	0.1173	0.999929	PTPN11
43.7048	0.942003	0.66667	1.413	0.157657	0.999929	CCNL2
18.8858	0.940983	0.911178	1.03271	0.301739	0.999929	THG1L
18.7657	0.940699	0.908699	1.03522	0.300568	0.999929	RCC2
12.0866	0.94046	1.20955	0.777529	0.436847	0.999929	FUT10
31.3891	0.94036	0.752489	1.24967	0.211422	0.999929	PIGT
24.724	0.940275	0.925132	1.01637	0.309454	0.999929	TRIM47
14.7765	0.939933	1.21235	0.7753	0.438163	0.999929	ST8SIA2
7.99192	0.939243	1.43467	0.654675	0.512677	0.999929	BATF3
6.25765	0.938149	1.46209	0.641649	0.521101	0.999929	KHK
6.25765	0.938149	1.46209	0.641649	0.521101	0.999929	AP000462.1
15.8079	0.937274	1.00465	0.932937	0.350853	0.999929	SP1
258.399	0.9371	0.490214	1.91161	0.0559256	0.908359	PKM
8.06776	0.936882	1.49477	0.626773	0.530808	0.999929	CCDC170
201.991	0.936656	0.553886	1.69106	0.0908248	0.999929	HMGA1
7.83969	0.936354	1.31633	0.711339	0.476874	0.999929	ZNF211
220.702	0.935663	0.448565	2.0859	0.0369873	0.77862	ARL6IP5
865.57	0.935208	0.457404	2.0446	0.0408941	0.809142	CLU
9.42894	0.933779	1.2533	0.745054	0.456239	0.999929	AC007038.1
19.9196	0.933532	0.934092	0.999401	0.317601	0.999929	FAM76B
10.9636	0.933445	1.16822	0.799032	0.424272	0.999929	KCTD18
10.9279	0.933331	1.15575	0.807552	0.419349	0.999929	AMACR
7.8482	0.9332	1.33937	0.696745	0.485963	0.999929	AL645465.1
22.1111	0.932763	0.875394	1.06553	0.286634	0.999929	NT5DC1
17.4373	0.93275	1.01829	0.915994	0.35967	0.999929	ST3GAL5
2294.68	0.932449	0.510164	1.82774	0.067588	0.967356	RPS4X
20.4024	0.932073	0.88877	1.04872	0.294306	0.999929	DAXX
25.3848	0.931629	0.846386	1.10071	0.271021	0.999929	FAM171A1
16.1233	0.931319	1.09148	0.853261	0.393514	0.999929	BRCA1
21.3044	0.929959	0.924628	1.00577	0.314528	0.999929	FKBP9
41.8564	0.92985	0.717106	1.29667	0.194745	0.999929	RAB8B
7.62864	0.929792	1.41201	0.658488	0.510224	0.999929	STPG2
11.9889	0.928694	1.22211	0.75991	0.447308	0.999929	PJVK
10.8976	0.928315	1.14878	0.80809	0.419039	0.999929	RAB23
251.994	0.927931	0.477253	1.94431	0.0518575	0.882987	RDX
15.6932	0.926916	1.00862	0.918998	0.358097	0.999929	C17orf97
33.8756	0.926652	0.741094	1.25038	0.21116	0.999929	ORC6
6.12244	0.926148	1.53708	0.602537	0.546817	0.999929	PGF
9.09784	0.925918	1.32447	0.699084	0.4845	0.999929	HCFC2
18.7985	0.925336	0.91804	1.00795	0.31348	0.999929	LIX1L
20.1373	0.92518	0.885427	1.0449	0.296071	0.999929	DNAJC13
22.747	0.924246	0.90863	1.01719	0.309065	0.999929	PARP9
29.6117	0.924237	0.758142	1.21908	0.222813	0.999929	NFATC2IP
12.0078	0.923798	1.2253	0.753935	0.450888	0.999929	D2HGDH
6.10913	0.923729	1.58482	0.582861	0.559987	0.999929	RBM26-AS1
12.3649	0.923484	1.08812	0.848698	0.396049	0.999929	FPGT
53.733	0.922978	0.646527	1.42759	0.153409	0.999929	ANKRD28
6.22066	0.922581	1.4612	0.631385	0.527789	0.999929	INPP5E
16.3177	0.922285	1.11414	0.827798	0.407785	0.999929	ZNF680
31.0961	0.921719	0.745027	1.23716	0.216027	0.999929	TNPO2
24.396	0.921708	0.961117	0.958996	0.337561	0.999929	AC011346.1
809.269	0.921269	0.585517	1.57343	0.11562	0.999929	HSPE1
16.0153	0.920951	1.09649	0.839911	0.400958	0.999929	MKRN3
11.6919	0.920196	1.47296	0.624726	0.532151	0.999929	AC108519.1
6.24434	0.91996	1.47555	0.623468	0.532977	0.999929	SLC30A1
15.3015	0.919139	1.02154	0.899762	0.368247	0.999929	C5orf30
20.6844	0.917805	0.995236	0.922198	0.356425	0.999929	SH3PXD2A
25.5186	0.917353	0.884355	1.03731	0.29959	0.999929	GEMIN6
36.4952	0.917253	0.813599	1.1274	0.259572	0.999929	SNHG17
13.7953	0.917055	1.05804	0.866745	0.386082	0.999929	IFI44
26.8124	0.916391	0.898888	1.01947	0.307979	0.999929	DMAP1
26.7024	0.916319	0.825825	1.10958	0.26718	0.999929	OLFM1
10.8981	0.915715	1.15367	0.793742	0.427346	0.999929	ZNF316
24.7626	0.915332	0.810667	1.12911	0.258852	0.999929	DUSP14
76.8529	0.914234	0.568631	1.60778	0.107883	0.999929	FAM172A
116.71	0.913861	0.576926	1.58402	0.11319	0.999929	RBM3
16.2486	0.913665	1.10468	0.827085	0.408189	0.999929	C2orf76
6.21401	0.913444	1.46573	0.623202	0.533152	0.999929	PIGB
6.21401	0.913444	1.46573	0.623202	0.533152	0.999929	RECQL5
53.5462	0.912922	0.689843	1.32338	0.185711	0.999929	BZW2
41.2858	0.912903	0.693179	1.31698	0.187845	0.999929	C9orf72
32.6787	0.911093	0.736112	1.23771	0.215824	0.999929	SMARCC2
52.2946	0.91069	0.679477	1.34028	0.180154	0.999929	CCDC34
33.9643	0.910639	0.752743	1.20976	0.226371	0.999929	SAV1
13.3698	0.910551	1.37237	0.663488	0.507018	0.999929	IL1RAPL2
39.844	0.910352	0.695379	1.30915	0.190485	0.999929	GPATCH11
10.8915	0.910343	1.15771	0.786334	0.431672	0.999929	DECR2
11.2154	0.909506	1.29084	0.704583	0.48107	0.999929	ZNF546
221.817	0.90913	0.48188	1.88663	0.0592098	0.930428	LAMTOR1
18.8664	0.909093	0.956844	0.950095	0.342064	0.999929	TCFL5
12.2909	0.908743	1.08868	0.834724	0.403873	0.999929	INTS9
60.248	0.908154	0.600395	1.51259	0.130383	0.999929	MTG1
37.9163	0.907639	0.725262	1.25146	0.210766	0.999929	C19orf48
22.9599	0.907263	0.87588	1.03583	0.300282	0.999929	PRDM5
33.5731	0.907261	0.757575	1.19759	0.231078	0.999929	SERINC3
38.8539	0.906723	0.692589	1.30918	0.190474	0.999929	GYG1
19.7799	0.906254	0.990168	0.915253	0.360059	0.999929	VWA1
71.713	0.905816	0.615834	1.47088	0.141324	0.999929	RAC3
34.3382	0.904675	0.753726	1.20027	0.230034	0.999929	PTPRF
98.6756	0.904477	0.898038	1.00717	0.313853	0.999929	RFX4
12.3825	0.903994	1.08137	0.835969	0.403172	0.999929	CD3EAP
16.9551	0.90266	0.952751	0.947426	0.343422	0.999929	ISG20
39.8979	0.902572	0.895105	1.00834	0.31329	0.999929	SLC16A1-AS1
39.9537	0.902192	0.900811	1.00153	0.316569	0.999929	LINC00342
13.7554	0.902142	1.07971	0.835541	0.403413	0.999929	EIF4EBP3
9.33314	0.901904	1.26341	0.713867	0.475309	0.999929	CC2D1B
79.228	0.901899	0.582362	1.54869	0.121456	0.999929	CDC123
22.9059	0.901648	0.857638	1.05132	0.293113	0.999929	CNKSR3
29.5231	0.901249	0.771395	1.16834	0.242671	0.999929	KIAA1586
112.722	0.900286	0.527477	1.70678	0.0878632	0.999929	SERPINE2
35.9144	0.900235	0.751159	1.19846	0.230737	0.999929	TMEM181
64.877	0.899618	0.676683	1.32945	0.183698	0.999929	MCUR1
85.7747	0.899126	0.626532	1.43508	0.151263	0.999929	QDPR
43.1146	0.898411	0.676755	1.32753	0.184334	0.999929	EPS15
26.239	0.898298	0.79885	1.12449	0.260805	0.999929	HHLA3
10.7496	0.897632	1.17894	0.761391	0.446423	0.999929	MTHFSD
42.4573	0.897566	0.686974	1.30655	0.191365	0.999929	SFXN4
984.57	0.897313	0.527564	1.70086	0.088969	0.999929	PRDX1
252.528	0.897243	0.58587	1.53147	0.125653	0.999929	SNX3
9.23491	0.897184	1.23426	0.726898	0.467289	0.999929	ESR2
33.4094	0.895724	0.884996	1.01212	0.31148	0.999929	PPIF
16.6379	0.895109	0.982516	0.911037	0.362276	0.999929	NFKB1
18.568	0.894834	0.929323	0.962889	0.335603	0.999929	KBTBD2
7.6747	0.894731	1.32107	0.677279	0.498229	0.999929	PARPBP
17.3469	0.894581	1.02873	0.869598	0.38452	0.999929	IFT172
35.5979	0.894568	0.793967	1.12671	0.259866	0.999929	HMG20B
11.077	0.894509	1.28779	0.694609	0.487301	0.999929	IGSF3
13.7099	0.894379	1.0657	0.839238	0.401336	0.999929	LINC02482
56.4054	0.894017	0.886385	1.00861	0.313162	0.999929	DNM3
22.9413	0.893893	1.04214	0.857748	0.391031	0.999929	CSRP1
51.367	0.893492	0.655607	1.36285	0.17293	0.999929	DEAF1
6.01813	0.892062	1.54639	0.576868	0.564029	0.999929	ZNF691
7.48733	0.891936	1.42312	0.626748	0.530824	0.999929	COCH
10.5099	0.891711	1.40459	0.634855	0.525523	0.999929	PCDH15
21.5198	0.891505	0.85782	1.03927	0.29868	0.999929	GIT1
14.6948	0.891439	1.26335	0.705613	0.480429	0.999929	AL109930.1
22.7457	0.891118	0.854871	1.0424	0.297226	0.999929	PEX19
23.4832	0.891002	0.885491	1.00622	0.314308	0.999929	POLR3H
16.8338	0.890915	0.943477	0.944289	0.345022	0.999929	AC012146.1
27.6239	0.890733	0.795298	1.12	0.262714	0.999929	DNAAF2
523.125	0.890007	0.52714	1.68837	0.0913402	0.999929	TUBB
143.088	0.889975	0.702406	1.26704	0.205141	0.999929	MAML2
179.982	0.889914	0.484002	1.83866	0.0659657	0.967356	LARS
36.1954	0.889786	0.912445	0.975167	0.329478	0.999929	PHF21B
31.3571	0.889756	0.797478	1.11571	0.264545	0.999929	BCKDK
59.1136	0.889335	0.618612	1.43763	0.150539	0.999929	DPH6
10.6804	0.887687	1.14819	0.773115	0.439454	0.999929	ZNF709
22.9501	0.88712	0.832542	1.06556	0.286624	0.999929	SGMS1
44.1261	0.887101	0.664734	1.33452	0.182033	0.999929	PCCB
818.241	0.886342	0.455631	1.94531	0.0517378	0.882987	CALM1
18.2641	0.886249	0.919811	0.963512	0.335291	0.999929	ZFP64
81.4245	0.885787	0.725852	1.22034	0.222335	0.999929	KLHL5
79.2445	0.885702	0.554085	1.59849	0.109933	0.999929	CHCHD5
7.65288	0.885001	1.32216	0.669361	0.503265	0.999929	AL160314.2
73.6716	0.88495	0.639475	1.38387	0.166399	0.999929	CENPX
33.7743	0.884675	0.723019	1.22359	0.221109	0.999929	SPPL2A
41.5455	0.884655	0.843807	1.04841	0.29445	0.999929	MRPL32
12.2782	0.884189	1.08435	0.81541	0.414837	0.999929	SLC16A2
50.5876	0.883261	0.906708	0.97414	0.329987	0.999929	PNMA2
7.45034	0.881833	1.42964	0.61682	0.537353	0.999929	IGSF9B
115.025	0.881607	0.534249	1.65018	0.0989058	0.999929	ECI2
13.6274	0.881572	1.06068	0.83114	0.405895	0.999929	MARCH8
34.7557	0.881375	0.834217	1.05653	0.290726	0.999929	MAP3K20
12.1345	0.881092	1.09279	0.806274	0.420085	0.999929	AF165147.1
18.4272	0.880845	1.24812	0.705738	0.480351	0.999929	RPL39L
97.9238	0.87974	0.53573	1.64213	0.100563	0.999929	RPN2
10.652	0.878568	1.16562	0.753734	0.451009	0.999929	ZNF446
131.883	0.87769	0.540022	1.62529	0.104101	0.999929	NDUFAF8
66.9679	0.877465	0.614404	1.42816	0.153247	0.999929	TMEM126A
9.71396	0.87745	1.48387	0.591326	0.554302	0.999929	CDCA7
16.7295	0.876992	0.944969	0.928064	0.353374	0.999929	YIPF1
9.07473	0.876621	1.25997	0.695748	0.486586	0.999929	SLC48A1
30.207	0.87654	0.76259	1.14942	0.250381	0.999929	SNX25
6.35773	0.876515	1.6988	0.515962	0.605881	0.999929	HAS2-AS1
21.5384	0.875176	0.91182	0.959812	0.33715	0.999929	SEMA5A
57.2908	0.874803	0.633802	1.38025	0.167511	0.999929	HIPK2
10.6877	0.874217	1.17616	0.743278	0.457313	0.999929	DENND4B
15.7669	0.874058	1.16721	0.748843	0.453952	0.999929	DCK
81.4586	0.874008	0.599408	1.45812	0.144807	0.999929	TRIM2
43.4228	0.873588	0.694388	1.25807	0.208367	0.999929	GNB4
67.4472	0.873191	0.658908	1.32521	0.185101	0.999929	HSD17B10
19.3192	0.872997	0.978533	0.892149	0.372313	0.999929	CDC42EP3
35.5815	0.872701	0.787204	1.10861	0.267599	0.999929	CRIP2
70.1448	0.871867	0.578211	1.50787	0.131587	0.999929	SH3BGRL
78.3344	0.871647	0.568749	1.53257	0.125382	0.999929	FBXO21
5.88162	0.871342	1.60989	0.541244	0.588339	0.999929	ZGRF1
40.635	0.87121	0.858229	1.01512	0.310046	0.999929	ADAMTS3
290.332	0.870215	0.441762	1.96988	0.0488526	0.862379	STMN2
91.2111	0.870171	0.567946	1.53214	0.125488	0.999929	DTD1
28.8925	0.869641	0.968565	0.897865	0.369257	0.999929	ENOX1
18.2799	0.869122	0.932058	0.932476	0.35109	0.999929	HMBS
18.5686	0.868994	0.963481	0.901931	0.367093	0.999929	ANKRD16
19.6479	0.868985	0.910092	0.954832	0.339663	0.999929	ICK
18.1787	0.868821	0.93455	0.929668	0.352543	0.999929	ZNF444
14.3326	0.867603	1.19626	0.725263	0.468291	0.999929	CSF1
7.76813	0.867086	1.44739	0.599067	0.549128	0.999929	LRGUK
52.6385	0.86691	0.629783	1.37652	0.16866	0.999929	ATF7IP
21.0461	0.866666	0.872385	0.993444	0.320493	0.999929	TMEM43
7.58556	0.866529	1.3246	0.654183	0.512994	0.999929	AADAT
20.3127	0.866508	1.04014	0.833068	0.404806	0.999929	PROX1
9.10026	0.866393	1.23231	0.703063	0.482016	0.999929	C19orf54
33.4901	0.866285	0.85994	1.00738	0.313753	0.999929	RIC8B
9.17295	0.865656	1.31473	0.658427	0.510264	0.999929	ALK
40.8159	0.865536	0.68147	1.2701	0.204048	0.999929	EXOSC5
18.5771	0.865216	0.973004	0.889221	0.373884	0.999929	PRR12
31.7915	0.864397	0.746559	1.15784	0.246929	0.999929	TRIM22
333.118	0.864351	0.516296	1.67414	0.0941036	0.999929	PPIB
76.2529	0.864038	0.602883	1.43318	0.151807	0.999929	WDR45B
7.38302	0.864028	1.43095	0.603815	0.545967	0.999929	RFLNA
6.30372	0.863933	1.70456	0.506836	0.61227	0.999929	PTPN6
9.0851	0.863696	1.22928	0.702605	0.482302	0.999929	DACT3
6.06419	0.862985	1.47051	0.586862	0.557297	0.999929	MPP2
12.0302	0.86237	1.09577	0.787002	0.431281	0.999929	MYO19
1815.45	0.862198	0.378768	2.27632	0.0228268	0.646555	TMSB10
37.1661	0.861931	0.999727	0.862166	0.388596	0.999929	RTN1
10.5458	0.861883	1.1516	0.74842	0.454207	0.999929	FGF11
87.2252	0.861795	0.67091	1.28452	0.198961	0.999929	NENF
572.07	0.860802	0.498335	1.72736	0.0841035	0.999929	ENO1
19.7528	0.860418	0.891121	0.965545	0.334272	0.999929	ITPR2
16.644	0.859523	0.998421	0.860882	0.389303	0.999929	FNTB
25.6381	0.859184	0.817359	1.05117	0.29318	0.999929	CC2D2A
1629.59	0.858259	0.483286	1.77588	0.0757525	0.998654	GAPDH
10.6374	0.857709	1.16143	0.738492	0.460216	0.999929	LRRC24
9.1615	0.857462	1.26869	0.675864	0.499127	0.999929	ZBBX
73.9041	0.857303	0.610926	1.40329	0.160532	0.999929	FNBP1
106.173	0.856261	0.533035	1.60639	0.108188	0.999929	FMNL2
157.416	0.856055	0.498177	1.71838	0.0857281	0.999929	CLNS1A
10.1934	0.855656	1.27144	0.672979	0.500961	0.999929	AURKA
69.5689	0.855636	0.611309	1.39968	0.16161	0.999929	MRPL19
1710.42	0.855434	0.441758	1.93643	0.0528148	0.88521	ACTB
12.3006	0.85502	1.16164	0.736042	0.461705	0.999929	CDK1
37.4864	0.854827	0.801583	1.06642	0.286232	0.999929	UST
41.6084	0.854631	0.709186	1.20509	0.22817	0.999929	PDE4B
17.759	0.854323	0.978336	0.87324	0.382532	0.999929	PNP
13.7868	0.854128	1.07683	0.793189	0.427668	0.999929	INPP5B
63.5795	0.853798	0.612553	1.39384	0.163367	0.999929	TMEM170A
38.332	0.852832	0.727246	1.17269	0.240921	0.999929	TMEM18
11.9865	0.852453	1.10751	0.769699	0.441478	0.999929	ZNF524
21.3184	0.852248	0.878937	0.969635	0.332229	0.999929	CTIF
48.3613	0.852197	0.638688	1.33429	0.182108	0.999929	ANXA6
71.0089	0.851904	0.56795	1.49996	0.133624	0.999929	SACS
42.1324	0.851831	0.74585	1.1421	0.253414	0.999929	PREX1
20.5609	0.851549	0.927457	0.918155	0.358538	0.999929	GATD1
26.0193	0.851492	1.03721	0.820941	0.41168	0.999929	NHSL2
68.2032	0.851003	0.648769	1.31172	0.189615	0.999929	TMEM134
18.1471	0.850641	0.921192	0.923414	0.355792	0.999929	TRERF1
7.33086	0.849881	1.43506	0.592225	0.5537	0.999929	LPCAT4
10.6155	0.849779	1.16612	0.728726	0.466169	0.999929	IPO9-AS1
31.5828	0.849563	0.749496	1.13351	0.256999	0.999929	PIP4K2A
27.9105	0.849144	0.829472	1.02372	0.305969	0.999929	STMN3
17.7484	0.848778	1.18838	0.714231	0.475085	0.999929	COL3A1
57.3351	0.848718	0.640271	1.32556	0.184985	0.999929	ACTR6
167.986	0.848302	0.505104	1.67946	0.0930621	0.999929	NME4
20.8204	0.848263	0.888979	0.954199	0.339983	0.999929	UTP20
13.3477	0.848086	1.06915	0.79323	0.427644	0.999929	ENTPD6
7.51823	0.847839	1.32784	0.638511	0.523141	0.999929	POU6F1
22.638	0.847757	0.964137	0.879292	0.379243	0.999929	DIPK1A
25.7127	0.847754	0.803606	1.05494	0.291454	0.999929	B3GALNT2
11.9562	0.847737	1.10199	0.769279	0.441728	0.999929	RDH13
68.8115	0.846511	0.615268	1.37584	0.168871	0.999929	STAT1
51.0807	0.846329	0.63263	1.33779	0.180964	0.999929	PNPT1
31.1813	0.846192	0.756182	1.11903	0.263126	0.999929	CMTM3
31.0996	0.845955	0.829464	1.01988	0.307785	0.999929	TMEM108
16.2462	0.844708	1.02201	0.826513	0.408513	0.999929	CDC42EP1
30.5805	0.844377	0.796019	1.06075	0.288803	0.999929	ANKRD6
1796.43	0.842722	0.460909	1.82839	0.0674909	0.967356	MT-CYB
11.4436	0.842676	1.25757	0.670083	0.502805	0.999929	PNCK
13.3647	0.842434	1.05369	0.799509	0.423995	0.999929	FUZ
12.0307	0.842118	1.09157	0.771473	0.440427	0.999929	ADAMTSL4-AS1
19.5963	0.841833	0.894446	0.941179	0.346613	0.999929	AC005261.1
18.2048	0.841292	0.97763	0.860542	0.38949	0.999929	EGLN3
13.5388	0.841224	1.03483	0.812911	0.416269	0.999929	PRMT7
7.53526	0.840714	1.37138	0.613043	0.539848	0.999929	SEMA4B
17.8839	0.839913	0.923858	0.909136	0.363278	0.999929	GCDH
12.2503	0.83962	1.15945	0.724154	0.468971	0.999929	ZNF280B
299.964	0.839427	0.664264	1.26369	0.20634	0.999929	NES
35.6634	0.839366	0.715681	1.17282	0.240867	0.999929	TMEM106C
46.2838	0.839218	0.656029	1.27924	0.200813	0.999929	CHM
35.2124	0.838875	0.765933	1.09523	0.273415	0.999929	C5orf38
9.07901	0.838817	1.26692	0.662089	0.507914	0.999929	FAM102B
31.077	0.838736	0.756467	1.10875	0.267536	0.999929	USP5
960.018	0.838141	0.540878	1.54959	0.121239	0.999929	MAP1B
13.4848	0.838029	1.03444	0.810125	0.417868	0.999929	DRAM1
27.6082	0.838	1.01896	0.822406	0.410846	0.999929	MID1IP1
60.6826	0.83793	0.608768	1.37644	0.168687	0.999929	PTPN12
172.402	0.837802	0.485833	1.72446	0.084624	0.999929	GPM6A
99.9671	0.837663	0.519136	1.61357	0.10662	0.999929	ANP32E
134.927	0.837397	0.495587	1.68971	0.0910835	0.999929	RAB10
18.3676	0.837253	1.07959	0.77553	0.438027	0.999929	FARP2
19.2772	0.83628	0.908212	0.920798	0.357156	0.999929	GNPNAT1
21.16	0.835749	0.890356	0.938669	0.347901	0.999929	KIFC3
70.2691	0.834879	0.614058	1.35961	0.173953	0.999929	MORN2
159.71	0.834174	0.563208	1.48111	0.138577	0.999929	ESD
187.802	0.833873	0.46248	1.80305	0.0713806	0.979912	PRKDC
43.9534	0.833422	0.69308	1.20249	0.229174	0.999929	RFXANK
12.0174	0.833391	1.09271	0.762685	0.445651	0.999929	HEXIM2
153.282	0.833045	0.48375	1.72206	0.0850594	0.999929	SNHG16
22.3745	0.832534	0.841376	0.98949	0.322423	0.999929	FEM1C
24.1258	0.832309	0.840564	0.990179	0.322087	0.999929	PLCE1
7.52195	0.831892	1.48383	0.560637	0.575045	0.999929	MSRB3
7.46608	0.831856	1.33028	0.625323	0.531759	0.999929	SLCO5A1
7.46608	0.831856	1.33028	0.625323	0.531759	0.999929	GALNT8
18.3155	0.831488	1.0809	0.769253	0.441743	0.999929	VPS37B
7.59277	0.83144	1.4542	0.571751	0.567491	0.999929	AC106707.1
17.5153	0.83119	1.02782	0.808691	0.418693	0.999929	SFMBT2
24.016	0.831105	0.832005	0.998918	0.317834	0.999929	KIAA1549
5.96653	0.830725	1.48549	0.559225	0.576008	0.999929	TMSB15B-AS1
8.95896	0.830524	1.24674	0.666159	0.505309	0.999929	CTBP1-DT
99.1788	0.830337	0.554769	1.49672	0.134465	0.999929	EIF6
126.93	0.829924	0.630292	1.31673	0.187929	0.999929	MGAT4B
57.3831	0.829846	0.617979	1.34284	0.179324	0.999929	BCAP29
37.5803	0.829022	0.700754	1.18304	0.236792	0.999929	RCAN1
12.9914	0.828827	1.39375	0.594676	0.55206	0.999929	ACP2
123.158	0.828072	0.606613	1.36508	0.172229	0.999929	HNRNPF
5.82467	0.82642	1.57173	0.525804	0.599024	0.999929	ATXN1L
29.1565	0.826337	1.01221	0.816369	0.414289	0.999929	SPINK5
60.5472	0.826315	0.678266	1.21828	0.223119	0.999929	BOLA3
43.8983	0.826042	0.681823	1.21152	0.225696	0.999929	NINJ1
13.6303	0.825251	1.08199	0.762719	0.445631	0.999929	PRIMPOL
13.6303	0.825251	1.08199	0.762719	0.445631	0.999929	NFS1
65.164	0.824348	0.654039	1.2604	0.207527	0.999929	DCTN6
27.0811	0.821967	0.818651	1.00405	0.315354	0.999929	SNX7
23.7413	0.821218	0.81999	1.0015	0.316586	0.999929	DLAT
31.7875	0.82112	0.938054	0.875344	0.381387	0.999929	GTDC1
16.7628	0.821045	1.02155	0.803724	0.421557	0.999929	RXRA
20.8162	0.821043	0.865017	0.949163	0.342538	0.999929	MTM1
14.8733	0.820964	0.990075	0.829194	0.406995	0.999929	SLC4A2
13.2386	0.820753	1.05961	0.77458	0.438588	0.999929	AC009107.2
38.3087	0.82046	0.757099	1.08369	0.278502	0.999929	FAM184A
30.8399	0.820203	0.756685	1.08394	0.278391	0.999929	MSRA
15	0.820128	1.01616	0.807086	0.419617	0.999929	MSL3
60.6597	0.819598	0.646597	1.26756	0.204957	0.999929	RETREG1
83.8784	0.819466	0.547796	1.49593	0.134671	0.999929	NIPSNAP2
17.9403	0.819088	0.926392	0.88417	0.376604	0.999929	KAT2B
10.3608	0.818805	1.17142	0.698982	0.484563	0.999929	SRD5A3
7.1877	0.817466	1.44416	0.566049	0.57136	0.999929	ZFP36
27.5983	0.817425	0.83687	0.976765	0.328685	0.999929	CDR2
7.21138	0.817254	1.4409	0.567184	0.570589	0.999929	MARC1
11.8961	0.817131	1.09885	0.743626	0.457103	0.999929	CPEB3
41.7479	0.816632	0.719611	1.13482	0.256449	0.999929	LAMC1
12.5677	0.816583	1.27306	0.641432	0.521242	0.999929	KCND2
11.7609	0.81642	1.10262	0.740437	0.459035	0.999929	INTS14
47.1367	0.815775	0.68349	1.19354	0.232656	0.999929	TOX3
8.90866	0.815696	1.32936	0.613599	0.539481	0.999929	FZD9
67.6117	0.815341	0.580469	1.40462	0.160133	0.999929	ACAA2
97.6903	0.814668	0.658841	1.23652	0.216267	0.999929	SORBS2
16.2279	0.814552	0.962956	0.845887	0.397616	0.999929	SGSM2
195.819	0.814159	0.547339	1.48749	0.136887	0.999929	TIMM13
5.92954	0.814091	1.48238	0.549179	0.582882	0.999929	UNKL
5.92954	0.814091	1.48238	0.549179	0.582882	0.999929	ZNF600
18.1969	0.814022	0.980651	0.830084	0.406491	0.999929	NCEH1
84.3715	0.813978	0.700997	1.16117	0.245572	0.999929	MSN
9.49868	0.813938	1.49564	0.544208	0.586298	0.999929	RHOJ
40.1432	0.813563	0.676855	1.20197	0.229373	0.999929	HECTD4
47.6593	0.813537	0.685777	1.1863	0.235504	0.999929	ISCA1
20.7252	0.813446	0.879143	0.925271	0.354825	0.999929	FADD
17.4091	0.813304	0.99397	0.818238	0.413221	0.999929	SNTB2
11.7305	0.81304	1.10674	0.734623	0.462569	0.999929	RP2
112.769	0.81299	0.510341	1.59303	0.111153	0.999929	AP2B1
28.1239	0.812727	0.778545	1.0439	0.29653	0.999929	CDC42EP4
7.42243	0.811529	1.34541	0.603183	0.546387	0.999929	DCAF4
14.7823	0.811437	0.99094	0.818856	0.412869	0.999929	ZSCAN21
40.3761	0.811305	0.849128	0.955456	0.339347	0.999929	PODXL2
15.4377	0.810946	1.13616	0.713761	0.475375	0.999929	LENG8
12.9119	0.810579	1.42513	0.568776	0.569508	0.999929	LINC02381
118.2	0.810354	0.54307	1.49217	0.135654	0.999929	STMP1
176.375	0.809918	0.528133	1.53355	0.125141	0.999929	ARL2
35.6445	0.809789	0.798694	1.01389	0.310634	0.999929	ANO6
47.8832	0.809134	0.717468	1.12776	0.25942	0.999929	TMEM132A
24.7272	0.809004	0.860534	0.940118	0.347157	0.999929	HSBP1L1
11.8828	0.80886	1.09325	0.73987	0.459379	0.999929	MAN2A2
8.56776	0.808394	1.3491	0.599211	0.549032	0.999929	FBXO44
35.4554	0.808301	0.715177	1.13021	0.258387	0.999929	ACAA1
7.16588	0.807412	1.44036	0.560563	0.575095	0.999929	SPRYD4
10.4136	0.807321	1.16786	0.691282	0.489389	0.999929	CPPED1
21.5001	0.807111	0.917813	0.879385	0.379193	0.999929	COA7
69.4364	0.806216	0.604127	1.33452	0.182035	0.999929	MRTO4
26.4256	0.806133	0.789974	1.02046	0.307512	0.999929	ZDHHC12
121.307	0.805741	0.518629	1.5536	0.12028	0.999929	NFE2L2
201.935	0.805452	0.534411	1.50718	0.131765	0.999929	PPA1
20.1133	0.805202	0.932727	0.863277	0.387985	0.999929	ZNF589
34.1623	0.80498	0.78549	1.02481	0.305452	0.999929	TGFB1
23.5223	0.804886	0.827168	0.973062	0.330522	0.999929	TTYH3
5.92289	0.804364	1.48211	0.542714	0.587327	0.999929	ARNTL2
22.1867	0.804346	0.883433	0.910478	0.36257	0.999929	SELENON
38.2687	0.80428	0.797832	1.00808	0.313415	0.999929	CCN2
14.5513	0.804228	1.0285	0.781943	0.434248	0.999929	ADAM15
67.6455	0.803894	0.578654	1.38925	0.164757	0.999929	STAU2
11.7191	0.803701	1.13912	0.705543	0.480473	0.999929	ZEB1-AS1
[truncated: 10,606 more rows]
